# Supplementary material for: Crystal structure of (E)-3-({6-[2-(4-chloro­phen­yl)ethen­yl]-3-oxo-2,3-di­hydro­pyridazin-4-yl}meth­yl)pyridin-1-ium chloride dihydrate
Source: Acta Crystallogr E Crystallogr Commun. 2022 Mar 31;78(Pt 4):458–62. doi: 10.1107/S2056989022003346 (PMC8983968; doi:10.1107/S2056989022003346)
Supplement: Supplementary file 1 [file e-78-00458-sup1.cif]

##############################################################################
#                                                                            #
# This CIF contains the data in a paper accepted for publication in          #
# Acta Crystallographica Section E. It conforms to the requirements of       #
# Notes for Authors for Acta Crystallographica Section E, and has been       #
# peer reviewed under the auspices of the IUCr Commission on Journals.       #
#                                                                            #
# Full details of the Crystallographic Information File format               #
# are given in the paper "The Crystallographic Information File (CIF):       #
# a New Standard Archive File for Crystallography" by S. R. Hall, F. H.      #
# Allen and I. D. Brown [Acta Cryst. (1991), A47, 655-685].                  #
#                                                                            #
# The current version of the core CIF dictionary is obtainable from          #
# ftp://ftp.iucr.org/pub/cif_core.dic.                                       #
#                                                                            #
# Software is freely available for graphical display of the structure(s)     #
# in this CIF. For information consult the CIF software page                 #
# http://www.iucr.org/resources/cif/software.                                #
#                                                                            #
# This file may be used for bona fide research purposes within the           #
# scientific community so long as proper attribution is given to the journal # 
# article from which it was obtained.                                        #
#                                                                            #
##############################################################################
data_I
_audit_creation_method     'SHELXL-2014/7'
_journal_date_recd_electronic     2022-01-04
_journal_date_accepted     2022-03-24
_journal_name_full     'Acta Crystallographica, Section E'
_journal_year     2022
_journal_volume     78
_journal_issue      4
_journal_page_first     458
_journal_page_last     462
_journal_paper_category     GO
_journal_paper_doi     10.1107/S2056989022003346
_journal_coeditor_code     JQ2014
_publ_contact_author_name     'Eiad Saif'
_publ_contact_author_address
;
Department of Computer and Electronic Engineering, Sana'a Community
College,
Sana'a,
Yemen
;
_publ_contact_author_email     'eiad.saif@scc.edu.ye'
_publ_contact_author_fax     ?
_publ_contact_author_phone     ?
_publ_section_title
;\
Crystal structure of
(<i>E</i>)-3-({6-[2-(4-chlorophenyl)ethenyl]-3-oxo-2,3-dihydropyridazin-4-yl}\
methyl)pyridin-1-ium chloride dihydrate
;
loop_
    _publ_author_name
    _publ_author_footnote
    _publ_author_address
    'Daoui, Said' .
;
Laboratory of Applied Chemistry and Environment (LCAE), Faculty of Sciences,
Mohamed I University, 60000 Oujda,
Morocco
;
    '\,C\?inar, Emine Berrin' .
;
Department of Physics, Faculty of Arts and Sciences,
Ondokuz May\?is University,
Samsun, 55200
Turkey
;
    'Dege, Necmi' .
;
Department of Physics, Faculty of Arts and Sciences,
Ondokuz May\?is University,
Samsun, 55200
Turkey
;
    'Benchat, Noureddine' .
;
Laboratory of Applied Chemistry and Environment (LCAE), Faculty of Sciences,
Mohamed I University, 60000 Oujda,
Morocco
;
    'Saif, Eiad' .
;
Department of Computer and Electronic Engineering,
Sana'a Community College,
Sana'a,
Yemen
;
    'Karrouchi, Khalid' .
;
Laboratory of Analytical Chemistry and Bromatology,
Faculty of Medicine and Pharmacy,
Mohammed V University in Rabat,
Morocco
;
_publ_section_synopsis
;
Three intra\\u000173molecular hydrogen bonds are observed in the title compound.
In the crystal, molecules are connected by C---H...Cl and N---H...O hydrogen
bonds.
;
_chemical_name_systematic
;\
(<i>E</i>)-3-({6-[2-(4-Chlorophenyl)ethenyl]-3-oxo-2,3-dihydropyridazin-\
4-yl}methyl)pyridin-1-ium chloride dihydrate
;
_chemical_name_common     ?
_chemical_formula_moiety     'C18 H15 Cl N3 O +, Cl -, 2(H2 O)'
_chemical_formula_sum     'C18 H19 Cl2 N3 O3'
_chemical_formula_iupac     'C18 H15 Cl N3 O +, Cl -, 2H2 O'
_chemical_formula_weight     396.26
_chemical_melting_point     ?
_space_group_crystal_system     monoclinic
_space_group_name_H-M_alt     'I 2/a'
_space_group_name_Hall     '-I 2ya'
loop_
    _space_group_symop_operation_xyz
    'x, y, z'
    '-x+1/2, y, -z'
    'x+1/2, y+1/2, z+1/2'
    '-x+1, y+1/2, -z+1/2'
    '-x, -y, -z'
    'x-1/2, -y, z'
    '-x+1/2, -y+1/2, -z+1/2'
    'x, -y+1/2, z+1/2'
_cell_length_a     19.6562(14)
_cell_length_b     7.5587(3)
_cell_length_c     26.4903(16)
_cell_angle_alpha     90
_cell_angle_beta     109.762(5)
_cell_angle_gamma     90
_cell_volume     3704.0(4)
_cell_formula_units_Z     8
_cell_measurement_reflns_used     18653
_cell_measurement_theta_min     1.58
_cell_measurement_theta_max     30.34
_cell_measurement_temperature     296(2)
_exptl_crystal_description     'prism'
_exptl_crystal_colour     'colorless'
_exptl_crystal_size_max     0.680
_exptl_crystal_size_mid     0.410
_exptl_crystal_size_min     0.160
_exptl_crystal_density_diffrn     1.421
_exptl_crystal_density_meas     ?
_exptl_crystal_F_000     1648
_exptl_absorpt_coefficient_mu     0.374
_exptl_absorpt_correction_type     numerical
_exptl_absorpt_process_details
;
(X-RED32; Stoe & Cie, 2002)
;
_exptl_absorpt_correction_T_min     0.8178
_exptl_absorpt_correction_T_max     0.9612
_diffrn_ambient_temperature     296(2)
_diffrn_source     'sealed X-ray tube, 12 x 0.4 mm long-fine focus'
_diffrn_source_power     2.25
_diffrn_source_voltage     50
_diffrn_source_current     45
_diffrn_radiation_type     'Mo K\a'
_diffrn_radiation_wavelength     0.71073
_diffrn_radiation_monochromator     'plane graphite'
_diffrn_measurement_device_type     'Stoe IPDS 2'
_diffrn_measurement_device     '2-circle goniometer'
_diffrn_measurement_method     'rotation method'
_diffrn_detector     'image plate (34 cm diameter)'
_diffrn_detector_area_resol_mean     6.67
_diffrn_reflns_number     13762
_diffrn_reflns_av_R_equivalents     0.0641
_diffrn_reflns_av_unetI/netI     0.0572
_diffrn_reflns_theta_min     1.634
_diffrn_reflns_theta_max     29.924
_diffrn_reflns_theta_full     25.242
_diffrn_measured_fraction_theta_max     0.982
_diffrn_measured_fraction_theta_full     0.987
_diffrn_reflns_limit_h_min     -21
_diffrn_reflns_limit_h_max     27
_diffrn_reflns_limit_k_min     -8
_diffrn_reflns_limit_k_max     10
_diffrn_reflns_limit_l_min     -36
_diffrn_reflns_limit_l_max     36
_refine_special_details     ?
_reflns_number_total     5273
_reflns_number_gt     3083
_reflns_threshold_expression     'I > 2\s(I)'
_refine_ls_structure_factor_coef     Fsqd
_refine_ls_matrix_type     full
_refine_ls_R_factor_all     0.0964
_refine_ls_R_factor_gt     0.0499
_refine_ls_wR_factor_gt     0.1210
_refine_ls_wR_factor_ref     0.1421
_refine_ls_goodness_of_fit_ref     0.982
_refine_ls_restrained_S_all     0.982
_refine_ls_number_reflns     5273
_refine_ls_number_parameters     265
_refine_ls_number_restraints     2
_refine_ls_hydrogen_treatment     mixed
_refine_ls_weighting_scheme     calc
_refine_ls_weighting_details
                      'w=1/[\s^2^(Fo^2^)+(0.0709P)^2^] where P=(Fo^2^+2Fc^2^)/3'
_atom_sites_solution_hydrogens     mixed
_atom_sites_solution_primary     direct
_atom_sites_solution_secondary     difmap
_refine_ls_shift/su_max     0.000
_refine_ls_shift/su_mean     0.000
_refine_diff_density_max     0.259
_refine_diff_density_min     -0.428
_refine_ls_extinction_method     none
_refine_ls_extinction_coef     .
loop_
    _atom_type_symbol
    _atom_type_description
    _atom_type_scat_dispersion_real
    _atom_type_scat_dispersion_imag
    _atom_type_scat_source
    'C' 'C' 0.0033 0.0016
                         'International Tables Vol C Tables 4.2.6.8 and 6.1.1.4'
    'H' 'H' 0.0000 0.0000
                         'International Tables Vol C Tables 4.2.6.8 and 6.1.1.4'
    'Cl' 'Cl' 0.1484 0.1585
                         'International Tables Vol C Tables 4.2.6.8 and 6.1.1.4'
    'N' 'N' 0.0061 0.0033
                         'International Tables Vol C Tables 4.2.6.8 and 6.1.1.4'
    'O' 'O' 0.0106 0.0060
                         'International Tables Vol C Tables 4.2.6.8 and 6.1.1.4'
_computing_data_collection
;
X-AREA (Stoe & Cie, 2002)
;
_computing_cell_refinement
;
X-AREA (Stoe & Cie, 2002)
;
_computing_data_reduction
;
X-RED32 (Stoe & Cie, 2002)
;
_computing_structure_solution
;
<i>SHELXT2018/3</i> (Sheldrick, 2015a)
;
_computing_structure_refinement
;
<i>SHELXL2018/3</i> (Sheldrick, 2015b)
;
_computing_molecular_graphics
;
<i>OLEX2</i> (Dolomanov <i>et al.</i>,  2009)
and Mercury (Macrae <i>et al.</i>,  2020)
;
_computing_publication_material
;
WinGX (Farrugia, 2012), <i>SHELXL2018/3</i> (Sheldrick, 2015b),
PLATON (Spek, 2020) and publCIF (Westrip, 2010)
;
loop_
    _atom_site_type_symbol
    _atom_site_label
    _atom_site_fract_x
    _atom_site_fract_y
    _atom_site_fract_z
    _atom_site_U_iso_or_equiv
    _atom_site_adp_type
    _atom_site_calc_flag
    _atom_site_occupancy
    _atom_site_disorder_assembly
    _atom_site_disorder_group
    Cl Cl2 0.43892(4) 0.44826(8) 0.29544(2) 0.06204(18) Uani d 1 . .
    Cl Cl1 0.16095(4) 0.93975(11) 0.67565(3) 0.0831(2) Uani d 1 . .
    O O2 0.51631(9) 0.7860(3) 0.36086(6) 0.0569(4) Uani d 1 . .
    O O1 0.63332(8) 0.6580(2) 0.47656(6) 0.0603(4) Uani d 1 . .
    N N2 0.52423(9) 0.7727(2) 0.46837(7) 0.0440(4) Uani d 1 . .
    N N1 0.46811(9) 0.8166(2) 0.48443(6) 0.0437(4) Uani d 1 . .
    O O3 0.47043(12) 1.0366(3) 0.28189(9) 0.0724(5) Uani d 1 . .
    N N3 0.83161(10) 0.6802(3) 0.61940(8) 0.0521(4) Uani d 1 . .
    C C11 0.58620(10) 0.6148(3) 0.54755(7) 0.0414(4) Uani d 1 . .
    C C9 0.47235(10) 0.7645(3) 0.53269(7) 0.0427(4) Uani d 1 . .
    C C12 0.58492(10) 0.6822(3) 0.49587(7) 0.0434(4) Uani d 1 . .
    C C15 0.71539(10) 0.5767(3) 0.61025(7) 0.0420(4) Uani d 1 . .
    C C6 0.34431(11) 0.8182(3) 0.61458(8) 0.0470(5) Uani d 1 . .
    C C10 0.53148(11) 0.6600(3) 0.56490(7) 0.0441(4) Uani d 1 . .
    H H10 0.5323 0.6223 0.5985 0.053 Uiso calc 1 . .
    C C8 0.41189(11) 0.8140(3) 0.54971(8) 0.0477(5) Uani d 1 . .
    H H8 0.3747 0.8785 0.5256 0.057 Uiso calc 1 . .
    C C7 0.40518(11) 0.7752(3) 0.59642(8) 0.0481(5) Uani d 1 . .
    H H7 0.4434 0.7136 0.6206 0.058 Uiso calc 1 . .
    C C14 0.76951(11) 0.6075(3) 0.58944(8) 0.0479(5) Uani d 1 . .
    H H14 0.7626 0.5772 0.5540 0.057 Uiso calc 1 . .
    C C13 0.64570(11) 0.4898(3) 0.57732(8) 0.0496(5) Uani d 1 . .
    H H13A 0.6554 0.4116 0.5515 0.060 Uiso calc 1 . .
    H H13B 0.6288 0.4173 0.6009 0.060 Uiso calc 1 . .
    C C5 0.34973(12) 0.7804(3) 0.66698(9) 0.0540(5) Uani d 1 . .
    H H5 0.3919 0.7288 0.6898 0.065 Uiso calc 1 . .
    C C16 0.72876(12) 0.6223(3) 0.66349(8) 0.0514(5) Uani d 1 . .
    H H16 0.6936 0.6025 0.6792 0.062 Uiso calc 1 . .
    C C18 0.84516(12) 0.7257(3) 0.67006(9) 0.0577(5) Uani d 1 . .
    H H18 0.8892 0.7768 0.6897 0.069 Uiso calc 1 . .
    C C3 0.23208(13) 0.8927(3) 0.65221(9) 0.0566(6) Uani d 1 . .
    C C2 0.22442(12) 0.9330(3) 0.60014(9) 0.0583(6) Uani d 1 . .
    H H2 0.1820 0.9840 0.5776 0.070 Uiso calc 1 . .
    C C1 0.28082(12) 0.8966(3) 0.58179(9) 0.0561(5) Uani d 1 . .
    H H1 0.2762 0.9252 0.5466 0.067 Uiso calc 1 . .
    C C17 0.79392(13) 0.6969(3) 0.69313(9) 0.0593(6) Uani d 1 . .
    H H17 0.8029 0.7274 0.7288 0.071 Uiso calc 1 . .
    C C4 0.29405(13) 0.8174(3) 0.68616(9) 0.0600(6) Uani d 1 . .
    H H4 0.2986 0.7917 0.7215 0.072 Uiso calc 1 . .
    H H3 0.8616(16) 0.701(4) 0.6061(11) 0.070(8) Uiso d 1 . .
    H H2C 0.5201(13) 0.802(3) 0.4362(10) 0.053(6) Uiso d 1 . .
    H H2A 0.4937(17) 0.700(3) 0.3444(12) 0.094(11) Uiso d 1 . .
    H H2B 0.5030(16) 0.874(3) 0.3409(10) 0.079(9) Uiso d 1 . .
    H H3A 0.495(3) 1.018(6) 0.2630(17) 0.127(16) Uiso d 1 . .
    H H3B 0.466(2) 1.141(6) 0.2847(14) 0.095(13) Uiso d 1 . .
loop_
    _atom_site_aniso_label
    _atom_site_aniso_U_11
    _atom_site_aniso_U_22
    _atom_site_aniso_U_33
    _atom_site_aniso_U_12
    _atom_site_aniso_U_13
    _atom_site_aniso_U_23
    Cl2 0.0694(4) 0.0648(4) 0.0496(3) 0.0006(3) 0.0170(2) 0.0021(2)
    Cl1 0.0642(4) 0.1042(6) 0.0982(5) -0.0103(4) 0.0502(4) -0.0206(4)
    O2 0.0539(9) 0.0660(12) 0.0463(8) 0.0028(9) 0.0111(7) 0.0035(8)
    O1 0.0471(8) 0.0848(12) 0.0534(8) 0.0146(8) 0.0229(7) 0.0071(8)
    N2 0.0415(8) 0.0494(10) 0.0429(8) 0.0012(8) 0.0168(7) 0.0023(7)
    N1 0.0375(8) 0.0469(10) 0.0463(8) 0.0001(7) 0.0138(7) 0.0001(7)
    O3 0.0801(14) 0.0676(14) 0.0748(12) 0.0046(11) 0.0331(10) 0.0102(10)
    N3 0.0397(9) 0.0596(12) 0.0591(10) 0.0003(9) 0.0195(8) 0.0078(8)
    C11 0.0363(9) 0.0416(10) 0.0427(9) -0.0032(8) 0.0089(7) -0.0017(7)
    C9 0.0394(9) 0.0448(11) 0.0431(9) -0.0026(9) 0.0128(7) -0.0010(8)
    C12 0.0385(9) 0.0455(11) 0.0454(9) -0.0018(8) 0.0130(8) -0.0034(8)
    C15 0.0373(9) 0.0417(11) 0.0445(9) 0.0049(8) 0.0107(7) 0.0040(7)
    C6 0.0431(10) 0.0513(12) 0.0468(10) -0.0051(9) 0.0153(8) -0.0065(8)
    C10 0.0424(10) 0.0486(12) 0.0396(9) -0.0033(9) 0.0116(8) 0.0009(8)
    C8 0.0402(10) 0.0529(12) 0.0479(10) 0.0024(9) 0.0123(8) -0.0003(8)
    C7 0.0390(10) 0.0570(13) 0.0463(10) 0.0018(9) 0.0119(8) -0.0015(8)
    C14 0.0458(11) 0.0560(12) 0.0423(9) 0.0039(10) 0.0154(8) 0.0037(8)
    C13 0.0397(10) 0.0481(12) 0.0552(10) 0.0008(9) 0.0085(9) 0.0019(9)
    C5 0.0495(11) 0.0632(14) 0.0496(11) -0.0041(11) 0.0171(9) -0.0003(9)
    C16 0.0483(11) 0.0615(13) 0.0473(10) 0.0002(10) 0.0200(9) 0.0003(9)
    C18 0.0437(11) 0.0615(14) 0.0594(12) -0.0045(10) 0.0062(9) 0.0012(10)
    C3 0.0494(11) 0.0620(14) 0.0662(13) -0.0148(11) 0.0297(10) -0.0187(10)
    C2 0.0414(11) 0.0720(16) 0.0589(12) -0.0006(11) 0.0133(9) -0.0128(11)
    C1 0.0500(11) 0.0731(15) 0.0453(10) 0.0025(11) 0.0163(9) -0.0048(10)
    C17 0.0588(13) 0.0703(16) 0.0449(10) -0.0028(12) 0.0125(10) -0.0049(10)
    C4 0.0611(14) 0.0736(16) 0.0527(12) -0.0123(12) 0.0290(11) -0.0046(10)
_geom_special_details
;
 All esds (except the esd in the dihedral angle between two l.s. planes)
 are estimated using the full covariance matrix.  The cell esds are taken
 into account individually in the estimation of esds in distances, angles
 and torsion angles; correlations between esds in cell parameters are only
 used when they are defined by crystal symmetry.  An approximate (isotropic)
 treatment of cell esds is used for estimating esds involving l.s. planes.
;
loop_
    _geom_bond_atom_site_label_1
    _geom_bond_atom_site_label_2
    _geom_bond_site_symmetry_2
    _geom_bond_distance
    _geom_bond_publ_flag
    Cl1 C3 . 1.748(2) y
    O2 H2A . 0.825(18) y
    O2 H2B . 0.837(18) y
    O1 C12 . 1.237(2) y
    N2 N1 . 1.351(2) y
    N2 C12 . 1.354(3) y
    N2 H2C . 0.86(2) y
    N1 C9 . 1.313(2) y
    O3 H3A . 0.81(5) y
    O3 H3B . 0.80(4) y
    N3 C18 . 1.322(3) y
    N3 C14 . 1.329(3) ?
    N3 H3 . 0.80(3) ?
    C11 C10 . 1.349(3) y
    C11 C12 . 1.453(3) ?
    C11 C13 . 1.503(3) ?
    C9 C10 . 1.426(3) ?
    C9 C8 . 1.455(3) ?
    C15 C14 . 1.373(3) ?
    C15 C16 . 1.388(3) ?
    C15 C13 . 1.504(3) ?
    C6 C5 . 1.386(3) ?
    C6 C1 . 1.389(3) ?
    C6 C7 . 1.469(3) ?
    C10 H10 . 0.9300 ?
    C8 C7 . 1.321(3) ?
    C8 H8 . 0.9300 ?
    C7 H7 . 0.9300 ?
    C14 H14 . 0.9300 ?
    C13 H13A . 0.9700 ?
    C13 H13B . 0.9700 ?
    C5 C4 . 1.382(3) ?
    C5 H5 . 0.9300 ?
    C16 C17 . 1.376(3) ?
    C16 H16 . 0.9300 ?
    C18 C17 . 1.361(3) ?
    C18 H18 . 0.9300 ?
    C3 C4 . 1.369(4) ?
    C3 C2 . 1.370(3) ?
    C2 C1 . 1.380(3) ?
    C2 H2 . 0.9300 ?
    C1 H1 . 0.9300 ?
    C17 H17 . 0.9300 ?
    C4 H4 . 0.9300 ?
loop_
    _geom_angle_atom_site_label_1
    _geom_angle_atom_site_label_2
    _geom_angle_atom_site_label_3
    _geom_angle_site_symmetry_1
    _geom_angle_site_symmetry_3
    _geom_angle
    _geom_angle_publ_flag
    H2A O2 H2B . . 107(3) ?
    N1 N2 C12 . . 128.25(16) ?
    N1 N2 H2C . . 116.0(16) ?
    C12 N2 H2C . . 115.7(16) ?
    C9 N1 N2 . . 116.31(16) ?
    H3A O3 H3B . . 109(4) ?
    C18 N3 C14 . . 122.87(19) ?
    C18 N3 H3 . . 118(2) ?
    C14 N3 H3 . . 119(2) ?
    C10 C11 C12 . . 118.06(18) ?
    C10 C11 C13 . . 123.32(18) ?
    C12 C11 C13 . . 118.51(17) ?
    N1 C9 C10 . . 121.28(17) ?
    N1 C9 C8 . . 115.79(17) ?
    C10 C9 C8 . . 122.88(17) ?
    O1 C12 N2 . . 120.86(17) ?
    O1 C12 C11 . . 124.57(18) ?
    N2 C12 C11 . . 114.55(16) ?
    C14 C15 C16 . . 117.37(19) ?
    C14 C15 C13 . . 121.23(17) ?
    C16 C15 C13 . . 121.36(18) ?
    C5 C6 C1 . . 117.58(18) ?
    C5 C6 C7 . . 119.16(19) ?
    C1 C6 C7 . . 123.26(18) ?
    C11 C10 C9 . . 121.28(17) ?
    C11 C10 H10 . . 119.4 ?
    C9 C10 H10 . . 119.4 ?
    C7 C8 C9 . . 125.74(19) ?
    C7 C8 H8 . . 117.1 ?
    C9 C8 H8 . . 117.1 ?
    C8 C7 C6 . . 127.5(2) ?
    C8 C7 H7 . . 116.3 ?
    C6 C7 H7 . . 116.3 ?
    N3 C14 C15 . . 120.65(18) ?
    N3 C14 H14 . . 119.7 ?
    C15 C14 H14 . . 119.7 ?
    C11 C13 C15 . . 115.12(17) ?
    C11 C13 H13A . . 108.5 ?
    C15 C13 H13A . . 108.5 ?
    C11 C13 H13B . . 108.5 ?
    C15 C13 H13B . . 108.5 ?
    H13A C13 H13B . . 107.5 ?
    C4 C5 C6 . . 121.6(2) ?
    C4 C5 H5 . . 119.2 ?
    C6 C5 H5 . . 119.2 ?
    C17 C16 C15 . . 120.08(19) ?
    C17 C16 H16 . . 120.0 ?
    C15 C16 H16 . . 120.0 ?
    N3 C18 C17 . . 119.2(2) ?
    N3 C18 H18 . . 120.4 ?
    C17 C18 H18 . . 120.4 ?
    C4 C3 C2 . . 121.6(2) ?
    C4 C3 Cl1 . . 119.49(17) ?
    C2 C3 Cl1 . . 118.91(19) ?
    C3 C2 C1 . . 118.8(2) ?
    C3 C2 H2 . . 120.6 ?
    C1 C2 H2 . . 120.6 ?
    C2 C1 C6 . . 121.6(2) ?
    C2 C1 H1 . . 119.2 ?
    C6 C1 H1 . . 119.2 ?
    C18 C17 C16 . . 119.8(2) ?
    C18 C17 H17 . . 120.1 ?
    C16 C17 H17 . . 120.1 ?
    C3 C4 C5 . . 118.8(2) ?
    C3 C4 H4 . . 120.6 ?
    C5 C4 H4 . . 120.6 ?
loop_
    _geom_torsion_atom_site_label_1
    _geom_torsion_atom_site_label_2
    _geom_torsion_atom_site_label_3
    _geom_torsion_atom_site_label_4
    _geom_torsion_site_symmetry_1
    _geom_torsion_site_symmetry_2
    _geom_torsion_site_symmetry_3
    _geom_torsion_site_symmetry_4
    _geom_torsion
    _geom_torsion_publ_flag
    C12 N2 N1 C9 . . . . -0.4(3) ?
    N2 N1 C9 C10 . . . . -3.0(3) ?
    N2 N1 C9 C8 . . . . 179.47(17) ?
    N1 N2 C12 O1 . . . . -177.03(19) ?
    N1 N2 C12 C11 . . . . 4.6(3) ?
    C10 C11 C12 O1 . . . . 176.3(2) ?
    C13 C11 C12 O1 . . . . -7.4(3) ?
    C10 C11 C12 N2 . . . . -5.4(3) ?
    C13 C11 C12 N2 . . . . 170.88(18) ?
    C12 C11 C10 C9 . . . . 2.6(3) ?
    C13 C11 C10 C9 . . . . -173.49(19) ?
    N1 C9 C10 C11 . . . . 1.8(3) ?
    C8 C9 C10 C11 . . . . 179.15(19) ?
    N1 C9 C8 C7 . . . . 179.9(2) ?
    C10 C9 C8 C7 . . . . 2.5(3) ?
    C9 C8 C7 C6 . . . . -178.2(2) ?
    C5 C6 C7 C8 . . . . -174.2(2) ?
    C1 C6 C7 C8 . . . . 5.4(4) ?
    C18 N3 C14 C15 . . . . 0.3(3) ?
    C16 C15 C14 N3 . . . . -0.8(3) ?
    C13 C15 C14 N3 . . . . -178.22(19) ?
    C10 C11 C13 C15 . . . . -100.2(2) ?
    C12 C11 C13 C15 . . . . 83.7(2) ?
    C14 C15 C13 C11 . . . . -92.5(2) ?
    C16 C15 C13 C11 . . . . 90.2(2) ?
    C1 C6 C5 C4 . . . . 0.5(3) ?
    C7 C6 C5 C4 . . . . -179.8(2) ?
    C14 C15 C16 C17 . . . . 0.6(3) ?
    C13 C15 C16 C17 . . . . 178.0(2) ?
    C14 N3 C18 C17 . . . . 0.3(4) ?
    C4 C3 C2 C1 . . . . 0.0(4) ?
    Cl1 C3 C2 C1 . . . . 179.66(18) ?
    C3 C2 C1 C6 . . . . 0.9(4) ?
    C5 C6 C1 C2 . . . . -1.1(3) ?
    C7 C6 C1 C2 . . . . 179.2(2) ?
    N3 C18 C17 C16 . . . . -0.5(4) ?
    C15 C16 C17 C18 . . . . 0.0(4) ?
    C2 C3 C4 C5 . . . . -0.5(4) ?
    Cl1 C3 C4 C5 . . . . 179.77(19) ?
    C6 C5 C4 C3 . . . . 0.3(4) ?
loop_
    _geom_hbond_atom_site_label_D
    _geom_hbond_atom_site_label_H
    _geom_hbond_atom_site_label_A
    _geom_hbond_site_symmetry_A
    _geom_hbond_distance_DH
    _geom_hbond_distance_HA
    _geom_hbond_distance_DA
    _geom_hbond_angle_DHA
    C10 H10 Cl2 5_666 0.93 2.72 3.6387(19) 167.9
    . . . . . . . .
    C18 H18 Cl2 3 0.93 2.94 3.622(2) 131.6
    N3 H3 O2 2_656 0.80(3) 2.35(3) 2.965(2) 135(2)
    N3 H3 O1 2_656 0.80(3) 2.25(3) 2.855(2) 133(3)
    N2 H2C O2 . 0.86(2) 1.97(2) 2.801(2) 161(2)
    O2 H2A Cl2 . 0.825(18) 2.348(18) 3.170(2) 175(3)
    O2 H2B O3 . 0.837(18) 1.918(19) 2.739(3) 167(3)
_shelx_space_group_comment
;
The symmetry employed for this shelxl refinement is uniquely defined
by the following loop, which should always be used as a source of
symmetry information in preference to the above space-group names.
They are only intended as comments.
;
_shelx_estimated_absorpt_T_min     ?
_shelx_estimated_absorpt_T_max     ?
_shelx_hkl_file
;
  12   0   0   11.20    0.83   0
  14   0   0   74.77    1.30   0
  16   0   0  463.81    2.23   0
  18   0   0    0.65    0.85   0
  20   0   0   13.25    0.94   0
  22   0   0    4.17    0.96   0
  24   0   0    0.24    1.05   0
  24   0   0    0.82    1.09   0
   3  -1   0   51.27    2.58   0
   5  -1   0  137.20    2.31   0
   7  -1   0   46.98    1.37   0
   9  -1   0   20.49    1.12   0
  11  -1   0   15.02    1.01   0
  13  -1   0    0.01    0.94   0
  15   1   0    0.90    0.81   0
  15  -1   0   -0.04    1.01   0
  17   1   0   30.35    1.00   0
  17  -1   0   29.37    0.99   0
  19  -1   0   14.77    1.20   0
  19   1   0   13.95    0.93   0
  21   1   0    0.71    0.90   0
  21  -1   0    1.07    1.14   0
  23  -1   0   -0.01    1.03   0
  23   1   0    0.51    0.98   0
  25  -1   0    0.96    1.15   0
  25  -1   0    2.16    1.42   0
  25   1   0    2.08    1.10   0
  25   1   0    1.41    1.41   0
   0   2   0  473.55    4.15   0
  -2   2   0  349.33    5.28   0
   2  -2   0  323.36    5.27   0
  -4   2   0    1.12    1.95   0
   4  -2   0    2.64    2.04   0
   6  -2   0  186.26    2.87   0
   8  -2   0   82.96    1.75   0
  10  -2   0  152.42    1.85   0
  12  -2   0    2.18    1.18   0
  14  -2   0   29.33    1.18   0
  16  -2   0   36.83    1.24   0
  16   2   0   40.43    1.17   0
  18  -2   0   64.20    1.40   0
  18   2   0   69.78    1.28   0
  20  -2   0   -0.62    1.13   0
  20   2   0   -0.50    1.12   0
  22  -2   0    2.36    1.20   0
  22   2   0    1.57    1.16   0
  24   2   0    0.95    1.34   0
  24  -2   0    2.45    1.33   0
  24  -2   0    1.74    1.36   0
  24   2   0    2.13    1.26   0
  -1   3   0    6.56    1.37   0
   1   3   0    5.64    1.10   0
  -3   3   0  324.99    4.51   0
   5  -3   0  439.67    6.24   0
   7  -3   0   30.56    1.95   0
   9  -3   0   43.46    1.81   0
  11  -3   0    3.15    1.25   0
  13  -3   0   26.12    1.40   0
  15  -3   0   11.75    1.35   0
  17  -3   0    4.13    1.32   0
  17   3   0    4.31    0.84   0
  19   3   0    6.10    0.89   0
  19  -3   0    7.93    1.37   0
  21   3   0    3.68    1.18   0
  21  -3   0    1.52    1.23   0
  21  -3   0    1.72    1.43   0
  23   3   0    3.03    1.24   0
  23  -3   0    0.89    1.35   0
  23  -3   0   -1.16    1.36   0
  23   3   0    2.65    1.32   0
   0   4   0    8.93    1.02   0
  -2   4   0  319.89    3.32   0
   2   4   0  319.82    2.29   0
  -4   4   0   20.87    2.18   0
  10  -4   0    5.34    1.70   0
  12  -4   0    0.69    1.58   0
  14  -4   0    0.66    1.45   0
  16  -4   0    0.31    1.50   0
  18  -4   0    6.12    1.36   0
  18  -4   0    7.02    1.46   0
  18   4   0    6.39    0.89   0
  20   4   0   11.19    1.20   0
  20  -4   0    9.83    1.57   0
  20  -4   0    8.21    1.53   0
  22   4   0    7.53    1.27   0
  22  -4   0    6.47    1.65   0
  22   4   0    7.06    1.07   0
  22  -4   0    5.82    1.63   0
   1   5   0   28.62    1.17   0
  -1   5   0   28.41    1.25   0
  -3   5   0    8.71    1.38   0
   3   5   0    8.79    1.00   0
   5   5   0  139.21    1.55   0
  15  -5   0    3.70    2.28   0
  15  -5   0    3.66    2.19   0
  17   5   0    2.26    0.92   0
  17  -5   0    2.43    1.83   0
  17   5   0    4.34    0.90   0
  17  -5   0    2.03    2.06   0
  19  -5   0    1.57    1.98   0
  19   5   0    2.06    1.13   0
  19   5   0    2.30    0.96   0
  19  -5   0    1.94    1.97   0
  21  -5   0    2.38    2.19   0
  21   5   0    5.13    1.08   0
  21   5   0    5.06    1.03   0
  21  -5   0    2.44    2.03   0
   0   6   0    6.06    0.97   0
  -2   6   0    8.89    1.36   0
   2   6   0    8.29    1.04   0
   4   6   0   25.01    0.96   0
  -4   6   0   29.32    2.01   0
   6   6   0    6.97    0.85   0
   8   6   0    0.05    0.79   0
  10   6   0    0.50    1.01   0
  12   6   0    0.92    0.90   0
  14   6   0    0.89    0.94   0
  16   6   0    1.56    0.91   0
  16   6   0    0.59    0.97   0
  18   6   0   11.92    1.32   0
  18   6   0    9.38    1.06   0
  20   6   0    1.17    1.11   0
  20   6   0    1.06    1.32   0
   1   7   0    1.10    1.23   0
  -1   7   0    0.41    1.13   0
  -3   7   0    6.02    1.51   0
   3   7   0    7.45    1.13   0
  -3   7   0    7.60    1.55   0
   5   7   0   11.02    1.10   0
   7   7   0    3.60    0.85   0
   9   7   0   -0.05    0.91   0
  11   7   0   -0.99    0.91   0
  13   7   0    1.02    0.95   0
  15   7   0    3.78    1.19   0
  15   7   0    3.14    1.01   0
  17   7   0    1.61    1.25   0
  17   7   0    0.75    1.32   0
  19   7   0    0.67    1.13   0
  19   7   0    0.81    1.43   0
   0   8   0   21.85    1.45   0
   0   8   0   24.93    1.45   0
  -2   8   0    0.95    1.40   0
   2   8   0    1.69    1.30   0
  -2   8   0    1.28    1.42   0
   4   8   0    0.44    1.06   0
   6   8   0    0.58    1.08   0
   8   8   0   13.77    1.04   0
  10   8   0    1.36    0.90   0
  10   8   0    0.00    0.98   0
  12   8   0   -0.46    1.16   0
  12   8   0    0.87    1.05   0
  14   8   0    0.27    1.03   0
  14   8   0    2.18    1.30   0
  16   8   0   -0.25    1.36   0
  16   8   0    2.71    1.36   0
   1   9   0    0.03    1.21   0
   1   9   0   -0.33    1.33   0
  -1   9   0   -0.13    1.53   0
  -1   9   0   -0.06    1.57   0
   3   9   0    0.01    1.18   0
  -3   9   0    0.31    2.30   0
   3   9   0   -0.66    1.38   0
  -3   9   0    0.78    2.46   0
   5   9   0    0.27    1.23   0
   5   9   0    0.65    1.22   0
   7   9   0    0.48    1.19   0
   7   9   0    0.68    1.19   0
   9   9   0   -0.09    1.27   0
   9   9   0    0.88    1.31   0
  11   9   0    1.08    1.04   0
  11   9   0    1.80    1.32   0
  13   9   0    1.48    1.11   0
  13   9   0   -0.09    1.41   0
   0  10   0   -0.00    1.82   0
   0  10   0    0.63    1.76   0
  -2  10   0    1.63    2.74   0
   2  10   0    2.00    1.57   0
   2  10   0    3.28    1.60   0
  -2  10   0    2.32    2.72   0
   4  10   0   -0.23    1.37   0
   4  10   0    0.88    1.36   0
   6  10   0    0.99    1.38   0
   6  10   0    0.84    1.40   0
   8  10   0    0.16    1.44   0
  26  -1  -1    2.84    1.49   0
  24  -1  -1    2.30    1.30   0
  24   1  -1    2.75    1.34   0
  24  -1  -1    2.90    1.29   0
  24   1  -1    3.22    1.28   0
  22  -1  -1    7.35    1.20   0
  22   1  -1    7.36    1.19   0
  20  -1  -1    0.92    1.10   0
  20   1  -1    0.96    0.88   0
  18  -1  -1    2.21    1.05   0
  18   1  -1    0.84    0.81   0
  16   1  -1   50.09    1.02   0
  16  -1  -1   57.11    1.32   0
  14  -1  -1   29.62    0.93   0
  12  -1  -1   42.81    1.14   0
  10  -1  -1   18.18    1.03   0
   0   1  -1   61.44    2.60   0
   0  -1   1   60.94    2.84   0
  -2   1  -1    2.36    2.15   0
   2  -1   1    2.93    2.10   0
   4  -1   1 1221.26    6.17   0
  -4   1  -1 1118.56    5.93   0
   6  -1   1  270.52    2.53   0
   8  -1   1  129.74    1.61   0
  10  -1   1    0.22    0.99   0
  12   1   1   11.21    0.98   0
  12  -1   1   11.20    1.04   0
  14  -1   1  119.92    1.36   0
  14   1   1  119.79    1.26   0
  16   1   1    2.04    1.00   0
  16  -1   1    0.53    1.06   0
  18   1   1   12.13    0.90   0
  18  -1   1   10.84    0.91   0
  20  -1   1    1.07    1.12   0
  20   1   1    0.74    0.89   0
  22  -1   1   -0.05    1.18   0
  22   1   1    1.19    0.94   0
  24   1   1    0.91    1.06   0
  24  -1   1    1.25    1.33   0
  25  -2  -1    1.50    1.40   0
  25   2  -1    0.55    1.13   0
  25  -2  -1   -0.20    1.42   0
  25   2  -1    1.79    1.09   0
  23   2  -1    1.73    1.02   0
  23  -2  -1   -0.63    1.29   0
  23  -2  -1    0.05    1.27   0
  23   2  -1    0.76    0.98   0
  21  -2  -1   11.90    1.26   0
  21  -2  -1   11.56    1.30   0
  21   2  -1   13.52    1.16   0
  19   2  -1   -0.62    1.05   0
  19  -2  -1    0.00    1.11   0
  17  -2  -1   80.55    1.46   0
  15  -2  -1   92.32    1.48   0
  13  -2  -1   23.35    1.33   0
  11  -2  -1    0.78    0.99   0
   9  -2  -1   30.47    1.33   0
   7  -2  -1   19.03    1.59   0
   5  -2  -1  122.84    3.34   0
   1   2  -1 2037.06    7.11   0
  -1   2  -1 4047.21   12.85   0
   1  -2   1 4031.30   12.94   0
   3  -2   1  165.01    3.43   0
  -3   2  -1  180.94    3.56   0
   5  -2   1  116.71    2.43   0
  -5   2  -1  104.71    2.35   0
   7  -2   1   98.82    1.94   0
   9  -2   1    5.35    1.06   0
  11  -2   1   32.66    1.21   0
  13  -2   1   15.08    1.10   0
  15  -2   1   33.02    1.22   0
  15   2   1   32.88    0.93   0
  17   2   1    1.08    1.02   0
  17  -2   1    1.95    1.09   0
  19  -2   1    0.75    1.13   0
  19   2   1    0.12    0.90   0
  21  -2   1   24.33    1.34   0
  21   2   1   24.91    1.06   0
  23  -2   1    1.00    1.33   0
  23   2   1    1.62    1.01   0
  25   2   1   -0.25    1.12   0
  25  -2   1    0.93    1.48   0
  25  -2   1    0.44    1.46   0
  25   2   1    0.86    1.46   0
  24  -3  -1    0.66    1.45   0
  24  -3  -1    3.50    1.41   0
  24   3  -1   -0.18    1.09   0
  24   3  -1    1.06    1.07   0
  22   3  -1    1.44    1.03   0
  22   3  -1    0.46    0.96   0
  22  -3  -1    2.24    1.30   0
  22  -3  -1    1.62    1.50   0
  20  -3  -1    5.31    1.20   0
  20   3  -1    4.59    0.93   0
  20  -3  -1    6.13    1.43   0
  18   3  -1    1.16    0.86   0
  18  -3  -1    2.68    1.18   0
  16  -3  -1    9.83    1.36   0
  14  -3  -1   44.55    1.56   0
  12  -3  -1   41.73    1.50   0
  10  -3  -1   34.16    1.70   0
   8  -3  -1   11.87    1.83   0
   2   3  -1   45.06    1.36   0
  -2   3   1   43.52    1.91   0
   0   3  -1    0.62    1.13   0
   2  -3   1  122.68    2.50   0
  -2   3  -1  132.66    2.52   0
   4  -3   1   23.39    1.79   0
  -4   3  -1   27.50    1.94   0
  -6   3  -1   14.55    1.64   0
   6  -3   1   13.25    1.57   0
   8  -3   1   17.54    1.46   0
  10  -3   1   35.95    1.53   0
  12  -3   1   10.48    1.29   0
  14  -3   1   29.29    1.30   0
  16  -3   1    0.66    1.15   0
  16   3   1    0.42    0.81   0
  18  -3   1    9.84    1.37   0
  18   3   1   10.13    1.07   0
  20   3   1    1.15    0.93   0
  20  -3   1    0.79    1.45   0
  22  -3   1    1.83    1.33   0
  22  -3   1    2.91    1.35   0
  22   3   1    3.43    1.00   0
  24   3   1    2.82    1.17   0
  24   3   1    3.85    1.46   0
  24  -3   1    2.12    1.47   0
  24  -3   1    2.06    1.68   0
  23  -4  -1    0.89    1.65   0
  23  -4  -1    1.71    1.69   0
  23   4  -1    3.60    1.14   0
  23   4  -1    3.22    1.10   0
  21   4  -1    6.50    0.98   0
  21   4  -1    9.07    1.03   0
  21  -4  -1    6.43    1.48   0
  21  -4  -1    4.80    1.56   0
  19  -4  -1    0.82    1.60   0
  19   4  -1    0.47    0.92   0
  19  -4  -1    0.01    1.38   0
  19   4  -1   -0.09    0.91   0
  17  -4  -1    1.95    1.45   0
  17  -4  -1    1.64    1.55   0
  15  -4  -1    3.99    1.45   0
  15  -4  -1    2.44    1.39   0
  13  -4  -1   99.93    2.29   0
  13  -4  -1  117.00    2.59   0
  11  -4  -1    4.35    1.72   0
  11  -4  -1    3.58    1.80   0
   5   4  -1   21.37    1.12   0
  -3   4   1   63.72    2.31   0
   3   4  -1   62.01    1.35   0
   1   4  -1  208.29    2.03   0
  -1   4   1  212.67    2.52   0
  -1   4  -1   85.56    1.74   0
   1   4   1   87.58    1.49   0
  -3   4  -1 1199.07    6.44   0
  -5   4  -1   74.39    2.71   0
   5  -4   1   63.54    2.52   0
   7  -4   1   69.47    2.64   0
   9  -4   1  101.97    2.52   0
  11  -4   1    3.35    1.41   0
  13  -4   1   13.15    1.58   0
  15  -4   1    0.58    1.44   0
  15   4   1   -0.23    0.80   0
  17   4   1    0.34    0.84   0
  17  -4   1    0.85    1.38   0
  19   4   1   87.94    1.43   0
  19  -4   1   83.83    2.05   0
  21  -4   1    1.32    1.54   0
  21   4   1   -0.20    1.00   0
  21  -4   1   -0.34    1.55   0
  23  -4   1    0.90    1.71   0
  23   4   1    2.31    1.08   0
  23   4   1    1.79    1.16   0
  23  -4   1    1.58    1.69   0
  22  -5  -1    0.64    2.16   0
  22   5  -1    0.92    1.02   0
  22   5  -1    2.21    1.09   0
  22  -5  -1    0.92    2.36   0
  20  -5  -1    0.55    2.12   0
  20   5  -1   -0.86    1.22   0
  20   5  -1    0.62    0.96   0
  20  -5  -1    0.99    1.95   0
  18  -5  -1    2.93    2.08   0
  18   5  -1    5.36    0.92   0
  18   5  -1    2.77    0.94   0
  18  -5  -1    3.78    2.13   0
  16   5  -1    6.26    0.93   0
  14   5  -1   24.03    1.15   0
  12   5  -1    0.04    0.85   0
  10   5  -1    3.37    0.80   0
   8   5  -1    1.62    0.82   0
   6   5  -1    0.41    0.98   0
  -4   5   1   23.70    2.00   0
   4   5  -1   25.72    1.09   0
  -4   5   1   26.03    2.05   0
  -2   5   1   32.59    1.46   0
   2   5  -1   33.14    1.17   0
   0   5  -1   51.37    1.46   0
   0   5   1   50.66    1.35   0
   2   5   1   86.66    1.46   0
  -2   5  -1   88.25    1.82   0
  -4   5  -1   26.99    1.87   0
   4   5   1   22.72    0.93   0
  14  -5   1    0.45    1.92   0
  14  -5   1    0.27    1.78   0
  16  -5   1    3.00    1.85   0
  16  -5   1    3.78    1.79   0
  16   5   1    3.17    0.88   0
  18   5   1    2.18    0.94   0
  18  -5   1    1.44    1.71   0
  18  -5   1    1.44    1.82   0
  20  -5   1    0.45    2.03   0
  20   5   1    1.97    1.26   0
  20  -5   1    1.29    1.69   0
  20   5   1    1.35    0.99   0
  22   5   1    1.87    1.32   0
  22   5   1    0.92    1.10   0
  22  -5   1    0.03    2.09   0
  22  -5   1    0.91    1.91   0
  21   6  -1    3.60    1.09   0
  21   6  -1    3.51    1.14   0
  19   6  -1    2.89    1.27   0
  19   6  -1    4.67    1.27   0
  17   6  -1   13.19    1.02   0
  17   6  -1   15.10    1.07   0
  15   6  -1    2.33    0.95   0
  13   6  -1    0.43    0.90   0
  11   6  -1    3.79    1.06   0
   9   6  -1    1.04    0.82   0
   7   6  -1   16.37    0.89   0
   5   6  -1    2.31    0.99   0
  -3   6   1    0.43    1.26   0
   3   6  -1    0.92    0.96   0
  -3   6   1    0.31    1.31   0
  -1   6   1   -0.11    1.08   0
   1   6  -1    0.00    0.96   0
   1   6   1   13.44    1.09   0
  -1   6  -1   13.74    1.22   0
   3   6   1   45.23    1.23   0
  -3   6  -1   44.32    1.78   0
  -5   6  -1   18.28    2.41   0
   5   6   1   17.73    1.08   0
   7   6   1   -0.79    0.81   0
   9   6   1   28.26    1.18   0
  11   6   1    8.75    0.90   0
  13   6   1   -0.93    0.89   0
  13   6   1    0.86    0.88   0
  15   6   1    5.56    1.18   0
  15   6   1    4.39    0.93   0
  17   6   1    0.62    1.21   0
  17   6   1    1.17    0.98   0
  19   6   1    0.95    1.31   0
  19   6   1    0.88    1.04   0
  21   6   1    1.94    1.14   0
  18   7  -1    4.49    1.38   0
  18   7  -1    2.84    1.09   0
  16   7  -1    7.75    1.08   0
  16   7  -1    8.22    1.25   0
  14   7  -1   -0.76    0.92   0
  12   7  -1    0.38    1.10   0
  10   7  -1   -0.47    1.08   0
   8   7  -1    9.57    1.09   0
   6   7  -1    1.00    1.05   0
  -4   7   1   16.37    2.33   0
  -4   7   1   17.44    2.31   0
   4   7  -1   16.08    0.94   0
   2   7  -1    5.89    1.12   0
  -2   7   1    6.21    1.36   0
  -2   7   1    4.50    1.34   0
   0   7  -1   40.61    1.46   0
   0   7   1   37.32    1.48   0
   2   7   1   11.01    1.10   0
  -2   7  -1    9.79    1.26   0
   4   7   1   19.92    1.17   0
  -4   7  -1   19.60    2.02   0
   6   7   1   14.24    1.13   0
   8   7   1    1.99    1.07   0
  10   7   1   -0.29    0.91   0
  12   7   1   -0.87    0.88   0
  12   7   1    0.30    1.10   0
  14   7   1    5.71    1.22   0
  14   7   1    3.98    1.15   0
  16   7   1    1.65    1.05   0
  16   7   1    2.71    1.22   0
  18   7   1    2.28    1.32   0
  18   7   1    2.31    1.39   0
  17   8  -1    1.60    1.20   0
  15   8  -1    2.44    1.08   0
  15   8  -1    1.44    1.04   0
  13   8  -1   -0.85    0.98   0
  13   8  -1   -1.18    1.21   0
  11   8  -1    0.84    1.20   0
   9   8  -1    7.66    1.19   0
   7   8  -1    5.08    0.98   0
   5   8  -1    3.56    0.90   0
  -3   8   1    6.72    1.91   0
   3   8  -1    7.06    1.14   0
  -3   8   1    5.90    1.75   0
   1   8  -1    3.46    1.32   0
  -1   8   1    4.74    1.46   0
  -1   8   1    5.81    1.49   0
  -1   8  -1    0.92    1.25   0
   1   8   1    1.11    1.26   0
   1   8   1    0.89    1.27   0
   3   8   1    1.15    1.10   0
  -3   8  -1    1.66    1.68   0
   3   8   1    1.24    1.27   0
  -3   8  -1    0.78    1.58   0
   5   8   1    0.79    1.09   0
   5   8   1    1.61    1.12   0
   7   8   1    0.71    0.89   0
   7   8   1    1.68    1.12   0
   9   8   1   -0.46    0.98   0
   9   8   1    1.18    0.93   0
  11   8   1   -0.39    1.19   0
  11   8   1    0.10    0.97   0
  13   8   1    0.43    0.98   0
  13   8   1    2.21    1.03   0
  15   8   1   -1.31    1.07   0
  15   8   1    0.11    1.03   0
  12   9  -1    0.88    1.35   0
  12   9  -1    1.73    1.39   0
  10   9  -1    1.73    1.29   0
  10   9  -1   -0.99    1.31   0
   8   9  -1    1.59    1.22   0
   8   9  -1    0.86    1.24   0
   6   9  -1    1.53    1.22   0
   6   9  -1    3.18    1.18   0
   4   9  -1    5.90    1.26   0
   4   9  -1    5.64    1.21   0
   2   9  -1    3.55    1.41   0
   2   9  -1    2.66    1.41   0
  -2   9   1    3.15    1.80   0
  -2   9   1    2.42    1.71   0
   0   9  -1    0.61    1.37   0
   0   9   1    2.11    1.40   0
   0   9   1    0.33    1.60   0
   0   9  -1    0.70    1.41   0
  -2   9  -1    2.03    1.56   0
   2   9   1    2.93    1.23   0
  -2   9  -1    2.77    1.77   0
   2   9   1    2.68    1.22   0
   4   9   1   -0.08    1.21   0
   4   9   1    0.25    1.22   0
   6   9   1   -0.21    1.21   0
   6   9   1    1.14    1.21   0
   8   9   1    0.21    1.24   0
   8   9   1    0.12    1.25   0
  10   9   1    1.54    1.33   0
  10   9   1    0.79    1.30   0
  12   9   1    2.68    1.37   0
  12   9   1   -0.10    1.13   0
   7  10  -1    0.68    1.37   0
   7  10  -1    0.74    1.42   0
   5  10  -1   -1.18    1.57   0
   5  10  -1    1.94    1.52   0
   3  10  -1    1.52    1.33   0
   3  10  -1    1.21    1.35   0
   1  10  -1   -0.42    1.53   0
  -1  10   1    0.24    1.98   0
  -1  10   1    0.49    1.91   0
   1  10  -1   -0.33    1.51   0
   1  10   1    0.86    1.52   0
  -1  10  -1    1.38    1.77   0
  -1  10  -1    1.20    1.97   0
   1  10   1    1.49    1.80   0
   3  10   1    0.21    1.35   0
   3  10   1    0.06    1.57   0
   5  10   1    0.73    1.57   0
   5  10   1    0.21    1.37   0
   7  10   1    1.39    1.40   0
   7  10   1    1.41    1.14   0
  26   0  -2    3.13    1.15   0
  26   0  -2    3.30    1.47   0
  24   0  -2   -0.27    1.30   0
  24   0  -2    1.69    1.26   0
  22   0  -2    6.62    1.02   0
  22   0  -2   11.30    1.17   0
  20   0  -2   27.20    1.01   0
  18   0  -2   91.93    1.36   0
  16   0  -2  152.76    1.39   0
  -2   0   2  165.62    3.21   0
   2   0  -2  188.24    3.45   0
   0   0   2  111.81    3.03   0
   2   0   2  772.33    5.08   0
  -2   0  -2  809.97    5.26   0
   4   0   2  163.89    2.24   0
   6   0   2  437.90    2.66   0
   8   0   2  354.44    2.30   0
  10   0   2   68.05    1.16   0
  12   0   2   73.46    1.27   0
  14   0   2    3.42    0.81   0
  16   0   2    8.24    0.87   0
  18   0   2  126.08    1.50   0
  20   0   2   16.45    0.99   0
  22   0   2   21.10    1.35   0
  24   0   2    1.17    1.11   0
  25   1  -2    1.17    1.38   0
  25  -1  -2    1.39    1.14   0
  25  -1  -2    2.82    1.36   0
  25   1  -2    3.08    1.12   0
  23  -1  -2    1.39    1.20   0
  23   1  -2    0.49    0.99   0
  23  -1  -2    1.77    1.27   0
  23   1  -2    0.21    0.95   0
  21  -1  -2    9.00    1.16   0
  21   1  -2    8.99    1.11   0
  21  -1  -2    8.41    1.14   0
  19   1  -2    2.79    0.84   0
  19  -1  -2    2.05    0.93   0
  17  -1  -2   46.85    1.06   0
  15  -1  -2   -0.81    0.98   0
  13  -1  -2    5.27    0.96   0
   3  -1  -2    1.41    2.28   0
   3   1  -2    2.26    1.47   0
   1  -1  -2    1.66    2.26   0
   1   1  -2    1.87    1.49   0
  -1  -1   2    2.71    1.76   0
  -1   1   2    1.32    2.30   0
   1  -1   2   40.42    2.14   0
  -1   1  -2   42.54    2.23   0
   1   1   2   39.39    1.81   0
   3  -1   2    1.65    1.66   0
  -3   1  -2    1.42    1.59   0
   3   1   2    1.45    1.12   0
  -5   1  -2  944.87    4.55   0
   5  -1   2  958.01    4.56   0
   7   1   2  456.35    2.37   0
   7  -1   2  532.56    3.04   0
   9   1   2    5.43    0.86   0
   9  -1   2    6.28    1.03   0
  11  -1   2    9.63    0.83   0
  11   1   2    8.43    0.83   0
  13   1   2    2.36    0.81   0
  13  -1   2    2.50    0.97   0
  15  -1   2    5.21    0.87   0
  15   1   2    4.38    0.84   0
  17   1   2    4.40    1.05   0
  17  -1   2    3.79    1.08   0
  19   1   2    1.50    0.91   0
  19  -1   2    2.10    1.09   0
  21   1   2    1.68    1.12   0
  21  -1   2    0.59    0.94   0
  23   1   2    0.77    1.25   0
  23  -1   2    1.42    1.31   0
  25  -1   2    0.79    1.18   0
  25   1   2    3.08    1.10   0
  24  -2  -2    1.58    1.30   0
  24  -2  -2   -0.34    1.35   0
  24   2  -2    1.31    1.24   0
  24   2  -2   -0.17    1.30   0
  22  -2  -2    5.71    1.23   0
  22   2  -2    5.80    1.23   0
  22   2  -2    6.44    0.96   0
  22  -2  -2    5.51    1.26   0
  20  -2  -2   44.86    1.33   0
  20   2  -2   39.89    1.04   0
  20  -2  -2   43.00    1.41   0
  18  -2  -2    2.72    1.04   0
  16  -2  -2   32.47    1.23   0
  14  -2  -2  232.88    2.02   0
  12  -2  -2   40.33    1.40   0
  10  -2  -2   47.68    1.31   0
   8  -2  -2  419.00    3.50   0
   6  -2  -2   49.10    2.04   0
   6  -2  -2   56.05    2.23   0
   4   2  -2  324.07    2.36   0
   2   2  -2  119.41    1.82   0
  -2   2   2  139.51    3.87   0
   0   2  -2 1139.45    5.74   0
   0  -2   2 1112.22    5.73   0
   2  -2   2 8509.87   17.37   0
  -2   2  -2 9999.99   19.04   0
  -4   2  -2    7.58    1.38   0
   4  -2   2    8.05    1.61   0
  -6   2  -2   22.96    1.24   0
   6  -2   2   26.72    1.52   0
   8  -2   2   73.98    1.51   0
  10  -2   2   44.28    1.29   0
  12   2   2   14.49    0.82   0
  12  -2   2   14.40    1.14   0
  14  -2   2   20.09    1.12   0
  14   2   2   19.10    1.03   0
  16  -2   2    0.38    1.03   0
  16   2   2    1.00    0.83   0
  18  -2   2   34.86    1.23   0
  18   2   2   34.83    1.26   0
  20  -2   2    1.36    1.15   0
  20   2   2    0.77    0.90   0
  22  -2   2    1.52    1.32   0
  22   2   2    2.27    1.24   0
  24   2   2    2.25    1.37   0
  24  -2   2    1.02    1.38   0
  25  -3  -2    1.21    1.49   0
  25   3  -2    2.65    1.44   0
  25   3  -2    2.55    1.13   0
  25  -3  -2    2.33    1.72   0
  23   3  -2    6.85    1.32   0
  23  -3  -2    4.17    1.62   0
  23  -3  -2    4.29    1.43   0
  23   3  -2    5.66    1.27   0
  21   3  -2    3.42    1.21   0
  21   3  -2    2.99    0.94   0
  21  -3  -2    1.41    1.21   0
  21  -3  -2    1.68    1.39   0
  19   3  -2    5.72    0.94   0
  19  -3  -2    4.70    1.16   0
  19  -3  -2    4.03    1.14   0
  17  -3  -2    3.77    1.28   0
  17  -3  -2    7.44    1.30   0
  15  -3  -2   11.24    1.16   0
  15  -3  -2    9.03    1.09   0
  13  -3  -2  114.53    1.93   0
  11  -3  -2    0.01    1.32   0
   9  -3  -2    5.15    1.50   0
   9  -3  -2    6.22    1.64   0
   5   3  -2  308.11    2.07   0
   3   3  -2  420.17    2.58   0
  -3   3   2  396.02    5.92   0
  -3   3   2  479.43    6.12   0
   1   3  -2   11.54    1.13   0
  -1   3  -2   99.23    1.97   0
   1  -3   2   92.53    1.97   0
   3  -3   2  138.91    2.45   0
  -3   3  -2  169.88    2.76   0
   5  -3   2   21.02    1.55   0
  -5   3  -2   22.46    1.63   0
   7  -3   2   92.06    2.02   0
  -7   3  -2   78.12    1.81   0
   9  -3   2    2.45    1.30   0
  11  -3   2   -0.39    1.24   0
  13   3   2    5.96    0.80   0
  13  -3   2    7.05    1.30   0
  15   3   2   46.10    0.99   0
  15  -3   2   46.64    1.43   0
  17   3   2    5.18    0.87   0
  17  -3   2    5.90    1.34   0
  19  -3   2    2.31    1.23   0
  19   3   2    2.30    0.94   0
  21   3   2    9.21    1.00   0
  21  -3   2    9.64    1.36   0
  23  -3   2    1.23    1.41   0
  23  -3   2    1.12    1.41   0
  23   3   2   -1.33    1.31   0
  24   4  -2   -0.10    1.14   0
  24  -4  -2    1.01    1.89   0
  24  -4  -2   -0.13    1.68   0
  24   4  -2   -0.44    1.37   0
  22  -4  -2    0.57    1.60   0
  22   4  -2    0.89    1.23   0
  22   4  -2   -0.16    1.05   0
  22  -4  -2    1.06    1.70   0
  20  -4  -2    0.97    1.41   0
  20  -4  -2    0.61    1.64   0
  20   4  -2    0.99    1.20   0
  20   4  -2    0.83    1.11   0
  18   4  -2   -0.58    0.87   0
  18  -4  -2    0.11    1.55   0
  18  -4  -2    1.01    1.45   0
  16   4  -2    0.33    0.83   0
  16  -4  -2    0.05    1.51   0
  16  -4  -2   -0.11    1.37   0
  14  -4  -2   47.21    2.06   0
  14  -4  -2   40.32    1.86   0
  12  -4  -2   12.08    2.00   0
  12  -4  -2   10.23    1.92   0
  10   4  -2    2.92    0.82   0
   8   4  -2    5.55    0.81   0
   6   4  -2    0.82    0.79   0
   4   4  -2    3.43    1.04   0
  -2   4   2   20.34    1.54   0
   2   4  -2   19.88    1.07   0
   0   4  -2   70.32    1.45   0
  -2   4  -2   12.86    1.38   0
   4  -4   2   62.11    2.03   0
  -4   4  -2   73.87    2.18   0
  -6   4  -2   38.07    1.93   0
   6  -4   2   33.86    1.89   0
   8  -4   2    1.16    1.24   0
  10  -4   2   11.85    1.44   0
  12  -4   2   11.24    1.53   0
  14  -4   2    5.12    1.37   0
  14   4   2    6.69    0.83   0
  16  -4   2   -0.57    1.38   0
  16   4   2    1.07    0.82   0
  18  -4   2    1.16    1.38   0
  18   4   2   -0.26    0.87   0
  20  -4   2   -0.04    1.50   0
  20   4   2    0.44    0.97   0
  22   4   2    1.51    1.32   0
  22  -4   2    0.24    1.42   0
  22  -4   2    0.67    1.62   0
  23   5  -2    1.72    1.09   0
  23   5  -2    0.21    1.10   0
  23  -5  -2    0.16    2.45   0
  23  -5  -2    0.93    2.44   0
  21  -5  -2    0.53    2.19   0
  21  -5  -2    0.77    2.41   0
  21   5  -2    2.27    1.00   0
  21   5  -2    1.00    1.26   0
  19   5  -2    0.60    1.17   0
  19  -5  -2    0.02    2.40   0
  19  -5  -2    0.46    2.11   0
  17   5  -2   12.77    1.12   0
  15   5  -2    5.93    0.89   0
  13   5  -2   40.90    1.23   0
  11   5  -2   -0.25    0.81   0
   9   5  -2    0.30    0.80   0
   7   5  -2   17.43    1.03   0
   5   5  -2   14.35    0.87   0
   3   5  -2  166.90    1.61   0
  -3   5   2  184.59    2.82   0
  -3   5   2  163.17    2.76   0
   1   5  -2   15.82    1.06   0
  -1   5   2   15.95    1.26   0
   1   5   2   12.16    1.04   0
  -1   5  -2   13.11    1.22   0
  -3   5  -2   18.49    1.45   0
  -5   5  -2  132.98    2.85   0
   9  -5   2   -0.12    2.02   0
  11  -5   2    0.15    1.86   0
  13  -5   2    0.37    1.67   0
  13   5   2    0.40    0.83   0
  15  -5   2    5.76    1.81   0
  15   5   2    9.02    0.87   0
  17   5   2    0.38    0.89   0
  17  -5   2    0.92    1.52   0
  17  -5   2    0.48    1.73   0
  19  -5   2    0.94    1.67   0
  19   5   2    0.24    1.19   0
  19  -5   2    0.22    1.99   0
  21  -5   2    0.63    1.97   0
  21   5   2    0.01    1.04   0
  21   5   2    0.13    1.08   0
  21  -5   2    0.37    1.98   0
  20   6  -2    3.25    1.03   0
  20   6  -2    2.15    1.08   0
  18   6  -2    0.53    1.00   0
  16   6  -2    1.33    0.96   0
  14   6  -2    0.39    0.92   0
  12   6  -2   19.74    1.11   0
  10   6  -2   -0.36    1.00   0
   8   6  -2    3.30    1.00   0
   6   6  -2    1.76    1.02   0
   4   6  -2    0.62    0.99   0
  -4   6   2    0.79    1.87   0
  -4   6   2    1.23    1.84   0
   2   6  -2    0.64    0.99   0
  -2   6   2    1.33    1.09   0
  -2   6   2    1.45    1.12   0
   0   6  -2   24.50    1.14   0
   0   6   2   24.15    1.32   0
  -2   6  -2   24.76    1.35   0
   2   6   2   24.95    1.16   0
   4   6   2   87.57    1.43   0
  -4   6  -2   94.02    2.43   0
  -6   6  -2    3.91    2.57   0
   6   6   2    4.18    0.85   0
  10   6   2   32.63    0.96   0
  12   6   2    1.92    1.04   0
  14   6   2    0.17    0.89   0
  16   6   2    1.24    0.97   0
  18   6   2    1.12    1.27   0
  18   6   2    0.12    1.01   0
  20   6   2    2.60    1.16   0
  20   6   2    2.86    1.33   0
  19   7  -2    1.56    1.06   0
  19   7  -2   -0.49    1.11   0
  17   7  -2    0.91    1.09   0
  15   7  -2   -0.45    0.98   0
  13   7  -2    0.27    0.92   0
  11   7  -2    2.27    0.92   0
   9   7  -2   -0.23    0.88   0
   7   7  -2    1.12    1.06   0
   5   7  -2   16.65    1.09   0
  -3   7   2   30.48    1.92   0
  -3   7   2   26.55    1.74   0
   3   7  -2   29.68    1.27   0
  -1   7   2    1.57    1.21   0
  -1   7   2    2.23    1.33   0
   1   7  -2    3.54    1.23   0
  -1   7  -2    0.05    1.17   0
   1   7   2    0.70    1.20   0
   1   7   2    1.00    1.01   0
  -3   7  -2    0.04    1.34   0
   3   7   2    1.46    1.03   0
   3   7   2    1.01    0.85   0
   5   7   2   14.08    1.10   0
   5   7   2   15.72    1.12   0
  -5   7  -2   15.65    2.57   0
   7   7   2    5.81    1.10   0
   7   7   2    5.77    0.92   0
   9   7   2    1.88    1.10   0
   9   7   2    0.21    1.13   0
  11   7   2    1.59    1.12   0
  11   7   2    1.62    1.10   0
  13   7   2   -0.21    0.90   0
  13   7   2    0.37    1.17   0
  15   7   2    0.25    0.97   0
  15   7   2    0.96    1.18   0
  17   7   2    1.98    1.29   0
  17   7   2    1.49    1.35   0
  16   8  -2    3.12    1.11   0
  16   8  -2    1.59    1.36   0
  14   8  -2    1.85    1.08   0
  12   8  -2    1.50    1.02   0
  10   8  -2    2.54    1.19   0
   8   8  -2    3.20    0.92   0
   6   8  -2    1.16    1.11   0
   4   8  -2    2.32    1.08   0
   2   8  -2    0.62    1.24   0
  -2   8   2    0.84    1.43   0
  -2   8   2    2.00    1.61   0
   0   8  -2    5.36    1.31   0
   0   8   2    3.92    1.32   0
   0   8   2    5.39    1.33   0
   2   8   2   -0.13    1.25   0
   2   8   2    0.50    1.10   0
  -2   8  -2    1.06    1.37   0
   4   8   2    2.19    1.09   0
  -4   8  -2    0.86    2.04   0
   4   8   2    0.49    1.07   0
  -4   8  -2    0.96    2.01   0
   6   8   2    4.17    0.98   0
   6   8   2    4.73    0.99   0
   8   8   2    1.99    0.92   0
   8   8   2    0.92    1.17   0
  10   8   2    0.46    1.14   0
  10   8   2    0.64    0.96   0
  12   8   2    0.23    1.18   0
  12   8   2    0.88    1.19   0
  14   8   2    2.17    1.07   0
  14   8   2   -1.42    1.06   0
  16   8   2    0.87    1.40   0
  16   8   2    1.02    1.44   0
  13   9  -2   -0.95    1.11   0
  13   9  -2   -0.55    1.14   0
  11   9  -2   -0.03    1.04   0
  11   9  -2    1.44    1.31   0
   9   9  -2    0.11    1.29   0
   7   9  -2   -2.10    1.19   0
   5   9  -2    0.58    1.20   0
  -3   9   2    1.05    2.72   0
   3   9  -2    1.78    1.19   0
  -3   9   2    1.70    2.75   0
   1   9  -2    0.91    1.22   0
  -1   9   2    1.27    1.57   0
  -1   9   2    1.33    1.39   0
  -1   9  -2    0.60    1.56   0
   1   9   2   -0.26    1.18   0
  -1   9  -2    0.31    1.51   0
   1   9   2   -0.12    1.38   0
  -3   9  -2    1.56    2.20   0
   3   9   2    0.11    1.21   0
  -3   9  -2    1.26    2.18   0
   3   9   2    1.86    1.40   0
   5   9   2    0.37    1.21   0
   5   9   2    0.23    1.26   0
   7   9   2    0.78    1.22   0
   7   9   2   -0.49    1.21   0
   9   9   2   -0.43    1.32   0
   9   9   2   -0.86    1.32   0
  11   9   2   -0.15    1.12   0
  11   9   2    1.64    1.36   0
  13   9   2    1.27    1.18   0
   8  10  -2    0.61    1.40   0
   8  10  -2    1.36    1.12   0
   6  10  -2    3.78    1.41   0
   6  10  -2    2.27    1.38   0
   4  10  -2    0.02    1.38   0
   4  10  -2    1.22    1.55   0
   2  10  -2   -0.59    1.34   0
  -2  10   2    0.20    2.74   0
   2  10  -2   -0.91    1.58   0
  -2  10   2    0.58    2.96   0
   0  10  -2    1.32    1.60   0
   0  10   2    1.31    1.72   0
   0  10  -2    0.89    1.80   0
   0  10   2    1.52    1.61   0
  -2  10  -2    1.44    2.42   0
  -2  10  -2    1.43    2.42   0
   2  10   2    1.65    1.55   0
   2  10   2    1.91    1.62   0
   4  10   2    0.16    1.39   0
   4  10   2    0.89    1.36   0
   6  10   2    0.91    1.46   0
   6  10   2    1.30    1.41   0
  26   1  -3    0.67    1.14   0
  26  -1  -3    2.15    1.41   0
  26   1  -3    3.13    1.39   0
  26  -1  -3    0.22    1.37   0
  24   1  -3    2.45    1.06   0
  24  -1  -3    1.99    1.27   0
  24   1  -3    3.97    1.17   0
  24  -1  -3    1.98    1.31   0
  22  -1  -3    2.46    1.13   0
  22   1  -3    4.95    1.15   0
  22  -1  -3    2.79    1.20   0
  22   1  -3    4.21    0.91   0
  20   1  -3    1.75    1.07   0
  20  -1  -3    0.62    0.87   0
  20  -1  -3    2.15    1.12   0
  20   1  -3   -0.16    1.04   0
  18  -1  -3   52.42    1.28   0
  16  -1  -3    2.68    0.81   0
   6   1  -3  331.63    2.43   0
   6  -1  -3  313.78    3.18   0
   4  -1  -3  314.71    4.05   0
   4   1  -3  336.82    2.71   0
  -4   1   3  312.70    4.01   0
   2   1  -3    0.74    1.61   0
  -2   1   3    1.39    2.21   0
  -2  -1   3    0.57    1.32   0
   2  -1  -3    1.10    2.10   0
   0   1   3  247.49    3.18   0
   0   1  -3  236.68    3.07   0
   0  -1  -3  251.40    3.41   0
   0  -1   3  242.85    3.20   0
  -2   1  -3  444.84    3.85   0
   2  -1   3  488.13    4.03   0
   2   1   3  474.23    3.37   0
  -2  -1  -3  448.20    3.35   0
   4  -1   3  111.36    2.04   0
  -4   1  -3  105.05    1.97   0
   4   1   3  105.56    1.58   0
  -6   1  -3  360.43    2.66   0
   6   1   3  326.82    2.10   0
   6  -1   3  347.66    2.56   0
   8  -1   3    9.23    1.08   0
   8   1   3    8.00    0.87   0
  10  -1   3   47.12    1.07   0
  10   1   3   46.37    0.99   0
  12   1   3    1.27    0.80   0
  12  -1   3   -0.12    0.95   0
  14   1   3   29.92    0.93   0
  14  -1   3   34.58    1.15   0
  16  -1   3   92.95    1.40   0
  16   1   3   85.08    1.23   0
  18  -1   3   11.67    1.02   0
  18   1   3   11.33    0.91   0
  20   1   3    1.88    1.14   0
  20  -1   3    2.30    0.95   0
  22   1   3    2.14    1.02   0
  22  -1   3    1.84    1.03   0
  24   1   3    1.48    1.10   0
  24  -1   3    2.19    1.38   0
  25  -2  -3    1.46    1.38   0
  25   2  -3    0.15    1.09   0
  25  -2  -3    1.87    1.40   0
  25   2  -3    0.26    1.06   0
  23  -2  -3    0.71    1.25   0
  23   2  -3    1.01    1.02   0
  23   2  -3    2.16    1.18   0
  23  -2  -3    0.51    1.45   0
  21  -2  -3   10.42    1.24   0
  21   2  -3   12.23    0.92   0
  21   2  -3   11.27    0.98   0
  21  -2  -3   11.41    1.22   0
  19   2  -3   12.27    1.11   0
  19  -2  -3    9.59    1.15   0
  19  -2  -3   10.15    1.11   0
  17  -2  -3  126.98    1.72   0
  17  -2  -3  125.69    1.62   0
  15  -2  -3   -0.41    1.02   0
  13  -2  -3   95.61    1.53   0
  11  -2  -3  128.54    1.75   0
   9  -2  -3   22.49    1.36   0
   7   2  -3   35.99    1.02   0
   7  -2  -3   36.02    1.74   0
   5   2  -3   24.86    1.06   0
   5  -2  -3   27.20    2.57   0
  -3   2   3   48.88    3.09   0
   3   2  -3   43.12    1.41   0
  -1  -2   3  733.33    4.13   0
   1   2  -3  729.91    4.11   0
  -1   2   3  809.27    5.45   0
   1  -2   3  840.65    4.86   0
  -1   2  -3  865.57    4.95   0
   1   2   3  879.29    4.33   0
   3  -2   3 2028.91    7.59   0
   3   2   3 1921.09    5.30   0
  -3   2  -3 2100.97    7.85   0
  -5   2  -3  214.53    2.46   0
   5  -2   3  245.90    2.57   0
   5   2   3  227.86    1.81   0
  -7   2  -3   90.38    1.68   0
   7   2   3   80.65    1.18   0
   7  -2   3   99.22    1.69   0
   9  -2   3   72.95    1.42   0
   9   2   3   61.65    1.02   0
  11   2   3  123.35    1.38   0
  11  -2   3  124.65    1.62   0
  13  -2   3    0.84    0.87   0
  13   2   3    1.85    0.76   0
  15  -2   3    2.48    1.04   0
  15   2   3    0.66    1.01   0
  17  -2   3    3.70    1.14   0
  17   2   3    6.41    1.07   0
  19   2   3   27.81    1.02   0
  19  -2   3   29.16    1.30   0
  21  -2   3   15.00    1.31   0
  21   2   3   18.29    1.27   0
  23   2   3    1.51    1.05   0
  23  -2   3    1.15    1.36   0
  24  -3  -3    0.69    1.37   0
  24   3  -3    0.92    1.11   0
  24   3  -3   -0.21    0.98   0
  24  -3  -3    1.95    1.38   0
  22   3  -3    0.91    1.00   0
  22  -3  -3    1.43    1.27   0
  22  -3  -3    1.28    1.26   0
  22   3  -3    1.72    0.97   0
  20   3  -3    2.19    1.16   0
  20  -3  -3    2.05    1.31   0
  20  -3  -3    0.79    1.40   0
  18  -3  -3    3.84    1.30   0
  18   3  -3    4.12    0.88   0
  18  -3  -3    5.08    1.31   0
  16  -3  -3   34.21    1.44   0
  16   3  -3   37.37    0.96   0
  16  -3  -3   36.92    1.35   0
  14  -3  -3   57.54    1.56   0
  14  -3  -3   52.43    1.51   0
  12  -3  -3    2.33    1.22   0
  12  -3  -3    1.88    1.27   0
  10  -3  -3   -0.06    1.49   0
  10   3  -3   -0.07    0.78   0
  10  -3  -3    0.60    1.39   0
   8   3  -3   24.16    1.07   0
   8  -3  -3   26.90    2.88   0
   8  -3  -3   23.23    2.62   0
   6   3  -3    7.34    0.87   0
   4   3  -3   38.09    1.29   0
   2   3  -3   44.30    1.31   0
  -2   3   3   47.24    1.88   0
   0  -3   3    4.03    1.07   0
   0   3   3    3.02    1.08   0
   0   3  -3    3.13    1.04   0
   2  -3   3    0.07    1.21   0
  -2   3  -3    0.30    1.07   0
   4  -3   3  316.89    3.19   0
  -4   3  -3  353.16    3.35   0
  -6   3  -3  222.74    2.65   0
   6  -3   3  229.15    2.65   0
  -8   3  -3   20.79    1.33   0
   8  -3   3   23.96    1.43   0
  10  -3   3   12.83    1.32   0
  10   3   3   11.05    0.81   0
  12  -3   3    4.12    1.25   0
  12   3   3    3.75    0.77   0
  14   3   3    5.19    0.81   0
  14  -3   3    7.69    1.11   0
  16  -3   3   10.07    1.18   0
  16   3   3    9.69    0.86   0
  18   3   3   -1.23    0.90   0
  18  -3   3    1.96    1.18   0
  20   3   3    1.15    1.18   0
  20  -3   3    0.81    1.27   0
  22   3   3    1.92    1.01   0
  22  -3   3    0.75    1.37   0
  23   4  -3    5.94    1.06   0
  23  -4  -3    3.00    1.61   0
  23  -4  -3    3.24    1.81   0
  23   4  -3    5.96    1.34   0
  21   4  -3    1.61    0.98   0
  21   4  -3    1.63    0.94   0
  21  -4  -3    0.36    1.48   0
  21  -4  -3    2.74    1.51   0
  19   4  -3    3.68    0.95   0
  19  -4  -3    4.22    1.59   0
  19  -4  -3    2.83    1.35   0
  17  -4  -3    3.89    1.42   0
  17   4  -3    5.03    0.88   0
  17  -4  -3    4.94    1.55   0
  15  -4  -3    4.47    1.70   0
  15   4  -3    5.60    0.83   0
  15  -4  -3    3.43    1.50   0
  13  -4  -3    7.86    1.98   0
  13  -4  -3    6.89    1.79   0
  13   4  -3    7.91    0.83   0
  11   4  -3    2.29    0.99   0
   9   4  -3   34.79    0.99   0
   7   4  -3   20.83    0.88   0
   5   4  -3   27.52    1.12   0
  -3   4   3   18.57    1.79   0
   3   4  -3   19.72    1.10   0
  -3   4   3   21.15    1.77   0
  -1   4   3   18.10    1.27   0
   1   4  -3   16.36    1.05   0
  -1   4  -3   79.35    1.59   0
   1  -4   3   77.27    1.66   0
   3  -4   3  397.85    3.45   0
  -3   4  -3  496.09    3.79   0
  -5   4  -3  134.09    2.49   0
   5  -4   3  115.43    2.36   0
  -7   4  -3   -0.24    1.30   0
   7  -4   3    0.54    1.24   0
   9  -4   3    2.98    1.29   0
   9   4   3    2.26    0.82   0
  11  -4   3   47.60    1.68   0
  11   4   3   43.97    1.11   0
  13  -4   3    4.86    1.32   0
  13   4   3    6.07    0.81   0
  15   4   3   16.38    0.91   0
  15  -4   3   16.52    1.32   0
  17   4   3    3.49    1.09   0
  17  -4   3    1.79    1.40   0
  19  -4   3    1.55    1.28   0
  19   4   3    1.05    0.92   0
  21   4   3    2.23    1.05   0
  21  -4   3    3.44    1.59   0
  23  -4   3    2.19    1.50   0
  23   4   3    1.88    1.39   0
  23  -4   3    2.15    1.77   0
  22   5  -3    4.36    1.06   0
  22  -5  -3    1.50    2.71   0
  22  -5  -3    2.66    2.58   0
  22   5  -3    6.46    1.10   0
  20   5  -3    0.01    1.18   0
  20  -5  -3    0.56    2.80   0
  20  -5  -3   -0.53    2.70   0
  18   5  -3   -0.20    0.92   0
  16   5  -3    4.26    0.91   0
  14   5  -3   37.74    1.00   0
  12   5  -3    0.81    0.83   0
  10   5  -3   15.05    1.05   0
   8   5  -3   17.69    1.09   0
   6   5  -3    0.95    0.78   0
  -4   5   3    4.32    1.83   0
   4   5  -3    4.01    0.79   0
  -4   5   3    4.42    1.88   0
   2   5  -3    2.50    0.82   0
  -2   5   3    1.37    1.28   0
  -2   5   3    3.11    1.32   0
   0   5  -3    3.76    1.03   0
   0   5   3    4.72    1.15   0
   0   5   3    5.14    1.00   0
  -2   5  -3   12.21    1.25   0
  -4   5  -3   16.70    1.50   0
  -6   5  -3    1.58    1.47   0
   6  -5   3    0.64    1.38   0
   8  -5   3    0.62    1.59   0
   8   5   3    0.36    0.79   0
  10  -5   3    3.84    1.57   0
  10   5   3    5.04    0.83   0
  12  -5   3    0.83    1.54   0
  12   5   3   -0.72    0.84   0
  14  -5   3    0.70    1.54   0
  14   5   3    0.90    1.03   0
  16  -5   3    1.41    1.55   0
  16   5   3    2.23    1.08   0
  18   5   3   -1.22    1.13   0
  18  -5   3    1.49    1.70   0
  20   5   3    5.13    1.01   0
  20  -5   3    3.90    1.92   0
  20  -5   3    3.11    1.79   0
  21   6  -3    0.00    1.07   0
  21   6  -3    0.75    1.13   0
  19   6  -3    1.53    1.04   0
  17   6  -3   -0.89    0.96   0
  15   6  -3    1.04    0.91   0
  13   6  -3   25.44    1.18   0
  11   6  -3   57.43    1.26   0
   9   6  -3   11.04    0.86   0
   7   6  -3   24.89    0.93   0
   5   6  -3    1.66    1.00   0
  -3   6   3   28.26    1.77   0
   3   6  -3   27.09    1.11   0
  -3   6   3   24.99    1.68   0
   1   6  -3    4.61    1.01   0
  -1   6   3    4.79    1.14   0
  -1   6   3    4.02    1.13   0
  -1   6  -3   66.91    1.57   0
   1   6   3   66.39    1.41   0
   1   6   3   63.95    1.54   0
  -3   6  -3    6.24    1.20   0
   3   6   3    6.25    1.03   0
   3   6   3    6.59    1.03   0
   5   6   3  129.41    1.43   0
  -5   6  -3  146.26    2.94   0
   7   6   3    4.10    0.84   0
   9   6   3   37.64    1.01   0
  11   6   3    6.79    0.86   0
  13   6   3    1.19    1.09   0
  15   6   3    0.85    0.93   0
  17   6   3    2.04    1.01   0
  19   6   3    1.74    1.14   0
  19   6   3    1.20    1.08   0
  20   7  -3    2.08    1.16   0
  18   7  -3    2.08    1.30   0
  16   7  -3    1.22    1.22   0
  14   7  -3    1.83    0.94   0
  12   7  -3   20.69    1.21   0
  10   7  -3    2.80    0.82   0
   8   7  -3   -0.09    1.03   0
   6   7  -3    3.18    1.02   0
  -4   7   3    4.69    2.16   0
  -4   7   3    6.21    2.39   0
   4   7  -3    5.31    1.05   0
   2   7  -3    9.82    1.09   0
  -2   7   3    9.95    1.44   0
  -2   7   3    8.09    1.25   0
   0   7   3    3.59    1.21   0
   0   7  -3    4.08    1.06   0
   0   7   3    4.09    1.25   0
  -2   7  -3    6.48    1.24   0
   2   7   3    6.30    1.13   0
   2   7   3    6.16    1.12   0
  -4   7  -3    0.28    1.59   0
   4   7   3    0.36    0.84   0
   4   7   3   -0.46    1.01   0
   6   7   3    3.47    1.07   0
   6   7   3    3.74    1.05   0
   8   7   3    4.29    1.13   0
   8   7   3    3.50    1.14   0
  10   7   3    2.12    1.06   0
  10   7   3    0.01    0.89   0
  12   7   3   -0.09    1.11   0
  12   7   3   -0.44    1.16   0
  14   7   3    1.11    0.99   0
  14   7   3    2.78    1.01   0
  16   7   3    0.01    1.25   0
  16   7   3    1.41    1.09   0
  18   7   3    0.26    1.37   0
  18   7   3   -0.62    1.12   0
  17   8  -3   -0.14    1.14   0
  17   8  -3   -0.27    1.09   0
  15   8  -3    4.89    1.31   0
  13   8  -3    1.22    0.98   0
  11   8  -3   -0.36    1.18   0
   9   8  -3    1.09    0.94   0
   7   8  -3   -0.19    0.96   0
   5   8  -3    2.28    1.08   0
  -3   8   3    2.82    1.74   0
  -3   8   3    4.29    1.82   0
   3   8  -3    4.52    1.27   0
  -1   8   3    3.82    1.35   0
  -1   8   3    3.73    1.30   0
   1   8  -3    3.70    1.28   0
   1   8   3    2.24    1.29   0
  -1   8  -3    2.05    1.29   0
   1   8   3    2.18    1.11   0
   3   8   3   -0.62    1.08   0
  -3   8  -3    0.13    1.56   0
   3   8   3    0.12    1.08   0
   5   8   3    0.47    0.89   0
   5   8   3    0.46    1.09   0
   7   8   3    0.76    1.13   0
   7   8   3    0.97    1.13   0
   9   8   3    3.54    1.25   0
   9   8   3    3.09    1.21   0
  11   8   3    0.58    1.00   0
  11   8   3    0.55    1.21   0
  13   8   3    1.01    1.30   0
  13   8   3    1.38    1.27   0
  15   8   3    0.94    1.09   0
  15   8   3    0.93    1.11   0
  14   9  -3    0.66    1.16   0
  12   9  -3    1.25    1.33   0
  10   9  -3    0.60    1.29   0
   8   9  -3    1.15    1.25   0
   6   9  -3    1.76    1.21   0
   4   9  -3    0.21    1.41   0
  -2   9   3    6.18    1.88   0
  -2   9   3    5.06    1.92   0
   2   9  -3    7.20    1.24   0
   0   9   3    0.24    1.41   0
   0   9  -3    0.40    1.38   0
   0   9   3    0.43    1.58   0
  -2   9  -3    0.50    1.53   0
  -2   9  -3    1.52    1.60   0
   2   9   3    0.25    1.22   0
   2   9   3    1.29    1.22   0
   4   9   3    2.30    1.27   0
   4   9   3   -0.24    1.24   0
   6   9   3    2.30    1.22   0
   6   9   3    3.39    1.28   0
   8   9   3    2.50    1.03   0
   8   9   3    3.45    1.26   0
  10   9   3    1.33    1.36   0
  10   9   3    1.83    1.06   0
  12   9   3   -1.83    1.44   0
  12   9   3   -0.59    1.41   0
   7  10  -3    0.04    1.36   0
   7  10  -3    1.02    1.39   0
   5  10  -3    1.19    1.33   0
   5  10  -3   -0.14    1.34   0
   3  10  -3    0.53    1.34   0
   3  10  -3    0.82    1.53   0
   1  10  -3    1.09    1.59   0
  -1  10   3    0.49    1.93   0
  -1  10   3    0.52    2.01   0
   1  10  -3    0.57    1.60   0
  -1  10  -3    0.75    1.91   0
   1  10   3    0.48    1.59   0
   1  10   3    1.61    1.73   0
  -1  10  -3    0.44    1.78   0
   3  10   3    1.27    1.57   0
   3  10   3    0.97    1.36   0
   5  10   3    0.09    1.40   0
   5  10   3    1.04    1.63   0
   7  10   3    1.29    1.44   0
  26   0  -4    1.84    1.14   0
  26   0  -4    3.47    1.40   0
  24   0  -4    2.01    1.26   0
  24   0  -4   -0.29    1.25   0
  22   0  -4   -0.15    0.95   0
  22   0  -4    1.78    1.11   0
  20   0  -4   19.34    1.13   0
  20   0  -4   14.57    0.95   0
  18   0  -4  272.34    1.91   0
  16   0  -4  194.20    1.55   0
  10   0  -4   35.84    1.22   0
   8   0  -4  169.49    1.78   0
   6   0  -4  660.15    3.58   0
  -4   0   4  538.81    3.80   0
   4   0  -4  566.02    3.88   0
   2   0  -4 1601.20    7.13   0
  -2   0   4 1353.55    6.41   0
   0   0   4  492.84    4.11   0
   0   0  -4  441.37    3.85   0
   2   0   4 5280.72   10.88   0
  -2   0  -4 6009.41   11.73   0
   4   0   4  266.37    2.28   0
  -4   0  -4  266.90    2.42   0
   6   0   4    1.72    1.13   0
   8   0   4   22.21    1.15   0
  10   0   4    0.97    0.80   0
  12   0   4  206.81    1.58   0
  14   0   4    0.81    0.84   0
  16   0   4    2.04    1.04   0
  18   0   4   12.40    1.12   0
  20   0   4    1.12    1.14   0
  22   0   4   -0.17    1.23   0
  24   0   4    2.99    1.15   0
  25  -1  -4    1.14    1.34   0
  25   1  -4    0.14    1.05   0
  25  -1  -4    1.20    1.11   0
  25   1  -4   -0.43    1.04   0
  23  -1  -4   -0.05    1.16   0
  23   1  -4   -0.15    1.21   0
  23   1  -4    1.97    1.16   0
  23  -1  -4   -0.41    1.22   0
  21  -1  -4    0.85    1.10   0
  21   1  -4    2.26    1.07   0
  21   1  -4    0.73    0.89   0
  21  -1  -4    1.45    0.90   0
  19  -1  -4   18.70    1.15   0
  19   1  -4   18.57    0.96   0
  19  -1  -4   20.40    1.16   0
  17   1  -4   30.33    1.13   0
  17  -1  -4   30.44    1.19   0
  17  -1  -4   25.50    0.95   0
  15  -1  -4   53.88    1.10   0
  13  -1  -4   61.01    1.28   0
  11  -1  -4  270.75    2.14   0
   9   1  -4   32.48    1.02   0
   9  -1  -4   33.66    1.21   0
   7   1  -4  170.09    1.83   0
   7  -1  -4  169.18    2.26   0
  -5   1   4   23.25    1.56   0
   5  -1  -4   24.78    1.56   0
   5   1  -4   25.83    1.35   0
  -3  -1   4  248.90    2.48   0
  -3   1   4  253.05    3.59   0
   3  -1  -4  270.13    3.60   0
   3   1  -4  260.41    2.65   0
   1   1  -4    0.31    1.30   0
  -1   1   4    0.70    1.75   0
   1  -1  -4    1.28    1.74   0
  -1  -1   4    0.11    1.29   0
  -1  -1  -4  361.45    3.08   0
   1   1   4  385.53    3.12   0
   1  -1   4  392.63    3.43   0
  -1   1  -4  414.84    3.58   0
   3  -1   4   76.87    1.87   0
  -3   1  -4   74.81    1.87   0
   3   1   4   76.90    1.49   0
  -3  -1  -4   70.23    1.46   0
  -5   1  -4   85.06    1.63   0
   5   1   4   87.21    1.52   0
   5  -1   4   83.89    1.50   0
   7   1   4  162.35    1.54   0
  -7   1  -4  161.86    1.83   0
   7  -1   4  176.41    1.90   0
   9  -1   4   18.52    1.15   0
   9   1   4   18.00    0.87   0
  11   1   4    7.36    0.82   0
  11  -1   4    8.98    1.02   0
  13  -1   4    3.71    0.83   0
  13   1   4    4.79    0.84   0
  15  -1   4   10.40    1.05   0
  15   1   4   10.08    0.89   0
  17   1   4   13.18    1.09   0
  17  -1   4   10.71    0.97   0
  19   1   4    0.71    0.92   0
  19  -1   4    1.44    1.12   0
  21  -1   4   -0.34    1.23   0
  21   1   4   -0.56    0.97   0
  23   1   4    1.43    1.31   0
  23  -1   4    5.84    1.37   0
  26  -2  -4    1.04    1.38   0
  26   2  -4    0.11    1.15   0
  26  -2  -4    1.16    1.45   0
  26   2  -4    2.24    1.09   0
  24  -2  -4    4.09    1.30   0
  24  -2  -4    4.10    1.32   0
  24   2  -4    6.72    1.06   0
  24   2  -4    5.63    1.25   0
  22  -2  -4    3.40    1.18   0
  22   2  -4    1.96    0.91   0
  22   2  -4    3.95    0.97   0
  22  -2  -4    3.55    1.21   0
  20   2  -4    5.07    0.91   0
  20  -2  -4    5.63    1.13   0
  20  -2  -4    4.64    1.12   0
  18   2  -4   18.72    0.93   0
  18  -2  -4   19.68    1.18   0
  18  -2  -4   17.44    1.18   0
  16  -2  -4   28.75    1.18   0
  16  -2  -4   30.66    1.16   0
  16   2  -4   31.46    0.95   0
  14   2  -4    0.87    0.83   0
  14  -2  -4    0.92    1.02   0
  14  -2  -4    1.65    1.00   0
  12   2  -4  200.61    1.61   0
  12  -2  -4  184.86    1.96   0
  10   2  -4    7.41    0.79   0
  10  -2  -4    7.12    1.16   0
   8  -2  -4  143.88    2.40   0
   8   2  -4  153.75    1.59   0
   6  -2  -4   78.45    2.44   0
   6   2  -4   78.17    1.26   0
  -4   2   4    3.21    1.87   0
   4  -2  -4    4.33    2.10   0
  -4  -2   4    3.22    1.17   0
   4   2  -4    4.41    1.15   0
  -2  -2   4   35.50    1.43   0
   2   2  -4   35.80    1.42   0
   2  -2  -4   38.88    1.96   0
  -2   2   4   42.44    2.04   0
   0   2   4    0.37    1.06   0
   0  -2   4    0.39    0.99   0
   0   2  -4    0.42    1.18   0
   2   2   4  642.22    3.28   0
  -2   2  -4  687.06    4.22   0
   2  -2   4  659.77    4.06   0
   4  -2   4  144.64    2.06   0
  -4   2  -4  126.98    2.10   0
   4   2   4  121.19    1.52   0
  -6   2  -4  307.22    2.54   0
   6   2   4  295.99    1.89   0
   6  -2   4  319.67    2.60   0
  -8   2  -4   24.76    1.09   0
   8  -2   4   26.50    1.16   0
   8   2   4   25.06    0.86   0
  10  -2   4   36.45    1.22   0
  10   2   4   32.67    0.92   0
  12   2   4    3.03    0.96   0
  12  -2   4    2.96    1.06   0
  14   2   4    4.55    0.81   0
  14  -2   4    5.24    1.08   0
  16  -2   4    1.57    1.06   0
  16   2   4    2.03    0.84   0
  18   2   4    2.46    0.91   0
  18  -2   4    3.36    1.15   0
  20   2   4   36.03    1.34   0
  20  -2   4   31.26    1.40   0
  22  -2   4   -0.29    1.29   0
  22   2   4   -0.82    1.01   0
  24   2   4    0.80    1.43   0
  24  -2   4    1.78    1.47   0
  25   3  -4    3.28    1.41   0
  25   3  -4    1.97    1.11   0
  25  -3  -4    2.95    1.48   0
  25  -3  -4    0.69    1.47   0
  23   3  -4    2.61    1.07   0
  23   3  -4    2.12    1.22   0
  23  -3  -4    1.89    1.30   0
  23  -3  -4    2.64    1.33   0
  21  -3  -4    2.72    1.20   0
  21   3  -4    1.45    0.97   0
  21  -3  -4    1.93    1.22   0
  19   3  -4    0.21    0.90   0
  19  -3  -4    1.69    1.32   0
  19  -3  -4    0.66    1.31   0
  17   3  -4   11.63    0.88   0
  17  -3  -4   10.94    1.31   0
  17  -3  -4   11.55    1.27   0
  15  -3  -4   11.90    1.27   0
  15  -3  -4   13.24    1.31   0
  15   3  -4   12.79    0.87   0
  13  -3  -4   -0.07    1.31   0
  13   3  -4    0.88    0.78   0
  13  -3  -4    1.34    1.25   0
  11  -3  -4   30.15    1.54   0
  11   3  -4   30.47    0.91   0
  11  -3  -4   35.22    1.72   0
   9  -3  -4   49.08    2.28   0
   9  -3  -4   56.87    2.43   0
   9   3  -4   44.55    0.97   0
   7   3  -4    4.17    0.99   0
   5   3  -4    1.85    1.05   0
   3   3  -4  317.89    2.25   0
  -3   3   4  366.47    4.40   0
  -1   3   4  144.88    2.20   0
  -1  -3   4  135.31    1.81   0
   1   3  -4  137.10    1.80   0
  -1   3  -4   16.45    1.16   0
   1   3   4   16.44    1.15   0
   1  -3   4   14.48    1.14   0
   3   3   4   30.81    1.25   0
  -3   3  -4   30.99    1.36   0
   3  -3   4   29.95    1.41   0
   5  -3   4   58.43    1.60   0
  -5   3  -4   58.25    1.68   0
   5   3   4   58.89    1.28   0
   7  -3   4  243.88    2.55   0
   7   3   4  194.15    1.52   0
  -7   3  -4  209.35    2.34   0
   9   3   4   12.85    0.83   0
   9  -3   4   17.37    1.38   0
  11   3   4    5.33    0.78   0
  11  -3   4    5.27    1.27   0
  13   3   4    3.61    0.98   0
  13  -3   4    2.94    1.13   0
  15   3   4    7.11    1.01   0
  15  -3   4    9.57    1.35   0
  17   3   4    4.16    1.06   0
  17  -3   4    2.47    1.20   0
  19   3   4    5.43    1.17   0
  19  -3   4    4.11    1.27   0
  21  -3   4    1.54    1.32   0
  21   3   4    1.38    1.03   0
  23   3   4    1.16    1.33   0
  23  -3   4    0.15    1.67   0
  24  -4  -4    1.30    1.66   0
  24   4  -4    0.44    1.14   0
  24   4  -4    0.23    1.07   0
  24  -4  -4    0.76    1.87   0
  22  -4  -4    1.45    1.75   0
  22  -4  -4    0.45    1.54   0
  22   4  -4    2.49    1.26   0
  20  -4  -4    3.94    1.49   0
  20  -4  -4    3.82    1.56   0
  20   4  -4    4.32    0.97   0
  18  -4  -4    6.33    1.46   0
  18   4  -4    8.07    0.90   0
  18  -4  -4    7.09    1.52   0
  16  -4  -4   10.67    1.74   0
  16  -4  -4    8.90    1.59   0
  16   4  -4    9.87    1.04   0
  14  -4  -4    0.66    1.76   0
  14   4  -4    1.86    1.02   0
  14  -4  -4    0.95    1.70   0
  12   4  -4  117.70    1.25   0
  10   4  -4    3.01    0.83   0
   8   4  -4   20.76    1.06   0
   6   4  -4   54.65    1.10   0
   4   4  -4   10.69    1.09   0
  -4   4   4   10.25    2.13   0
  -4   4   4   12.37    2.27   0
   2   4  -4    2.38    0.96   0
  -2   4   4    1.40    1.24   0
   0   4  -4   13.18    1.02   0
   0   4   4   14.52    1.06   0
   0  -4   4   12.83    1.15   0
   2   4   4   33.83    1.17   0
  -2   4  -4   32.19    1.46   0
   2  -4   4   30.15    1.30   0
  -4   4  -4  870.71    4.85   0
   4  -4   4  745.17    4.48   0
   4   4   4  810.79    3.06   0
   6   4   4    4.56    0.81   0
   6  -4   4    4.66    1.21   0
  -6   4  -4    5.35    1.27   0
   8  -4   4    3.19    1.13   0
   8   4   4    3.22    0.98   0
  -8   4  -4    1.89    1.14   0
  10   4   4    9.82    1.02   0
  10  -4   4    8.77    1.27   0
  12   4   4   19.45    0.90   0
  12  -4   4   21.20    1.46   0
  14   4   4    2.48    0.81   0
  14  -4   4    2.54    1.39   0
  16   4   4   -0.82    1.02   0
  16  -4   4    0.64    1.20   0
  18   4   4    1.57    0.92   0
  18  -4   4   -0.12    1.24   0
  20  -4   4    5.28    1.58   0
  20   4   4    6.15    1.03   0
  22  -4   4    2.08    1.47   0
  22   4   4    3.53    1.11   0
  23   5  -4    2.69    1.10   0
  23  -5  -4    0.29    3.05   0
  23   5  -4    2.28    1.30   0
  23  -5  -4   -0.24    3.20   0
  21   5  -4    1.45    1.02   0
  19   5  -4    0.24    0.94   0
  17   5  -4   -0.40    0.88   0
  15   5  -4    6.22    0.88   0
  13   5  -4    0.22    1.00   0
  11   5  -4   11.46    1.06   0
   9   5  -4    3.99    1.01   0
   7   5  -4    8.20    1.01   0
   5   5  -4    0.12    0.77   0
  -3   5   4  150.27    2.62   0
  -3   5   4  173.18    2.65   0
   3   5  -4  156.15    1.56   0
  -1   5   4   74.55    1.66   0
   1   5  -4   69.11    1.37   0
  -1   5  -4   14.43    1.23   0
   1   5   4   14.46    1.10   0
   3  -5   4   55.98    1.59   0
   3   5   4   65.17    1.30   0
  -3   5  -4   69.89    1.75   0
   5   5   4   44.09    1.16   0
  -5   5  -4   43.71    1.63   0
   5  -5   4   37.31    1.61   0
   7  -5   4   67.30    2.00   0
  -7   5  -4   79.01    2.01   0
   7   5   4   87.13    1.31   0
   9  -5   4    7.76    1.52   0
   9   5   4   11.08    1.00   0
  11   5   4    1.66    1.02   0
  11  -5   4   -0.50    1.31   0
  13   5   4    0.75    0.85   0
  13  -5   4    2.00    1.44   0
  15  -5   4    6.06    1.58   0
  15   5   4    8.71    0.93   0
  17  -5   4    1.62    1.71   0
  17   5   4    3.04    1.15   0
  19  -5   4    2.31    1.86   0
  19   5   4    2.43    1.02   0
  21  -5   4    0.52    1.91   0
  21  -5   4    0.55    1.80   0
  21   5   4    1.17    1.10   0
  22   6  -4    3.28    1.15   0
  20   6  -4    0.04    1.05   0
  18   6  -4    0.73    0.97   0
  16   6  -4    5.76    0.95   0
  14   6  -4    5.85    0.93   0
  12   6  -4    3.03    0.90   0
  10   6  -4   23.65    0.91   0
   8   6  -4   21.34    1.10   0
   6   6  -4    3.68    1.00   0
   4   6  -4    2.96    1.02   0
  -4   6   4    4.14    1.97   0
  -4   6   4    3.56    1.85   0
   2   6  -4    0.82    0.99   0
  -2   6   4    0.82    1.25   0
  -2   6   4    1.02    1.13   0
   0   6   4   19.20    1.15   0
   0   6  -4   16.16    1.16   0
   0   6   4   16.39    1.25   0
  -2   6  -4   20.08    1.31   0
   2   6   4   22.06    1.15   0
  -4   6  -4    2.01    1.40   0
   4   6   4    2.84    1.03   0
  -6   6  -4   85.29    2.43   0
   6   6   4   87.54    1.22   0
   8   6   4    0.82    0.82   0
  10   6   4   -0.79    0.81   0
  12   6   4    2.02    0.86   0
  14   6   4    1.51    1.12   0
  16   6   4    2.34    0.95   0
  18   6   4   -0.04    1.04   0
  19   7  -4    1.51    1.35   0
  17   7  -4   -1.38    1.04   0
  15   7  -4    5.76    1.19   0
  13   7  -4    3.66    0.92   0
  11   7  -4    5.17    1.16   0
   9   7  -4    0.25    0.90   0
   7   7  -4    4.76    1.10   0
   5   7  -4    0.43    0.87   0
  -3   7   4    7.04    1.52   0
  -3   7   4    6.82    1.59   0
   3   7  -4    7.35    1.02   0
  -1   7   4   24.84    1.50   0
  -1   7   4   27.24    1.43   0
   1   7  -4   26.10    1.22   0
   1   7   4    4.03    1.10   0
   1   7   4    4.58    1.26   0
  -1   7  -4    3.74    1.21   0
   3   7   4    0.68    1.03   0
   3   7   4    1.22    1.04   0
  -3   7  -4    0.30    1.18   0
   5   7   4    0.73    1.05   0
   5   7   4    2.07    1.04   0
  -5   7  -4    1.18    1.73   0
   7   7   4    4.35    1.11   0
   9   7   4    2.35    1.09   0
  11   7   4    3.23    1.09   0
  13   7   4    2.56    1.17   0
  15   7   4    1.82    1.03   0
  15   7   4    0.93    1.00   0
  17   7   4    0.75    1.32   0
  17   7   4    0.18    1.15   0
  16   8  -4   -0.23    1.06   0
  14   8  -4    1.59    1.25   0
  12   8  -4    2.58    1.02   0
  10   8  -4   18.01    1.05   0
   8   8  -4    3.27    1.18   0
   6   8  -4    1.29    1.09   0
   4   8  -4    5.19    1.12   0
   2   8  -4    2.42    1.08   0
  -2   8   4    1.93    1.57   0
  -2   8   4    1.98    1.61   0
   0   8   4    0.80    1.30   0
   0   8   4    0.77    1.28   0
   0   8  -4    0.92    1.25   0
  -2   8  -4   18.36    1.46   0
   2   8   4   20.68    1.29   0
   2   8   4   17.95    1.27   0
   4   8   4    5.82    1.01   0
   4   8   4    6.33    1.14   0
  -4   8  -4    5.91    1.86   0
   6   8   4   18.32    1.05   0
   6   8   4   17.66    1.24   0
   8   8   4    0.64    0.94   0
   8   8   4    0.94    1.19   0
  10   8   4   14.32    1.32   0
  10   8   4   14.22    1.26   0
  12   8   4    0.95    1.03   0
  12   8   4    1.34    1.00   0
  14   8   4    1.63    1.13   0
  14   8   4    0.61    1.08   0
  13   9  -4   -0.16    1.40   0
  11   9  -4   -0.03    1.06   0
   9   9  -4    1.21    1.24   0
   7   9  -4   -0.10    1.18   0
   5   9  -4    0.48    1.20   0
   3   9  -4    0.97    1.17   0
  -3   9   4    0.22    2.71   0
  -3   9   4    0.46    2.58   0
  -1   9   4    1.06    1.61   0
   1   9  -4    0.47    1.37   0
  -1   9   4    0.51    1.56   0
   1   9   4    0.82    1.44   0
   1   9   4    0.09    1.36   0
  -1   9  -4    0.35    1.39   0
   3   9   4    1.99    1.24   0
   3   9   4    1.04    1.46   0
  -3   9  -4    1.66    1.98   0
   5   9   4    1.18    1.25   0
   5   9   4   -0.59    1.26   0
   7   9   4    0.23    1.26   0
   7   9   4    1.65    1.29   0
   9   9   4    1.38    1.31   0
   9   9   4   -0.24    1.35   0
  11   9   4    1.78    1.37   0
  11   9   4    1.18    1.36   0
   8  10  -4    0.78    1.38   0
   6  10  -4    0.53    1.41   0
   4  10  -4   -0.35    1.37   0
   2  10  -4    1.56    1.58   0
  -2  10   4    1.32    2.63   0
  -2  10   4    0.99    2.86   0
   0  10  -4    0.91    1.57   0
   0  10  -4    0.42    1.76   0
   0  10   4    0.03    1.68   0
   0  10   4    1.17    1.78   0
  -2  10  -4    0.90    2.28   0
   2  10   4    2.08    1.59   0
   2  10   4    0.98    1.62   0
  -2  10  -4    1.88    2.16   0
   4  10   4    1.06    1.40   0
   4  10   4    1.54    1.43   0
   6  10   4   -0.76    1.48   0
   6  10   4    0.08    1.46   0
  26   1  -5   -1.22    1.09   0
  26  -1  -5   -0.99    1.35   0
  26  -1  -5    0.43    1.36   0
  26   1  -5   -0.26    1.38   0
  24   1  -5    3.88    1.03   0
  24   1  -5    8.04    1.32   0
  24  -1  -5    4.50    1.06   0
  24  -1  -5    4.46    1.26   0
  22   1  -5    3.25    1.15   0
  22   1  -5    3.64    1.10   0
  22  -1  -5    1.11    0.96   0
  22  -1  -5    2.13    1.12   0
  20  -1  -5    1.97    1.07   0
  20   1  -5   -0.05    0.84   0
  20  -1  -5    1.12    1.09   0
  18   1  -5    2.90    0.84   0
  18  -1  -5    1.49    0.85   0
  16  -1  -5   59.73    1.29   0
  16   1  -5   57.07    1.08   0
  14  -1  -5  154.68    1.52   0
  14   1  -5  180.02    1.60   0
  12  -1  -5   51.26    1.20   0
  12   1  -5   46.96    1.02   0
  10   1  -5   54.13    1.13   0
  10  -1  -5   55.35    1.33   0
   8  -1  -5   26.48    1.24   0
   8   1  -5   27.49    1.02   0
  -6  -1   5 1069.24    3.90   0
   6  -1  -5 1044.34    5.08   0
  -6   1   5  959.33    4.83   0
   6   1  -5  991.29    3.78   0
  -4   1   5   25.19    1.53   0
   4  -1  -5   25.76    1.62   0
   4   1  -5   24.72    1.21   0
  -4  -1   5   28.01    1.21   0
  -2   1   5  781.05    4.97   0
   2   1  -5  654.15    3.72   0
   2  -1  -5  747.61    4.98   0
  -2  -1   5  626.58    3.62   0
   0   1   5   20.23    1.71   0
   0  -1   5   19.42    1.55   0
   0   1  -5   17.60    1.35   0
   0  -1  -5   19.35    1.44   0
   2  -1   5  121.48    2.04   0
  -2  -1  -5  109.36    1.71   0
  -2   1  -5  112.14    1.88   0
   2   1   5  115.82    1.91   0
  -4  -1  -5    3.74    0.95   0
   4  -1   5    3.88    1.21   0
  -4   1  -5    2.72    1.16   0
   4   1   5    4.03    0.95   0
   6  -1   5  329.54    2.32   0
   6   1   5  329.71    2.04   0
  -6   1  -5  334.43    2.44   0
   8  -1   5  113.72    1.60   0
  -8   1  -5   96.27    1.38   0
   8   1   5  103.40    1.29   0
  10   1   5   66.00    1.09   0
  10  -1   5   66.36    1.20   0
  12  -1   5    2.71    0.81   0
  12   1   5    1.67    0.98   0
  14  -1   5    1.02    0.84   0
  14   1   5    0.01    0.80   0
  16   1   5   35.50    1.02   0
  16  -1   5   37.16    1.22   0
  18  -1   5   11.90    1.01   0
  18   1   5   12.22    0.94   0
  20  -1   5    0.00    1.20   0
  20   1   5    0.05    0.95   0
  22  -1   5    1.43    1.27   0
  22   1   5    0.86    1.04   0
  24   1   5    1.33    1.45   0
  24  -1   5   -0.09    1.45   0
  25   2  -5    0.46    1.36   0
  25   2  -5    1.35    1.04   0
  25  -2  -5    0.13    1.39   0
  25  -2  -5    0.01    1.34   0
  23  -2  -5   -0.46    1.23   0
  23  -2  -5    1.38    1.22   0
  23   2  -5   -0.28    1.18   0
  23   2  -5    1.87    1.22   0
  21   2  -5    7.25    0.94   0
  21  -2  -5    7.48    1.18   0
  21  -2  -5    8.68    1.17   0
  19  -2  -5    5.94    1.26   0
  19  -2  -5    5.77    1.10   0
  19   2  -5    5.98    0.87   0
  17   2  -5   60.22    1.09   0
  17  -2  -5   66.21    1.48   0
  17  -2  -5   60.35    1.52   0
  15   2  -5   13.83    1.01   0
  15  -2  -5   12.28    1.24   0
  13   2  -5    9.99    1.04   0
  13  -2  -5    8.82    1.06   0
  11  -2  -5  145.07    1.97   0
  11   2  -5  156.25    1.50   0
   9  -2  -5   65.89    1.71   0
   9   2  -5   73.76    1.27   0
   7  -2  -5   12.97    1.47   0
   7   2  -5   13.44    1.08   0
   5  -2  -5    4.77    1.76   0
   5   2  -5    3.71    0.90   0
  -5  -2   5    4.59    0.91   0
  -5   2   5    4.38    1.61   0
   3   2  -5   73.64    1.38   0
  -3   2   5   89.67    2.36   0
  -3  -2   5   76.27    1.41   0
   3  -2  -5   82.07    2.37   0
  -1   2   5   37.51    1.60   0
  -1  -2   5   34.80    1.38   0
   1   2  -5   33.31    1.20   0
   1  -2  -5   35.67    1.55   0
   1  -2   5    3.98    1.15   0
  -1  -2  -5    2.93    0.95   0
   1   2   5    3.22    1.18   0
  -1   2  -5    3.13    1.20   0
   3   2   5  911.75    3.59   0
  -3   2  -5  923.00    4.42   0
   3  -2   5  892.89    4.17   0
  -5   2  -5   73.64    1.56   0
   5   2   5   68.56    1.22   0
   5  -2   5   80.45    1.57   0
   7   2   5   40.02    0.97   0
   7  -2   5   43.21    1.33   0
  -7   2  -5   38.40    1.23   0
   9   2   5  110.22    1.23   0
   9  -2   5  119.07    1.62   0
  11  -2   5    1.03    1.05   0
  11   2   5    0.19    0.78   0
  13   2   5   52.16    1.00   0
  13  -2   5   57.71    1.33   0
  15   2   5    0.83    1.04   0
  15  -2   5    0.35    0.84   0
  17   2   5    0.81    1.07   0
  17  -2   5    1.79    1.11   0
  19  -2   5    1.40    1.19   0
  19   2   5    0.12    1.12   0
  21  -2   5    0.50    1.28   0
  21   2   5    0.43    1.18   0
  23   2   5    1.54    1.11   0
  23  -2   5    2.19    1.39   0
  24   3  -5    0.47    1.25   0
  24   3  -5    1.04    1.07   0
  24  -3  -5    2.53    1.54   0
  24  -3  -5    1.01    1.55   0
  22  -3  -5    0.51    1.23   0
  22  -3  -5    0.83    1.25   0
  22   3  -5    0.18    1.00   0
  20   3  -5    1.32    1.14   0
  20  -3  -5    0.62    1.15   0
  20  -3  -5    0.61    1.32   0
  18  -3  -5    5.62    1.11   0
  18  -3  -5    5.81    1.11   0
  18   3  -5    4.67    1.08   0
  16  -3  -5   20.30    1.34   0
  16   3  -5   18.36    0.94   0
  16  -3  -5   16.45    1.29   0
  14  -3  -5   39.70    1.47   0
  14  -3  -5   36.18    1.52   0
  14   3  -5   38.95    0.95   0
  12  -3  -5  102.36    2.04   0
  12   3  -5  113.92    1.36   0
  12  -3  -5  117.86    2.11   0
  10   3  -5    1.40    0.75   0
  10  -3  -5    0.23    1.38   0
  10  -3  -5    1.11    1.52   0
   8  -3  -5    9.63    2.58   0
   8  -3  -5    9.78    2.79   0
   8   3  -5    9.06    0.84   0
   6   3  -5  109.87    1.48   0
   4   3  -5    9.99    0.93   0
  -4  -3   5    9.54    0.94   0
  -4   3   5   11.31    1.85   0
  -2  -3   5   80.39    1.35   0
   2   3  -5   81.91    1.36   0
  -2   3   5   90.80    2.04   0
   0   3  -5    7.32    1.06   0
   0  -3   5    7.36    1.06   0
   0   3   5    7.18    1.11   0
  -2   3  -5   11.97    1.17   0
   2  -3   5   10.01    1.07   0
   2   3   5    9.71    1.12   0
   4  -3   5  418.86    2.92   0
  -4   3  -5  450.33    3.22   0
   4   3   5  439.41    2.42   0
   6  -3   5    6.48    1.05   0
  -6   3  -5    6.31    1.07   0
   6   3   5    6.39    1.00   0
   8  -3   5  138.32    1.97   0
   8   3   5  126.72    1.42   0
  -8   3  -5  110.52    1.67   0
  10   3   5   23.74    1.02   0
  10  -3   5   23.44    1.25   0
  12  -3   5    4.61    1.11   0
  12   3   5    4.53    0.95   0
  14   3   5    3.85    0.82   0
  14  -3   5    4.20    1.08   0
  16   3   5    2.07    0.85   0
  16  -3   5    0.39    1.15   0
  18   3   5    1.94    0.91   0
  18  -3   5    3.78    1.26   0
  20  -3   5    7.33    1.54   0
  20   3   5    7.91    1.03   0
  22   3   5    4.68    1.09   0
  22  -3   5    5.27    1.46   0
  23  -4  -5    0.63    1.74   0
  23  -4  -5    1.04    1.79   0
  23   4  -5    1.84    1.04   0
  21   4  -5    2.34    1.20   0
  21  -4  -5    2.17    1.58   0
  21  -4  -5    2.20    1.65   0
  19  -4  -5   22.32    1.76   0
  19   4  -5   26.52    1.18   0
  19  -4  -5   18.42    1.67   0
  17   4  -5    7.85    0.90   0
  17  -4  -5    6.65    1.58   0
  17  -4  -5    7.66    1.67   0
  15   4  -5  104.66    1.20   0
  15  -4  -5   93.29    2.51   0
  15  -4  -5  107.59    2.78   0
  13  -4  -5   21.21    2.63   0
  13  -4  -5   24.19    3.04   0
  13   4  -5   20.78    0.90   0
  11   4  -5  393.94    2.06   0
   9   4  -5   38.18    1.13   0
   7   4  -5  113.09    1.28   0
   5   4  -5   13.81    1.06   0
  -3   4   5   10.08    1.51   0
   3   4  -5    9.46    1.06   0
  -1   4   5    3.10    1.15   0
   1   4  -5    3.31    0.91   0
  -1  -4   5    2.48    0.91   0
   1  -4   5   50.75    1.29   0
   1   4   5   54.52    1.27   0
  -1   4  -5   53.10    1.37   0
   3  -4   5  394.72    2.95   0
  -3   4  -5  479.70    3.41   0
   3   4   5  434.45    2.34   0
   5   4   5  290.07    1.86   0
  -5   4  -5  310.66    2.95   0
   5  -4   5  279.42    2.76   0
  -7   4  -5    1.35    1.20   0
   7  -4   5    0.32    1.17   0
   7   4   5   -0.13    0.99   0
   9   4   5    9.80    0.84   0
   9  -4   5    9.05    1.24   0
  -9   4  -5    9.70    1.16   0
  11  -4   5   53.28    1.69   0
  11   4   5   54.60    1.05   0
  13  -4   5    1.20    1.33   0
  13   4   5   -1.43    0.97   0
  15  -4   5   -0.35    1.42   0
  15   4   5   -0.05    0.84   0
  17  -4   5   -0.76    1.38   0
  17   4   5    1.54    0.88   0
  19  -4   5    0.16    1.30   0
  19   4   5   -0.03    0.96   0
  21  -4   5    8.82    1.50   0
  21   4   5   12.59    1.15   0
  22   5  -5    0.40    1.05   0
  20   5  -5    1.83    0.95   0
  18   5  -5    1.36    1.10   0
  16   5  -5    0.63    0.86   0
  14   5  -5    0.36    1.02   0
  12   5  -5   14.19    1.07   0
  10   5  -5    4.10    0.83   0
   8   5  -5    0.05    0.83   0
   6   5  -5   15.00    0.85   0
   4   5  -5   14.99    1.04   0
  -4   5   5   15.98    1.91   0
  -4   5   5   12.56    1.63   0
   2   5  -5   12.41    1.03   0
  -2   5   5   13.46    1.30   0
   0   5  -5    0.78    0.97   0
   0   5   5    0.53    1.04   0
  -2   5  -5    7.45    1.20   0
   2   5   5    5.99    1.03   0
   2  -5   5    5.64    1.18   0
   4   5   5    7.88    0.99   0
  -4   5  -5    7.59    1.27   0
   4  -5   5    6.59    1.32   0
   6   5   5    3.52    0.81   0
  -6   5  -5    5.10    1.33   0
   6  -5   5    3.53    1.15   0
   8  -5   5    0.29    1.31   0
  -8   5  -5    0.58    1.33   0
   8   5   5    0.72    0.79   0
  10  -5   5    4.02    1.34   0
  10   5   5    5.90    1.04   0
  12   5   5    7.16    0.89   0
  12  -5   5    6.52    1.46   0
  14   5   5    2.80    0.90   0
  14  -5   5    2.25    1.49   0
  16  -5   5    1.39    1.57   0
  16   5   5   -0.78    0.92   0
  18   5   5    1.61    1.01   0
  18  -5   5   -0.41    1.61   0
  20  -5   5   -0.18    1.72   0
  20   5   5    0.08    1.02   0
  21   6  -5    1.78    1.08   0
  19   6  -5    0.47    1.03   0
  17   6  -5    3.72    1.00   0
  15   6  -5    0.14    0.90   0
  13   6  -5   15.46    0.94   0
  11   6  -5    1.03    1.06   0
   9   6  -5    3.46    1.01   0
   7   6  -5   20.95    0.91   0
   5   6  -5    1.09    0.99   0
  -3   6   5   36.84    1.76   0
   3   6  -5   33.59    1.17   0
  -3   6   5   31.47    1.63   0
  -1   6   5   39.63    1.47   0
  -1   6   5   36.00    1.44   0
   1   6  -5   38.87    1.38   0
  -1   6  -5    3.25    1.14   0
   1   6   5    2.57    1.05   0
  -3   6  -5    0.42    1.20   0
   3   6   5    0.27    1.01   0
  -5   6  -5   27.09    1.69   0
   5   6   5   28.56    1.17   0
   7   6   5    6.71    0.88   0
  -7   6  -5    6.82    1.44   0
   7  -6   5    4.46    1.56   0
   9   6   5    2.06    1.05   0
   9  -6   5   -0.52    1.69   0
  11  -6   5   25.71    2.06   0
  11   6   5   37.21    1.08   0
  13   6   5    4.07    0.95   0
  13  -6   5    2.59    1.96   0
  15   6   5    0.54    1.17   0
  15  -6   5   -0.21    2.02   0
  17  -6   5    1.45    2.16   0
  17   6   5    2.09    1.05   0
  19   6   5   -0.97    1.10   0
  19  -6   5   -0.04    2.39   0
  19  -6   5    0.07    2.55   0
  20   7  -5    1.02    1.13   0
  18   7  -5    1.49    1.02   0
  16   7  -5    0.88    0.97   0
  14   7  -5    3.21    0.96   0
  12   7  -5    0.16    0.88   0
  10   7  -5   -1.31    0.91   0
   8   7  -5    1.15    0.86   0
   6   7  -5    8.41    1.06   0
  -4   7   5    0.76    1.84   0
  -4   7   5    0.69    2.11   0
   4   7  -5    0.89    1.01   0
  -2   7   5    8.05    1.30   0
  -2   7   5    7.20    1.36   0
   2   7  -5    8.61    1.13   0
   0   7   5    3.38    1.26   0
   0   7  -5    2.73    1.21   0
   0   7   5    2.63    1.25   0
  -2   7  -5    1.04    1.16   0
   2   7   5    0.90    1.08   0
   2   7   5    0.60    1.05   0
   4   7   5    0.27    1.03   0
  -4   7  -5   -0.05    1.41   0
   6   7   5   10.04    0.97   0
  -6   7  -5    8.45    1.84   0
   8   7   5    2.01    0.91   0
  10   7   5    0.59    1.12   0
  12   7   5    0.55    0.94   0
  14   7   5    1.44    0.97   0
  16   7   5    2.60    1.33   0
  17   8  -5   -0.54    1.44   0
  15   8  -5    2.18    1.03   0
  13   8  -5    1.11    0.99   0
  11   8  -5    0.60    0.97   0
   9   8  -5    5.36    1.19   0
   7   8  -5    1.56    1.14   0
   5   8  -5   -1.23    1.06   0
   3   8  -5    1.21    1.09   0
  -3   8   5    1.15    1.79   0
  -3   8   5    1.01    1.67   0
  -1   8   5    3.11    1.51   0
  -1   8   5    2.61    1.29   0
   1   8  -5    3.44    1.29   0
   1   8   5    2.35    1.15   0
  -1   8  -5    0.98    1.30   0
   1   8   5    2.06    1.32   0
  -3   8  -5    4.95    1.54   0
   3   8   5    3.68    1.13   0
   3   8   5    4.27    1.12   0
  -5   8  -5   10.65    2.23   0
   5   8   5    9.67    1.23   0
   5   8   5    9.70    1.22   0
   7   8   5    8.33    1.20   0
   7   8   5    7.37    1.20   0
   9   8   5    1.64    1.23   0
   9   8   5    1.15    1.23   0
  11   8   5    1.12    1.00   0
  11   8   5    1.87    1.28   0
  13   8   5    3.57    1.38   0
  13   8   5    1.16    1.31   0
  15   8   5    0.88    1.15   0
  15   8   5    1.38    1.12   0
  14   9  -5    0.12    1.39   0
  12   9  -5   -0.06    1.09   0
  10   9  -5    3.28    1.30   0
   8   9  -5   -0.12    1.24   0
   6   9  -5    2.47    1.20   0
   4   9  -5    0.35    1.21   0
  -2   9   5   -0.68    1.68   0
   2   9  -5    0.29    1.43   0
  -2   9   5    0.98    1.80   0
   0   9   5    1.60    1.44   0
   0   9  -5    0.83    1.42   0
   0   9   5    0.31    1.56   0
  -2   9  -5    1.87    1.60   0
   2   9   5    2.60    1.25   0
   2   9   5    1.65    1.25   0
   4   9   5   -0.63    1.21   0
  -4   9  -5    0.35    2.28   0
   4   9   5   -0.24    1.25   0
   6   9   5    1.45    1.26   0
   6   9   5    0.84    1.26   0
   8   9   5   -0.81    1.29   0
   8   9   5    1.32    1.31   0
  10   9   5    0.70    1.35   0
  10   9   5    1.61    1.12   0
   7  10  -5    1.36    1.41   0
   5  10  -5    1.36    1.33   0
   3  10  -5    0.62    1.36   0
   1  10  -5    0.64    1.58   0
  -1  10   5    0.55    2.22   0
  -1  10   5    0.85    1.95   0
  -1  10  -5    0.26    1.77   0
   1  10   5    1.80    1.75   0
  -1  10  -5    0.42    1.79   0
   1  10   5    0.72    1.65   0
   3  10   5    1.72    1.64   0
  -3  10  -5    1.45    3.39   0
   3  10   5    1.66    1.49   0
   5  10   5    1.67    1.47   0
   5  10   5    1.69    1.45   0
  26   0  -6    4.15    1.10   0
  26   0  -6    3.53    1.39   0
  24   0  -6    0.28    1.25   0
  24   0  -6    1.41    0.95   0
  22   0  -6    9.24    1.19   0
  22   0  -6    8.41    1.16   0
  20   0  -6   18.24    0.95   0
  18   0  -6   -0.31    0.86   0
  16   0  -6   53.34    1.19   0
  14   0  -6   28.18    0.93   0
  12   0  -6   19.72    1.11   0
  10   0  -6 1021.79    3.58   0
   8   0  -6  965.38    3.76   0
  -6   0   6  806.22    3.69   0
   6   0  -6  822.68    3.73   0
   4   0  -6  302.64    2.61   0
  -4   0   6  304.56    2.72   0
  -2   0   6  445.69    3.18   0
   2   0  -6  480.58    3.34   0
   0   0  -6  949.90    4.52   0
   0   0   6  966.14    4.42   0
  -2   0  -6  180.16    2.05   0
   2   0   6  195.05    2.08   0
  -4   0  -6  955.45    3.77   0
   4   0   6  998.76    3.75   0
   6   0   6  179.69    1.82   0
  -6   0  -6  159.80    1.65   0
   8   0   6  405.54    2.16   0
  10   0   6   66.13    1.27   0
  12   0   6   45.04    1.22   0
  14   0   6    1.74    0.83   0
  16   0   6    8.23    0.90   0
  18   0   6    2.68    0.93   0
  20   0   6    2.18    1.03   0
  22   0   6   13.33    1.34   0
  25   1  -6    2.60    1.31   0
  25  -1  -6    2.35    1.05   0
  25  -1  -6    1.40    1.31   0
  25   1  -6    3.60    1.02   0
  23   1  -6    6.10    1.18   0
  23  -1  -6    2.60    0.97   0
  23  -1  -6    3.60    1.21   0
  23   1  -6    3.66    0.95   0
  21  -1  -6    1.99    1.06   0
  21   1  -6    0.06    0.89   0
  21  -1  -6    0.30    1.08   0
  19  -1  -6    4.57    1.08   0
  19   1  -6    3.97    0.86   0
  17   1  -6    1.27    0.79   0
  17  -1  -6    0.35    0.81   0
  15   1  -6   26.34    0.95   0
  15  -1  -6   24.62    0.91   0
  13   1  -6   11.66    1.00   0
  13  -1  -6   10.46    1.01   0
  11   1  -6   29.14    0.97   0
  11  -1  -6   32.35    1.13   0
   9   1  -6   73.66    1.22   0
   9  -1  -6   72.41    1.44   0
   7   1  -6   26.42    1.01   0
   7  -1  -6   24.82    1.29   0
  -7  -1   6   25.76    1.04   0
  -7   1   6   23.71    1.30   0
  -5  -1   6   18.02    1.26   0
   5  -1  -6   17.02    1.31   0
  -5   1   6   18.04    1.33   0
   5   1  -6   17.47    1.06   0
   3   1  -6   44.18    1.50   0
  -3  -1   6   39.19    1.29   0
   3  -1  -6   48.24    1.76   0
  -3   1   6   43.43    1.65   0
   1  -1  -6   77.97    1.96   0
  -1  -1   6   68.70    1.51   0
  -1   1   6   79.98    1.95   0
   1   1  -6   73.07    1.74   0
  -1  -1  -6  263.49    2.50   0
   1  -1   6  292.77    2.58   0
  -1   1  -6  265.90    2.43   0
   1   1   6  277.67    2.39   0
  -3  -1  -6  394.66    2.63   0
   3   1   6  424.75    2.53   0
  -3   1  -6  390.92    2.72   0
   3  -1   6  439.28    2.85   0
   5  -1   6    1.17    1.19   0
  -5   1  -6   -0.14    0.93   0
  -5  -1  -6    0.68    1.03   0
   5   1   6    1.03    1.05   0
  -7   1  -6  260.83    2.03   0
   7  -1   6  314.25    2.29   0
   7   1   6  296.94    1.86   0
   9  -1   6   49.90    1.13   0
   9   1   6   50.54    1.02   0
  11   1   6   16.46    0.90   0
  11  -1   6   16.46    1.07   0
  13   1   6    0.67    0.80   0
  13  -1   6    2.17    1.04   0
  15  -1   6    2.55    0.88   0
  15   1   6    3.76    0.88   0
  17   1   6    6.48    1.10   0
  17  -1   6    6.48    1.14   0
  19  -1   6    1.98    0.96   0
  19   1   6    0.83    0.93   0
  21   1   6   -0.64    1.03   0
  21  -1   6    0.15    1.28   0
  23   1   6    2.46    1.38   0
  23  -1   6    2.18    1.43   0
  26  -2  -6    1.41    1.37   0
  26   2  -6   -0.36    1.05   0
  26   2  -6    1.91    1.14   0
  26  -2  -6    0.54    1.46   0
  24   2  -6    0.69    1.18   0
  24  -2  -6    0.21    1.29   0
  24  -2  -6    1.43    1.28   0
  24   2  -6    2.26    1.23   0
  22  -2  -6    0.33    1.17   0
  22   2  -6    0.90    0.92   0
  22  -2  -6   -0.84    1.17   0
  20  -2  -6    0.66    1.08   0
  20  -2  -6    0.93    1.10   0
  20   2  -6    1.32    1.08   0
  18   2  -6   23.96    0.97   0
  18  -2  -6   24.14    1.25   0
  18  -2  -6   25.87    1.22   0
  16   2  -6   22.82    0.90   0
  16  -2  -6   24.94    1.15   0
  14   2  -6   64.52    1.25   0
  14  -2  -6   56.87    1.32   0
  12   2  -6   52.26    1.16   0
  12  -2  -6   46.93    1.40   0
  10  -2  -6    1.11    1.14   0
  10   2  -6    1.30    0.93   0
   8   2  -6    8.11    0.84   0
   8  -2  -6    8.06    1.22   0
   6  -2  -6   40.37    1.79   0
  -6  -2   6   40.64    1.24   0
   6   2  -6   41.01    1.07   0
  -6   2   6   36.17    1.72   0
  -4  -2   6   37.26    1.12   0
   4  -2  -6   44.12    2.07   0
  -4   2   6   37.43    1.73   0
   4   2  -6   38.27    1.14   0
  -2   2   6  193.03    2.48   0
  -2  -2   6  176.10    1.86   0
   2   2  -6  171.28    1.86   0
   2  -2  -6  183.27    2.53   0
   0  -2  -6  493.54    3.24   0
   0  -2   6  471.62    2.87   0
   0   2   6  527.77    3.25   0
   0   2  -6  502.83    3.09   0
  -2  -2  -6  205.46    2.05   0
   2   2   6  204.18    1.90   0
   2  -2   6  209.20    2.13   0
  -2   2  -6  218.28    2.17   0
   4  -2   6  574.07    3.19   0
  -4   2  -6  527.90    3.14   0
   4   2   6  543.46    2.70   0
  -6   2  -6  198.04    1.94   0
   6   2   6  199.41    1.58   0
   6  -2   6  202.88    1.87   0
  -8   2  -6   64.83    1.29   0
   8   2   6   72.84    1.22   0
   8  -2   6   74.76    1.37   0
  10  -2   6    3.87    0.85   0
  10   2   6    4.05    0.99   0
  12  -2   6   31.96    1.19   0
  12   2   6   31.02    0.93   0
  14  -2   6    0.93    1.09   0
  14   2   6   -0.31    0.98   0
  16  -2   6    1.21    1.06   0
  16   2   6    0.26    0.85   0
  18  -2   6    4.88    1.17   0
  18   2   6    3.08    1.13   0
  20  -2   6    0.33    1.24   0
  20   2   6   -2.62    1.22   0
  22   2   6    1.18    1.07   0
  22  -2   6    0.19    1.33   0
  25   3  -6    0.96    1.09   0
  25  -3  -6    1.30    1.66   0
  25   3  -6   -0.70    1.04   0
  25  -3  -6   -0.15    1.59   0
  23   3  -6    3.49    1.02   0
  23  -3  -6    3.44    1.48   0
  23  -3  -6    3.27    1.26   0
  21  -3  -6    8.10    1.42   0
  21   3  -6    9.39    0.98   0
  21  -3  -6    9.12    1.43   0
  19   3  -6    1.97    0.91   0
  19  -3  -6    1.11    1.29   0
  19  -3  -6    1.81    1.12   0
  17  -3  -6    2.51    1.22   0
  17  -3  -6    2.14    1.24   0
  17   3  -6    2.33    1.06   0
  15  -3  -6   23.03    1.49   0
  15  -3  -6   20.83    1.35   0
  15   3  -6   23.23    1.08   0
  13   3  -6   75.54    1.07   0
  13  -3  -6   68.31    1.63   0
  13  -3  -6   78.34    1.83   0
  11   3  -6   84.92    1.24   0
  11  -3  -6   76.37    1.93   0
   9   3  -6    3.99    0.73   0
   9  -3  -6    3.66    1.61   0
   7   3  -6   79.44    1.22   0
   7  -3  -6   88.62    3.54   0
  -5   3   6  113.54    2.80   0
   5  -3  -6  122.56    2.95   0
  -5  -3   6  115.16    1.55   0
   5   3  -6  109.68    1.40   0
  -3  -3   6  149.41    1.64   0
   3   3  -6  150.14    1.73   0
  -3   3   6  172.09    2.64   0
  -1   3   6  399.47    2.95   0
   1   3  -6  380.28    2.49   0
  -1  -3   6  363.64    2.43   0
  -1   3  -6   12.42    1.08   0
   1   3   6   14.15    1.16   0
   1  -3   6   13.69    1.07   0
   3  -3   6    7.88    1.06   0
   3   3   6    9.25    0.93   0
  -3   3  -6    7.71    1.09   0
   5   3   6    3.73    0.85   0
  -5   3  -6    4.27    1.19   0
   5  -3   6    5.17    1.17   0
   7  -3   6  162.82    1.89   0
  -7   3  -6  136.77    1.89   0
   7   3   6  133.57    1.32   0
   9  -3   6   11.81    1.20   0
   9   3   6    9.18    0.84   0
  -9   3  -6   10.06    1.09   0
  11   3   6    0.05    0.75   0
  11  -3   6    1.00    1.09   0
  13   3   6   17.20    0.88   0
  13  -3   6   19.67    1.20   0
  15   3   6    2.29    0.83   0
  15  -3   6    1.82    1.29   0
  17   3   6    4.35    0.91   0
  17  -3   6    4.10    1.20   0
  19  -3   6   -0.27    1.25   0
  19   3   6    0.06    0.96   0
  21   3   6   -0.88    1.07   0
  21  -3   6    0.03    1.36   0
  24  -4  -6    0.39    1.82   0
  24   4  -6    2.02    1.10   0
  24  -4  -6    0.76    1.89   0
  22  -4  -6    0.91    1.64   0
  22   4  -6    1.42    1.02   0
  22  -4  -6    0.64    1.67   0
  20  -4  -6    0.15    1.37   0
  20   4  -6    0.69    0.95   0
  20  -4  -6    0.57    1.59   0
  18  -4  -6    2.70    1.52   0
  18   4  -6    0.73    0.87   0
  18  -4  -6    2.61    1.57   0
  16   4  -6    9.58    0.86   0
  16  -4  -6   10.37    1.84   0
  16  -4  -6    8.41    1.59   0
  14  -4  -6    4.46    1.86   0
  14  -4  -6    4.79    2.13   0
  14   4  -6    4.54    1.03   0
  12   4  -6   21.49    1.07   0
  10   4  -6    0.62    0.98   0
   8   4  -6   17.01    0.88   0
   6   4  -6   10.03    1.01   0
   4   4  -6    5.88    1.03   0
  -4   4   6    6.45    1.59   0
  -2   4   6    6.10    1.26   0
   2   4  -6    6.47    1.01   0
  -2  -4   6    4.58    0.83   0
   0  -4   6    8.33    0.97   0
   0   4  -6    8.57    0.96   0
   0   4   6    9.77    1.02   0
   2   4   6    2.27    1.08   0
   2  -4   6    1.31    0.92   0
  -2   4  -6    2.61    0.98   0
   4  -4   6   11.94    1.15   0
   4   4   6   13.13    0.93   0
  -4   4  -6   13.31    1.39   0
   6  -4   6   23.16    1.36   0
   6   4   6   24.76    0.95   0
  -6   4  -6   25.16    1.39   0
   8  -4   6    1.19    1.12   0
  -8   4  -6    1.31    1.15   0
   8   4   6    1.86    0.82   0
  10   4   6    5.84    1.01   0
 -10   4  -6    5.82    1.22   0
  10  -4   6    5.58    1.11   0
  12   4   6   10.77    0.85   0
  12  -4   6   11.26    1.42   0
  14   4   6    7.58    1.06   0
  14  -4   6    7.99    1.22   0
  16   4   6   -0.64    0.88   0
  16  -4   6    0.53    1.23   0
  18   4   6   -1.31    0.91   0
  18  -4   6   -0.10    1.50   0
  20  -4   6    1.86    1.63   0
  20   4   6    0.18    1.02   0
  23   5  -6    3.43    1.09   0
  21   5  -6    1.57    1.00   0
  19   5  -6   -2.32    1.11   0
  17   5  -6    2.87    0.88   0
  15   5  -6   22.46    1.11   0
  13   5  -6    0.80    0.80   0
  11   5  -6   76.10    1.12   0
   9   5  -6    9.88    1.04   0
   7   5  -6    1.94    1.00   0
   5   5  -6   59.37    1.11   0
  -5   5   6   62.30    3.35   0
  -3   5   6   36.72    1.58   0
   3   5  -6   34.54    1.13   0
  -1  -5   6   80.56    1.41   0
  -1   5   6   91.25    1.73   0
   1   5  -6   81.28    1.44   0
  -1   5  -6   16.41    1.27   0
   1   5   6   18.59    1.13   0
   1  -5   6   16.97    1.12   0
   3   5   6   34.92    0.97   0
  -3   5  -6   36.76    1.34   0
   3  -5   6   32.48    1.43   0
   5  -5   6   19.66    1.29   0
  -5   5  -6   21.35    1.38   0
   5   5   6   21.58    1.10   0
   7  -5   6    1.69    1.31   0
  -7   5  -6    1.42    1.23   0
   7   5   6    1.66    0.81   0
   9   5   6    6.02    0.86   0
   9  -5   6    5.38    1.27   0
  -9   5  -6    6.16    1.39   0
  11   5   6    3.66    0.86   0
  11  -5   6    2.31    1.25   0
  13   5   6    0.54    0.89   0
  13  -5   6    0.05    1.33   0
  15  -5   6    2.49    1.41   0
  15   5   6    4.53    0.90   0
  17   5   6    2.67    0.98   0
  17  -5   6    2.80    1.54   0
  19   5   6    0.40    1.03   0
  19  -5   6    1.82    1.65   0
  22   6  -6    0.28    1.13   0
  20   6  -6    0.83    1.02   0
  18   6  -6    2.29    0.91   0
  16   6  -6    0.21    0.91   0
  14   6  -6   13.78    1.16   0
  12   6  -6    2.67    0.87   0
  10   6  -6   87.31    1.19   0
   8   6  -6   17.65    0.92   0
   6   6  -6    7.88    1.03   0
  -4   6   6    0.19    1.55   0
   4   6  -6   -0.12    0.80   0
  -4   6   6    0.75    1.68   0
  -2   6   6    4.05    1.30   0
   2   6  -6    4.28    1.01   0
  -2   6   6    5.29    1.38   0
   0   6   6   -0.84    1.21   0
   0   6  -6    0.26    1.01   0
  -2   6  -6    0.61    1.18   0
   2   6   6    0.88    1.01   0
   4   6   6   21.15    1.12   0
   4  -6   6   17.02    1.40   0
  -4   6  -6   21.45    1.44   0
  -6   6  -6   76.04    2.03   0
   6  -6   6   66.24    1.92   0
   6   6   6   82.09    1.25   0
   8   6   6   13.72    0.93   0
   8  -6   6   12.13    1.48   0
  -8   6  -6   13.27    1.64   0
  10  -6   6    0.72    1.57   0
  10   6   6    0.68    0.85   0
  12   6   6    6.50    0.91   0
  12  -6   6    4.25    1.64   0
  14  -6   6    1.16    1.81   0
  14   6   6    2.31    0.94   0
  16  -6   6    0.75    1.81   0
  16   6   6    0.38    1.25   0
  18   6   6    0.54    1.07   0
  18  -6   6    0.84    2.15   0
  19   7  -6    1.69    1.33   0
  17   7  -6    1.37    0.98   0
  15   7  -6    0.70    0.95   0
  13   7  -6    1.07    1.13   0
  11   7  -6    5.42    1.12   0
   9   7  -6    0.24    0.86   0
   7   7  -6    1.57    0.91   0
   5   7  -6   -0.98    0.82   0
   3   7  -6    3.09    1.07   0
  -3   7   6    2.04    1.45   0
  -3   7   6    1.09    1.34   0
  -1   7   6    3.95    1.25   0
  -1   7   6    4.26    1.26   0
   1   7  -6    3.90    1.09   0
   1   7   6    8.04    1.15   0
   1   7   6    8.60    1.26   0
  -1   7  -6    8.22    1.11   0
  -3   7  -6    4.78    1.28   0
   3   7   6    3.39    1.08   0
   5   7   6    0.23    1.05   0
  -5   7  -6    0.93    1.45   0
   7   7   6   20.38    1.25   0
  -7   7  -6   19.23    1.89   0
   9   7   6    8.82    1.14   0
  11   7   6    1.29    0.95   0
  13   7   6    0.77    0.99   0
  15   7   6    3.28    1.06   0
  17   7   6   -1.32    1.35   0
  16   8  -6    2.97    1.33   0
  14   8  -6    1.48    1.23   0
  12   8  -6    0.11    0.97   0
  10   8  -6   -0.65    1.17   0
   8   8  -6   15.88    1.24   0
   6   8  -6    4.45    1.12   0
   4   8  -6    0.67    1.08   0
  -2   8   6    3.69    1.30   0
   2   8  -6    5.57    1.16   0
  -2   8   6    4.72    1.41   0
   0   8  -6    3.82    1.15   0
   0   8   6    3.86    1.12   0
   0   8   6    4.11    1.38   0
   2   8   6    0.53    1.37   0
  -2   8  -6    0.69    1.33   0
   2   8   6    0.33    1.14   0
  -4   8  -6    6.98    1.65   0
   4   8   6    7.65    1.20   0
   4   8   6    6.94    1.24   0
  -6   8  -6    0.22    2.14   0
   6   8   6    0.69    1.15   0
   6   8   6    0.72    1.15   0
   8   8   6   25.57    1.12   0
   8   8   6   22.73    1.12   0
  10   8   6    2.39    1.25   0
  10   8   6   -0.30    1.03   0
  12   8   6    1.82    1.28   0
  12   8   6    0.25    1.31   0
  14   8   6    0.36    1.07   0
  14   8   6   -0.00    1.07   0
  13   9  -6   -0.48    1.11   0
  11   9  -6    1.24    1.06   0
   9   9  -6    2.35    1.25   0
   7   9  -6    1.29    1.23   0
   5   9  -6    0.50    1.23   0
  -3   9   6    0.90    2.32   0
   3   9  -6    0.74    1.22   0
  -3   9   6    1.84    2.39   0
  -1   9   6    0.45    1.54   0
   1   9  -6    0.04    1.22   0
  -1   9   6    0.90    1.64   0
   1   9   6    3.13    1.48   0
  -1   9  -6    0.73    1.64   0
   1   9   6    1.65    1.39   0
   3   9   6   -0.35    1.27   0
   3   9   6   -0.46    1.25   0
  -3   9  -6    0.03    1.81   0
   5   9   6    1.79    1.26   0
   5   9   6   -0.92    1.25   0
   7   9   6    1.81    1.31   0
   7   9   6    1.03    1.29   0
   9   9   6   -1.56    1.35   0
   9   9   6    0.48    1.11   0
  11   9   6    0.89    1.45   0
  11   9   6    1.85    1.20   0
   8  10  -6    0.21    1.13   0
   6  10  -6    2.06    1.41   0
   4  10  -6    1.99    1.55   0
  -2  10   6    0.35    2.64   0
   2  10  -6    0.55    1.34   0
  -2  10   6    0.29    2.66   0
   0  10   6    1.14    1.75   0
   0  10   6   -0.27    1.87   0
   0  10  -6    0.40    1.58   0
   2  10   6    0.79    1.39   0
   2  10   6    1.18    1.45   0
  -2  10  -6    1.16    2.01   0
  -2  10  -6    0.80    1.79   0
   4  10   6    1.46    1.51   0
   4  10   6   -0.06    1.63   0
   6  10   6   -0.37    1.48   0
  26   1  -7    0.60    1.09   0
  26  -1  -7    0.66    1.37   0
  26   1  -7    3.05    1.12   0
  26  -1  -7   -0.19    1.12   0
  24  -1  -7    8.52    1.29   0
  24   1  -7   12.20    1.34   0
  24  -1  -7   12.79    1.26   0
  24   1  -7   12.70    1.03   0
  22  -1  -7    4.01    0.97   0
  22  -1  -7    5.29    1.12   0
  22   1  -7    6.33    0.94   0
  20  -1  -7   24.54    0.99   0
  20   1  -7   27.74    1.02   0
  18  -1  -7   13.87    1.06   0
  18   1  -7   12.72    0.89   0
  16   1  -7   13.49    0.86   0
  16  -1  -7   11.98    1.05   0
  14  -1  -7   37.24    1.02   0
  14   1  -7   42.38    1.18   0
  12  -1  -7    1.02    0.91   0
  12   1  -7   -0.30    0.78   0
  10   1  -7  181.80    1.56   0
  10  -1  -7  169.19    1.79   0
   8   1  -7  104.79    1.37   0
  -8  -1   7  103.96    1.37   0
  -8   1   7   98.78    1.63   0
   8  -1  -7   97.11    1.60   0
   6   1  -7  314.46    2.19   0
  -6   1   7  301.09    2.63   0
   6  -1  -7  329.30    2.73   0
  -6  -1   7  278.52    2.07   0
  -4   1   7  594.81    3.67   0
   4  -1  -7  612.66    3.76   0
  -4  -1   7  596.38    3.05   0
   4   1  -7  594.15    3.05   0
   2  -1  -7  288.67    2.76   0
   2   1  -7  244.53    2.20   0
  -2   1   7  304.71    2.75   0
  -2  -1   7  257.40    2.22   0
   0   1  -7  230.94    2.18   0
   0  -1  -7  240.02    2.42   0
   0   1   7  263.34    2.44   0
   0  -1   7  240.35    2.16   0
   2  -1   7    3.33    1.02   0
  -2  -1  -7    2.45    0.99   0
  -2   1  -7    2.21    1.01   0
   2   1   7    3.13    1.00   0
  -4   1  -7  162.30    1.78   0
  -4  -1  -7  156.67    1.63   0
   4  -1   7  185.11    1.86   0
   4   1   7  190.31    1.79   0
  -6  -1  -7   43.07    1.20   0
   6   1   7   43.02    1.04   0
  -6   1  -7   41.75    1.14   0
   6  -1   7   45.81    1.18   0
  -8   1  -7  169.84    1.63   0
   8  -1   7  208.39    1.86   0
   8   1   7  181.76    1.49   0
  10   1   7   79.43    1.15   0
  10  -1   7   73.32    1.17   0
  12   1   7    0.52    0.99   0
  12  -1   7    0.08    1.01   0
  14   1   7    2.64    0.86   0
  14  -1   7    2.39    0.81   0
  16  -1   7    2.59    1.13   0
  16   1   7    2.16    0.86   0
  18   1   7    8.69    1.14   0
  18  -1   7    7.18    1.18   0
  20   1   7   -0.02    1.19   0
  20  -1   7    1.77    1.24   0
  22   1   7    1.37    1.08   0
  22  -1   7    1.30    1.38   0
  25  -2  -7    1.84    1.34   0
  25   2  -7    3.58    1.07   0
  25   2  -7    3.78    1.04   0
  25  -2  -7    2.40    1.58   0
  23  -2  -7    1.65    1.20   0
  23   2  -7    1.25    1.22   0
  23  -2  -7    0.76    1.22   0
  21   2  -7   -0.49    0.89   0
  21  -2  -7    1.06    1.11   0
  21  -2  -7    0.50    1.29   0
  19  -2  -7    4.21    1.08   0
  19   2  -7    5.84    1.10   0
  19  -2  -7    4.40    1.06   0
  17  -2  -7   12.42    1.29   0
  17   2  -7   11.43    0.89   0
  15  -2  -7   98.68    1.53   0
  15   2  -7  104.22    1.19   0
  13  -2  -7   10.98    1.20   0
  13   2  -7    9.71    0.86   0
  11   2  -7   24.73    0.87   0
  11  -2  -7   22.88    1.26   0
   9   2  -7  492.49    2.35   0
   9  -2  -7  469.58    3.39   0
   7  -2  -7   23.12    1.39   0
   7   2  -7   20.22    0.92   0
  -7   2   7   20.25    1.37   0
  -7  -2   7   19.99    0.93   0
  -5  -2   7  338.20    2.25   0
  -5   2   7  314.00    3.16   0
   5   2  -7  322.94    2.14   0
   5  -2  -7  371.96    3.50   0
  -3   2   7    0.88    1.24   0
   3  -2  -7    0.83    1.25   0
  -3  -2   7    0.89    1.11   0
   3   2  -7    1.29    0.88   0
  -1  -2   7  130.06    1.63   0
   1  -2  -7  133.00    1.98   0
   1   2  -7  124.32    1.60   0
  -1   2   7  147.70    2.02   0
  -1   2  -7  121.83    1.83   0
  -1  -2  -7  108.51    1.55   0
   1   2   7  112.20    1.61   0
   1  -2   7  110.37    1.58   0
  -3   2  -7    9.36    1.18   0
   3  -2   7    9.12    1.10   0
   3   2   7    9.45    1.17   0
  -3  -2  -7    6.77    0.97   0
  -5   2  -7  105.17    1.64   0
   5   2   7  101.67    1.28   0
   5  -2   7  119.08    1.65   0
  -7   2  -7    0.50    1.01   0
   7   2   7    0.37    0.75   0
   7  -2   7    0.69    1.07   0
   9   2   7    8.23    1.02   0
   9  -2   7    7.16    1.07   0
  -9   2  -7    7.01    1.01   0
  11  -2   7    1.53    0.84   0
  11   2   7    0.01    0.76   0
  13   2   7   39.01    1.15   0
  13  -2   7   37.87    1.32   0
  15  -2   7   34.77    1.29   0
  15   2   7   36.83    1.16   0
  17   2   7    1.35    0.90   0
  17  -2   7    2.74    1.14   0
  19  -2   7    3.66    1.24   0
  19   2   7    1.16    0.95   0
  21   2   7    1.43    1.02   0
  21  -2   7    1.10    1.31   0
  23  -2   7    1.50    1.21   0
  23   2   7    1.34    1.14   0
  26  -3  -7    1.28    1.49   0
  26   3  -7    0.98    1.15   0
  24  -3  -7    1.75    1.52   0
  24   3  -7    0.42    1.28   0
  24  -3  -7    0.57    1.54   0
  22  -3  -7    1.59    1.41   0
  22   3  -7    1.78    1.18   0
  22  -3  -7    1.35    1.41   0
  20  -3  -7    5.43    1.35   0
  20  -3  -7    4.44    1.19   0
  20   3  -7    6.11    1.15   0
  18   3  -7    1.20    0.86   0
  18  -3  -7    0.51    1.24   0
  18  -3  -7    1.12    1.24   0
  16  -3  -7    3.94    1.18   0
  16  -3  -7    4.77    1.22   0
  16   3  -7    5.08    0.83   0
  14  -3  -7  143.97    2.05   0
  14   3  -7  163.26    1.48   0
  12  -3  -7   41.29    1.59   0
  12   3  -7   44.96    0.97   0
  10   3  -7   41.08    0.96   0
  10  -3  -7   43.85    1.85   0
   8  -3  -7   44.71    2.33   0
   8   3  -7   39.50    1.01   0
  -6   3   7   43.83    2.05   0
  -6  -3   7   44.18    1.07   0
   6   3  -7   43.30    1.07   0
   6  -3  -7   45.93    2.27   0
  -4   3   7  646.20    4.45   0
   4  -3  -7  594.88    4.43   0
   4   3  -7  567.98    2.71   0
  -4  -3   7  587.94    2.82   0
  -2  -3   7   28.83    1.03   0
  -2   3   7   32.88    1.50   0
   2   3  -7   30.41    1.20   0
   2  -3  -7   29.10    1.28   0
   0  -3   7   11.63    1.07   0
   0   3   7   10.82    1.14   0
   0   3  -7   11.71    1.09   0
  -2   3  -7   71.52    1.44   0
   2  -3   7   67.05    1.38   0
   2   3   7   68.68    1.41   0
   4  -3   7  126.05    1.65   0
  -4   3  -7  131.49    1.75   0
   4   3   7  112.64    1.33   0
   6   3   7   60.85    1.08   0
  -6   3  -7   62.97    1.43   0
   6  -3   7   65.68    1.38   0
   8  -3   7   13.56    1.16   0
   8   3   7   12.32    0.87   0
  -8   3  -7   11.58    1.15   0
  10   3   7    1.57    0.78   0
  10  -3   7    1.34    1.10   0
 -10   3  -7    1.31    1.02   0
  12  -3   7    5.23    1.09   0
  12   3   7    5.31    0.81   0
  14   3   7    1.76    0.82   0
  14  -3   7    1.28    1.11   0
  16   3   7    3.87    1.08   0
  16  -3   7    5.27    1.17   0
  18   3   7    2.12    0.96   0
  18  -3   7    1.15    1.24   0
  20   3   7    1.81    1.08   0
  20  -3   7    0.90    1.30   0
  22  -3   7    2.42    1.44   0
  22   3   7    4.25    1.11   0
  25  -4  -7    2.39    1.90   0
  25   4  -7   -1.19    1.17   0
  25  -4  -7    1.06    1.72   0
  23  -4  -7   -0.32    1.70   0
  23   4  -7   -0.45    1.03   0
  23  -4  -7    0.07    1.76   0
  21   4  -7    1.76    0.98   0
  21  -4  -7   -0.01    1.42   0
  21  -4  -7    1.44    1.62   0
  19  -4  -7    8.12    1.58   0
  19  -4  -7    8.46    1.59   0
  19   4  -7    9.62    1.14   0
  17   4  -7    2.43    0.85   0
  17  -4  -7    1.83    1.59   0
  17  -4  -7   -0.42    1.51   0
  15  -4  -7    0.42    1.67   0
  15   4  -7    0.76    0.81   0
  15  -4  -7    0.68    1.77   0
  13   4  -7    0.23    0.80   0
  11   4  -7   73.33    1.25   0
   9   4  -7   72.49    1.26   0
   7   4  -7   -0.15    0.76   0
   5   4  -7    1.53    0.81   0
  -5   4   7    0.98    1.58   0
  -3  -4   7   -0.67    0.81   0
  -3   4   7    1.07    1.39   0
   3   4  -7    1.02    0.98   0
  -1  -4   7  111.56    1.50   0
   1   4  -7  114.39    1.49   0
  -1   4   7  123.24    1.80   0
  -1   4  -7    2.65    0.92   0
   1   4   7    3.11    1.05   0
   1  -4   7    2.71    0.91   0
   3  -4   7  140.28    1.76   0
   3   4   7  149.94    1.50   0
  -3   4  -7  152.34    1.89   0
   5   4   7   22.91    0.93   0
  -5   4  -7   22.60    1.40   0
   5  -4   7   20.75    1.32   0
   7   4   7   -1.06    0.83   0
   7  -4   7    0.87    1.03   0
  -7   4  -7    0.17    1.00   0
   9  -4   7    4.58    1.24   0
  -9   4  -7    3.03    1.20   0
   9   4   7    3.75    0.81   0
  11  -4   7   45.85    1.58   0
  11   4   7   55.74    1.24   0
  13   4   7   28.36    1.14   0
  13  -4   7   30.03    1.53   0
  15   4   7   12.94    0.93   0
  15  -4   7   12.67    1.31   0
  17  -4   7    0.23    1.44   0
  17   4   7   -0.52    0.89   0
  19  -4   7    1.43    1.40   0
  19   4   7    0.47    1.03   0
  21  -4   7    1.01    1.47   0
  21   4   7   -0.20    1.13   0
  24   5  -7    2.87    1.19   0
  22   5  -7   -0.05    1.01   0
  20   5  -7    3.29    1.16   0
  18   5  -7    0.38    0.88   0
  16   5  -7   -0.03    1.07   0
  14   5  -7    0.96    0.86   0
  12   5  -7   36.96    1.02   0
  10   5  -7    3.48    0.79   0
   8   5  -7    1.27    0.97   0
   6   5  -7   22.62    1.04   0
   4   5  -7   26.32    1.06   0
  -4   5   7   26.52    1.73   0
  -2   5   7    1.76    1.09   0
  -2  -5   7    1.67    0.99   0
   2   5  -7    2.04    0.98   0
   0  -5   7   -0.29    0.99   0
   0   5   7    0.88    1.03   0
   0   5  -7    0.76    1.01   0
  -2   5  -7    0.91    1.02   0
   2  -5   7    0.25    1.03   0
   2   5   7   -0.48    1.00   0
   4   5   7    3.30    0.98   0
   4  -5   7    2.30    1.15   0
  -4   5  -7    3.14    1.21   0
  -6   5  -7   69.94    1.70   0
   6   5   7   70.27    1.15   0
   6  -5   7   61.75    1.65   0
   8   5   7   14.56    0.88   0
   8  -5   7   12.90    1.32   0
  -8   5  -7   15.19    1.33   0
  10   5   7    1.33    0.87   0
  10  -5   7    1.61    1.24   0
 -10   5  -7    2.74    1.22   0
  12  -5   7    1.42    1.31   0
  12   5   7    1.17    0.89   0
  14  -5   7    0.42    1.40   0
  14   5   7   -0.17    0.89   0
  16   5   7    1.39    0.97   0
  16  -5   7    0.53    1.49   0
  18  -5   7    0.62    1.59   0
  18   5   7    1.05    0.97   0
  20  -5   7    0.60    1.80   0
  20   5   7   -0.14    1.33   0
  21   6  -7    1.09    1.06   0
  19   6  -7    3.75    1.05   0
  17   6  -7    6.22    0.98   0
  15   6  -7    5.89    0.92   0
  13   6  -7   15.69    1.13   0
  11   6  -7    0.39    1.04   0
   9   6  -7   69.21    1.29   0
   7   6  -7   16.61    1.05   0
  -5   6   7    8.81    2.34   0
  -5   6   7    6.50    2.16   0
   5   6  -7    8.06    0.85   0
  -3   6   7    6.77    1.32   0
  -3   6   7    5.72    1.33   0
   3   6  -7    5.72    1.00   0
  -1   6   7    6.45    1.09   0
   1   6  -7    6.03    1.04   0
   1  -6   7    2.33    1.06   0
  -1   6  -7    3.69    1.03   0
   1   6   7    2.92    1.05   0
  -3   6  -7    0.87    1.26   0
   3   6   7    2.20    1.05   0
   3  -6   7    1.04    1.20   0
   5   6   7   38.11    1.25   0
  -5   6  -7   36.60    1.55   0
   5  -6   7   30.47    1.49   0
   7   6   7   20.88    1.13   0
  -7   6  -7   18.71    1.56   0
   7  -6   7   16.70    1.40   0
   9  -6   7    2.46    1.45   0
   9   6   7    5.45    1.08   0
  -9   6  -7    3.89    1.45   0
  11   6   7    1.56    0.89   0
  11  -6   7    0.17    1.42   0
  13  -6   7    0.36    1.65   0
  13   6   7    0.40    0.88   0
  15   6   7    0.07    0.99   0
  15  -6   7    0.97    1.69   0
  17   6   7   -0.16    1.04   0
  17  -6   7    0.79    1.98   0
  20   7  -7    2.18    1.40   0
  18   7  -7    1.17    1.27   0
  16   7  -7    1.38    0.99   0
  14   7  -7    5.15    0.95   0
  12   7  -7    0.91    1.08   0
  10   7  -7    5.28    0.90   0
   8   7  -7    5.51    1.14   0
   6   7  -7    1.16    0.81   0
   4   7  -7    1.23    1.01   0
  -4   7   7    0.91    1.62   0
  -4   7   7    1.25    1.72   0
  -2   7   7    6.73    1.43   0
   2   7  -7    7.76    1.11   0
  -2   7   7    8.16    1.38   0
   0   7  -7    2.39    1.25   0
   0   7   7    2.46    1.28   0
   0   7   7    3.00    1.34   0
  -2   7  -7    0.09    1.26   0
   2   7   7    2.19    1.25   0
  -4   7  -7   14.89    1.42   0
   4   7   7   15.17    1.18   0
   6   7   7    0.72    1.08   0
  -6   7  -7    0.40    1.60   0
   8   7   7    0.87    0.89   0
  -8   7  -7   -0.32    1.62   0
  10   7   7    0.28    0.93   0
  12   7   7    2.04    1.16   0
  14   7   7    1.37    1.26   0
  16   7   7    1.02    1.32   0
  17   8  -7   -1.35    1.18   0
  15   8  -7    2.17    1.27   0
  13   8  -7    0.10    0.98   0
  11   8  -7    5.83    1.01   0
   9   8  -7    4.20    1.17   0
   7   8  -7    2.08    1.11   0
   5   8  -7    5.29    1.12   0
  -3   8   7    0.12    1.58   0
   3   8  -7    0.68    1.08   0
  -3   8   7    1.26    1.66   0
   1   8  -7    0.61    1.09   0
  -1   8   7    1.07    1.30   0
  -1   8   7    1.19    1.36   0
  -1   8  -7    1.16    1.31   0
   1   8   7    2.08    1.37   0
   1   8   7    2.06    1.15   0
  -3   8  -7    0.68    1.48   0
   3   8   7    0.70    1.14   0
   3   8   7    0.74    1.10   0
   5   8   7    0.33    1.15   0
  -5   8  -7    0.08    1.73   0
   5   8   7    1.14    1.17   0
   7   8   7    1.39    1.20   0
  -7   8  -7    0.20    2.23   0
   9   8   7    2.21    1.03   0
  11   8   7    0.03    1.03   0
  13   8   7    1.30    1.12   0
  14   9  -7    0.40    1.12   0
  12   9  -7    0.54    1.06   0
  10   9  -7    1.35    1.25   0
   8   9  -7   -0.44    1.23   0
   6   9  -7    0.92    1.21   0
   4   9  -7    0.30    1.19   0
   2   9  -7    2.06    1.22   0
  -2   9   7    1.63    1.60   0
  -2   9   7    2.27    1.86   0
   0   9   7    0.22    1.56   0
   0   9  -7   -0.46    1.20   0
   0   9   7    0.94    1.48   0
  -2   9  -7    0.96    1.63   0
   2   9   7    0.87    1.43   0
   2   9   7    0.52    1.52   0
   4   9   7   -0.12    1.29   0
  -4   9  -7    0.75    1.97   0
   4   9   7    0.45    1.32   0
   6   9   7    0.44    1.30   0
   6   9   7    0.19    1.27   0
   8   9   7    2.57    1.40   0
   8   9   7    3.83    1.38   0
  10   9   7    2.11    1.39   0
  10   9   7    1.40    1.17   0
   7  10  -7    3.52    1.42   0
   5  10  -7   -0.23    1.64   0
   3  10  -7   -0.48    1.32   0
  -1  10   7    0.51    1.94   0
   1  10  -7    0.20    1.62   0
  -1  10   7    0.85    1.87   0
   1  10   7    0.09    1.71   0
   1  10   7    0.10    1.82   0
  -1  10  -7    1.89    1.80   0
   3  10   7    0.18    1.63   0
   3  10   7   -0.34    1.49   0
  -3  10  -7    0.47    2.42   0
   5  10   7   -0.81    1.46   0
  26   0  -8    3.20    1.14   0
  26   0  -8    2.56    1.30   0
  24   0  -8    0.78    1.18   0
  24   0  -8    2.10    1.24   0
  22   0  -8    5.72    1.15   0
  20   0  -8   24.40    1.18   0
  18   0  -8   22.14    0.91   0
  16   0  -8   55.41    1.20   0
  14   0  -8   10.83    0.83   0
  12   0  -8   16.23    1.05   0
  10   0  -8   24.46    1.15   0
   8   0  -8  127.50    1.54   0
  -8   0   8  135.43    1.70   0
  -6   0   8   14.47    0.99   0
   6   0  -8   16.34    1.17   0
  -4   0   8  506.32    2.91   0
   4   0  -8  490.21    2.89   0
  -2   0   8   27.27    1.19   0
   2   0  -8   29.42    1.47   0
   0   0  -8  948.44    4.03   0
   0   0   8  879.18    3.70   0
   2   0   8  498.06    2.81   0
  -2   0  -8  449.81    2.69   0
  -4   0  -8  686.27    3.13   0
   4   0   8  739.00    3.03   0
  -6   0  -8   76.66    1.42   0
   6   0   8   84.04    1.31   0
  -8   0  -8  573.41    2.52   0
   8   0   8  641.33    2.58   0
  10   0   8  118.43    1.46   0
  12   0   8    1.39    0.83   0
  14   0   8   50.25    1.04   0
  16   0   8   52.70    1.27   0
  18   0   8    1.42    1.13   0
  20   0   8    0.49    1.01   0
  22   0   8    1.62    1.35   0
  27   1  -8    0.50    1.15   0
  27  -1  -8   -0.72    1.14   0
  27  -1  -8    1.53    1.44   0
  27   1  -8    1.90    1.13   0
  25  -1  -8    3.83    1.31   0
  25   1  -8    1.70    1.06   0
  25  -1  -8    4.79    1.27   0
  25   1  -8    3.69    1.00   0
  23   1  -8    1.97    1.18   0
  23  -1  -8    0.09    0.92   0
  23  -1  -8    0.08    1.17   0
  21   1  -8    3.52    1.15   0
  21  -1  -8    1.54    1.10   0
  19   1  -8    6.86    0.84   0
  19  -1  -8    6.93    1.07   0
  17  -1  -8    1.68    0.84   0
  17   1  -8    2.33    0.82   0
  15  -1  -8   10.03    1.03   0
  15   1  -8   10.16    1.03   0
  13   1  -8    6.78    0.84   0
  13  -1  -8    5.85    0.95   0
  11   1  -8   19.95    1.06   0
  11  -1  -8   18.95    1.03   0
  -9   1   8   58.00    1.34   0
   9  -1  -8   64.65    1.34   0
   9   1  -8   59.01    1.13   0
  -7   1   8   57.64    1.27   0
   7  -1  -8   60.98    1.40   0
   7   1  -8   63.53    1.18   0
  -7  -1   8   63.07    1.20   0
  -5   1   8   70.51    1.53   0
   5  -1  -8   66.59    1.40   0
  -5  -1   8   73.17    1.29   0
   5   1  -8   70.95    1.30   0
   3  -1  -8   70.53    1.64   0
  -3  -1   8   60.30    1.29   0
   3   1  -8   64.35    1.32   0
  -3   1   8   57.22    1.38   0
   1  -1  -8  977.80    4.21   0
  -1  -1   8  861.28    3.61   0
   1   1  -8  911.22    3.77   0
  -1   1   8  941.11    3.98   0
   1  -1   8  245.90    2.07   0
  -1   1  -8  220.16    2.04   0
  -1  -1  -8  217.68    2.16   0
   1   1   8  223.65    2.00   0
  -3   1  -8   54.52    1.30   0
  -3  -1  -8   55.83    1.22   0
   3  -1   8   62.08    1.48   0
   3   1   8   50.77    1.21   0
  -5  -1  -8  142.05    1.51   0
   5   1   8  142.59    1.45   0
   5  -1   8  168.50    1.80   0
  -5   1  -8  140.06    1.60   0
   7  -1   8   85.21    1.33   0
  -7   1  -8   74.04    1.27   0
   7   1   8   80.24    1.18   0
  -9   1  -8    7.41    1.01   0
   9   1   8    8.21    1.02   0
   9  -1   8    9.14    1.08   0
  11  -1   8    0.16    1.04   0
  11   1   8    1.58    0.81   0
  13  -1   8    9.48    1.12   0
  13   1   8   10.59    0.87   0
  15   1   8    3.65    0.88   0
  15  -1   8    4.20    1.09   0
  17   1   8    3.90    0.86   0
  17  -1   8    2.19    0.93   0
  19   1   8    1.08    1.15   0
  19  -1   8   -0.03    1.02   0
  21   1   8   -0.89    1.07   0
  21  -1   8    1.19    1.29   0
  23  -1   8   -0.11    1.21   0
  23   1   8    1.79    1.13   0
  26   2  -8    0.52    1.35   0
  26  -2  -8    0.09    1.44   0
  26  -2  -8    0.90    1.40   0
  26   2  -8    1.20    1.28   0
  24   2  -8    3.22    1.00   0
  24  -2  -8    1.57    1.33   0
  24  -2  -8    1.92    1.50   0
  22  -2  -8    2.40    1.16   0
  22   2  -8    2.66    0.93   0
  22  -2  -8    1.79    1.20   0
  20  -2  -8    1.08    1.08   0
  20   2  -8    1.51    0.89   0
  20  -2  -8    0.13    1.07   0
  18   2  -8    7.23    0.88   0
  18  -2  -8    5.71    1.03   0
  16  -2  -8   10.06    1.21   0
  16   2  -8    9.92    0.85   0
  14   2  -8   65.43    1.10   0
  14  -2  -8   66.52    1.46   0
  12  -2  -8   32.83    1.19   0
  12   2  -8   32.60    1.10   0
  10   2  -8  234.90    1.72   0
  10  -2  -8  223.84    2.23   0
  -8   2   8  248.27    2.53   0
   8  -2  -8  259.57    2.52   0
  -8  -2   8  259.24    1.77   0
   8   2  -8  251.93    1.74   0
  -6   2   8  278.15    2.72   0
   6   2  -8  260.80    1.84   0
   6  -2  -8  317.95    2.98   0
  -6  -2   8  281.88    1.99   0
  -4  -2   8    4.37    1.07   0
  -4   2   8    5.53    1.17   0
   4  -2  -8    4.42    1.39   0
   4   2  -8    4.23    0.86   0
  -2  -2   8  115.75    1.64   0
   2   2  -8  105.22    1.46   0
   2  -2  -8  114.71    1.72   0
  -2   2   8  126.92    1.88   0
   0   2  -8  306.23    2.27   0
   0  -2  -8  300.09    2.28   0
   0   2   8  339.92    2.52   0
   0  -2   8  298.72    2.18   0
   2   2   8   81.09    1.34   0
   2  -2   8   79.30    1.32   0
  -2  -2  -8   76.11    1.49   0
  -2   2  -8   79.16    1.41   0
   4  -2   8  166.17    1.83   0
  -4  -2  -8  134.15    1.48   0
  -4   2  -8  135.19    1.67   0
   4   2   8  146.09    1.48   0
   6   2   8   -0.07    0.77   0
   6  -2   8   -0.09    0.88   0
  -6   2  -8    0.62    1.05   0
   8   2   8   32.60    0.95   0
   8  -2   8   35.45    1.22   0
  -8   2  -8   28.20    1.00   0
  10  -2   8   19.01    1.11   0
 -10   2  -8   16.49    1.01   0
  10   2   8   18.06    1.03   0
  12   2   8   48.89    1.03   0
  12  -2   8   58.77    1.35   0
  14  -2   8   27.67    1.09   0
  14   2   8   32.16    1.14   0
  16   2   8    5.11    1.12   0
  16  -2   8    4.72    1.18   0
  18  -2   8    3.03    1.22   0
  18   2   8    0.92    0.94   0
  20  -2   8    0.17    1.30   0
  20   2   8    0.16    1.03   0
  22  -2   8    1.85    1.15   0
  22   2   8    0.65    1.09   0
  25  -3  -8    0.58    1.37   0
  25  -3  -8    0.12    1.38   0
  25   3  -8   -0.34    1.04   0
  23  -3  -8    7.11    1.29   0
  23   3  -8    8.50    1.05   0
  23  -3  -8    7.72    1.51   0
  21  -3  -8    1.03    1.37   0
  21  -3  -8    0.43    1.33   0
  21   3  -8   -0.13    0.94   0
  19   3  -8    6.99    1.14   0
  19  -3  -8    7.54    1.16   0
  19  -3  -8    6.94    1.31   0
  17  -3  -8   15.05    1.22   0
  17   3  -8   14.65    0.88   0
  17  -3  -8   16.08    1.32   0
  15   3  -8   26.52    0.92   0
  15  -3  -8   24.78    1.36   0
  13  -3  -8    0.14    1.25   0
  13   3  -8    0.27    0.77   0
  11   3  -8   30.89    0.91   0
  11  -3  -8   33.30    1.55   0
   9  -3  -8   61.85    2.19   0
   9   3  -8   51.82    1.01   0
  -7   3   8    9.12    1.53   0
   7   3  -8    8.82    0.84   0
  -7  -3   8    9.39    0.83   0
   7  -3  -8   10.45    1.59   0
  -5   3   8  141.52    2.26   0
  -5  -3   8  138.42    1.48   0
   5   3  -8  137.10    1.47   0
   5  -3  -8  141.58    2.53   0
   3  -3  -8  115.28    2.00   0
  -3   3   8  132.07    2.01   0
  -3  -3   8  118.83    1.57   0
   3   3  -8  112.33    1.42   0
   1  -3  -8   67.67    1.46   0
   1   3  -8   67.13    1.38   0
  -1   3   8   74.84    1.46   0
  -1  -3   8   65.21    1.22   0
   1  -3   8    1.28    1.02   0
  -1   3  -8    2.20    1.01   0
   1   3   8    0.88    1.06   0
   3  -3   8   37.43    1.07   0
  -3   3  -8   40.08    1.29   0
   3   3   8   38.21    1.07   0
   5  -3   8  162.97    1.77   0
  -5   3  -8  163.14    1.88   0
   5   3   8  160.62    1.45   0
   7  -3   8   22.85    1.01   0
  -7   3  -8   20.39    1.17   0
   7   3   8   22.50    1.09   0
   9  -3   8   87.94    1.51   0
  -9   3  -8   71.42    1.43   0
   9   3   8   81.33    1.13   0
  11  -3   8   14.92    1.18   0
  11   3   8   15.16    0.88   0
  13  -3   8    0.72    1.07   0
  13   3   8    1.21    0.82   0
  15   3   8    3.04    0.88   0
  15  -3   8    1.66    1.14   0
  17   3   8   11.45    1.15   0
  17  -3   8   12.36    1.30   0
  19  -3   8    1.68    1.05   0
  19   3   8    2.72    1.03   0
  21   3   8    2.75    1.08   0
  21  -3   8    3.49    1.41   0
  24  -4  -8    2.23    1.84   0
  24   4  -8    3.89    1.11   0
  24  -4  -8    3.13    1.85   0
  22   4  -8   -1.48    1.01   0
  22  -4  -8    0.10    1.65   0
  22  -4  -8    1.01    1.62   0
  20   4  -8    0.47    0.93   0
  20  -4  -8    1.14    1.57   0
  20  -4  -8    0.44    1.51   0
  18  -4  -8    3.76    1.60   0
  18   4  -8    5.01    1.08   0
  18  -4  -8    3.23    1.57   0
  16  -4  -8    0.90    1.65   0
  16   4  -8    0.17    0.80   0
  16  -4  -8    0.26    1.64   0
  14   4  -8   88.81    1.14   0
  14  -4  -8   91.71    3.11   0
  14  -4  -8   96.63    3.04   0
  12   4  -8   10.09    0.86   0
  10   4  -8    6.52    0.83   0
   8   4  -8   15.10    0.87   0
  -6   4   8  217.61    3.46   0
   6   4  -8  213.45    1.71   0
  -4  -4   8   29.77    0.97   0
   4   4  -8   30.27    0.99   0
  -4   4   8   35.55    1.58   0
  -2   4   8   14.63    1.11   0
   2   4  -8   13.71    0.88   0
  -2  -4   8   13.08    0.85   0
   0  -4   8    1.14    0.93   0
   0   4  -8    1.69    0.92   0
   0   4   8    1.16    1.00   0
  -2   4  -8   75.86    1.51   0
   2  -4   8   68.75    1.40   0
   2   4   8   74.88    1.33   0
  -4   4  -8   36.31    1.32   0
   4   4   8   37.97    1.18   0
   4  -4   8   36.28    1.21   0
   6   4   8   44.77    1.19   0
  -6   4  -8   42.04    1.34   0
   6  -4   8   38.48    1.28   0
   8  -4   8   11.35    1.12   0
  -8   4  -8   12.37    1.14   0
   8   4   8   10.56    0.86   0
  10  -4   8   55.05    1.59   0
 -10   4  -8   51.69    1.43   0
  10   4   8   55.35    1.09   0
  12  -4   8    4.55    1.19   0
  12   4   8    4.07    1.03   0
  14  -4   8   11.29    1.27   0
  14   4   8   12.69    0.91   0
  16   4   8    0.42    1.09   0
  16  -4   8    1.28    1.24   0
  18   4   8   -0.21    0.95   0
  18  -4   8    1.19    1.32   0
  20   4   8    1.31    1.04   0
  20  -4   8    0.24    1.45   0
  23   5  -8    2.33    1.10   0
  21   5  -8    2.11    1.19   0
  19   5  -8    2.63    0.93   0
  17   5  -8    1.94    1.07   0
  15   5  -8    2.83    0.85   0
  13   5  -8   37.19    1.17   0
  11   5  -8   14.52    1.07   0
   9   5  -8    2.24    0.94   0
   7   5  -8    1.83    0.77   0
   5   5  -8   13.53    0.81   0
  -5   5   8   17.96    1.72   0
   3   5  -8    1.60    0.94   0
  -3   5   8    1.36    1.23   0
  -3  -5   8    2.36    0.77   0
  -1  -5   8   64.07    1.34   0
  -1   5   8   72.26    1.65   0
   1   5  -8   66.12    1.36   0
  -1   5  -8   46.00    1.30   0
   1   5   8   43.21    1.15   0
   1  -5   8   43.04    1.27   0
  -3   5  -8   22.14    1.17   0
   3  -5   8   19.27    1.17   0
   3   5   8   22.44    0.90   0
  -5   5  -8   12.24    1.29   0
   5   5   8   11.59    0.84   0
   5  -5   8   10.23    1.24   0
   7  -5   8   37.21    1.50   0
  -7   5  -8   40.80    1.54   0
   7   5   8   39.93    1.00   0
   9  -5   8   34.24    1.54   0
   9   5   8   43.82    1.22   0
  -9   5  -8   38.92    1.55   0
  11  -5   8    0.49    1.26   0
  11   5   8    2.82    0.86   0
  13   5   8    0.30    1.11   0
  13  -5   8    0.22    1.18   0
  15  -5   8    0.19    1.49   0
  15   5   8    2.56    1.19   0
  17   5   8    1.17    1.00   0
  17  -5   8    2.65    1.60   0
  19  -5   8    2.41    1.75   0
  19   5   8    3.31    1.09   0
  22   6  -8    0.47    1.09   0
  20   6  -8    3.67    1.33   0
  18   6  -8    3.31    1.17   0
  16   6  -8    0.44    0.90   0
  14   6  -8   -0.14    0.92   0
  12   6  -8   30.71    0.99   0
  10   6  -8    4.97    1.06   0
   8   6  -8    7.35    0.85   0
   6   6  -8   43.98    1.07   0
   4   6  -8    5.81    1.03   0
  -4   6   8    7.24    1.58   0
   2   6  -8    0.93    0.95   0
  -2   6   8   -0.13    1.24   0
   0   6   8   11.91    1.16   0
   0  -6   8    9.74    1.08   0
   0   6  -8   10.71    1.09   0
  -2   6  -8    1.59    1.24   0
   2   6   8    0.80    1.00   0
   2  -6   8    2.59    1.20   0
   4  -6   8   19.60    1.38   0
  -4   6  -8   21.63    1.43   0
   4   6   8   24.97    1.16   0
   6  -6   8    2.97    1.25   0
   6   6   8    5.17    0.88   0
  -6   6  -8    3.45    1.27   0
  -8   6  -8   19.37    1.58   0
   8  -6   8   16.37    1.40   0
   8   6   8   21.18    1.03   0
 -10   6  -8    9.48    1.47   0
  10  -6   8    8.05    1.38   0
  10   6   8   10.40    0.90   0
  12   6   8    4.47    1.16   0
  12  -6   8    2.35    1.39   0
  14   6   8   -1.41    1.22   0
  14  -6   8    0.53    1.59   0
  16   6   8    2.27    1.26   0
  16  -6   8    0.22    1.72   0
  18   6   8   -0.27    1.13   0
  18  -6   8    1.44    2.15   0
  19   7  -8    1.55    1.11   0
  17   7  -8   -0.15    1.26   0
  15   7  -8    1.64    0.96   0
  13   7  -8    5.01    0.96   0
  11   7  -8   12.53    0.93   0
   9   7  -8   25.83    1.04   0
   7   7  -8    7.59    1.09   0
   5   7  -8    6.15    0.88   0
  -3   7   8    4.09    1.32   0
  -3   7   8    3.80    1.37   0
   3   7  -8    3.21    1.06   0
   1   7  -8   33.26    1.30   0
  -1   7   8   34.34    1.43   0
   1   7   8    6.00    1.16   0
  -1   7  -8    5.26    1.11   0
  -3   7  -8    4.01    1.29   0
   3   7   8    4.61    1.12   0
   5   7   8    4.71    0.94   0
  -5   7  -8    4.38    1.42   0
  -7   7  -8    4.95    1.54   0
   7  -7   8    4.28    1.67   0
   7   7   8    6.43    1.15   0
   9   7   8   -0.04    1.15   0
  -9   7  -8    0.47    1.64   0
   9  -7   8   -0.31    1.64   0
  11   7   8   -0.28    1.17   0
  11  -7   8   -0.52    1.98   0
  13  -7   8    0.82    2.53   0
  13   7   8    2.02    1.01   0
  15   7   8    0.29    1.05   0
  18   8  -8    0.23    1.16   0
  16   8  -8    0.59    1.10   0
  14   8  -8   -0.39    1.02   0
  12   8  -8    7.24    1.02   0
  10   8  -8    0.86    0.94   0
   8   8  -8   36.81    1.33   0
   6   8  -8    1.48    1.11   0
  -4   8   8    3.29    2.09   0
  -4   8   8    1.79    2.02   0
   4   8  -8    3.70    1.12   0
   2   8  -8    1.90    1.11   0
  -2   8   8    2.42    1.47   0
  -2   8   8    2.09    1.42   0
   0   8   8    1.61    1.38   0
   0   8  -8    1.60    1.16   0
   0   8   8    1.82    1.31   0
  -2   8  -8    0.85    1.33   0
   2   8   8    0.60    1.14   0
   2   8   8    0.64    1.21   0
   4   8   8    1.47    1.15   0
  -4   8  -8    1.42    1.41   0
  -6   8  -8    3.46    1.75   0
   6   8   8    5.01    1.23   0
   8   8   8    6.16    1.28   0
  10   8   8    0.11    1.27   0
  12   8   8    0.55    1.33   0
  13   9  -8   -0.31    1.12   0
  11   9  -8    0.79    1.28   0
   9   9  -8    1.05    1.27   0
   7   9  -8    1.31    1.01   0
   5   9  -8    2.58    1.25   0
  -3   9   8    0.02    2.10   0
  -3   9   8    0.22    2.04   0
   3   9  -8    0.36    1.23   0
   1   9  -8    1.61    1.22   0
  -1   9   8    1.59    1.60   0
  -1   9   8    0.76    1.70   0
  -1   9  -8    0.96    1.44   0
   1   9   8    1.53    1.43   0
   1   9   8    1.75    1.47   0
  -3   9  -8    1.83    1.63   0
   3   9   8    0.35    1.44   0
   3   9   8    0.69    1.30   0
   5   9   8   -0.72    1.30   0
   5   9   8    0.12    1.30   0
  -5   9  -8    0.02    2.04   0
   7   9   8    1.44    1.33   0
   7   9   8    0.72    1.31   0
   9   9   8    1.81    1.42   0
   9   9   8    0.48    1.16   0
   8  10  -8    0.71    1.40   0
   6  10  -8    1.64    1.44   0
   4  10  -8    1.11    1.40   0
  -2  10   8    2.07    2.43   0
  -2  10   8    2.00    2.48   0
   2  10  -8    1.79    1.63   0
   0  10   8   -0.06    1.61   0
   0  10  -8    0.62    1.63   0
   0  10   8   -0.49    1.70   0
   2  10   8    0.89    1.64   0
   2  10   8    2.02    1.69   0
  -2  10  -8    0.96    1.90   0
   4  10   8    0.07    1.73   0
   4  10   8    0.66    1.43   0
  26   1  -9    1.78    1.09   0
  26   1  -9   -0.31    1.09   0
  26  -1  -9    1.41    1.32   0
  26  -1  -9    1.13    1.36   0
  24   1  -9   -1.19    1.21   0
  24  -1  -9    0.66    0.97   0
  24  -1  -9    0.82    1.22   0
  22   1  -9   15.20    1.13   0
  22  -1  -9   13.77    1.18   0
  20   1  -9    2.64    0.90   0
  20  -1  -9    2.81    1.08   0
  18   1  -9   21.83    1.08   0
  18  -1  -9   21.50    1.15   0
  16   1  -9    2.38    0.81   0
  16  -1  -9    3.25    1.00   0
  14   1  -9  198.33    1.64   0
  14  -1  -9  178.07    1.72   0
  12   1  -9  201.19    1.54   0
  12  -1  -9  192.48    1.79   0
  10  -1  -9   42.29    1.15   0
  10   1  -9   41.81    1.02   0
 -10   1   9   41.26    1.18   0
  -8  -1   9   96.65    1.33   0
  -8   1   9   84.40    1.37   0
   8   1  -9   93.60    1.31   0
   8  -1  -9   99.78    1.55   0
   6   1  -9    2.36    0.86   0
  -6   1   9    1.49    0.85   0
   6  -1  -9    1.20    1.03   0
  -6  -1   9    2.01    1.01   0
  -4   1   9  566.75    3.16   0
  -4  -1   9  573.81    2.79   0
   4  -1  -9  648.00    3.43   0
   4   1  -9  595.55    2.94   0
  -2   1   9  422.22    2.70   0
  -2  -1   9  433.28    2.58   0
   2   1  -9  421.55    2.63   0
   2  -1  -9  451.99    2.90   0
   0  -1   9  108.52    1.62   0
   0  -1  -9  110.39    1.58   0
   0   1  -9  107.85    1.54   0
   0   1   9  110.02    1.54   0
  -2  -1  -9    2.20    1.10   0
   2  -1   9    2.03    0.98   0
  -2   1  -9    2.44    0.99   0
   2   1   9    2.52    0.93   0
   4  -1   9   -0.88    0.94   0
  -4  -1  -9    0.65    1.01   0
  -4   1  -9    0.60    1.13   0
   4   1   9    0.15    0.87   0
  -6   1  -9    7.50    0.90   0
   6   1   9    9.75    0.86   0
  -6  -1  -9    7.72    0.98   0
   6  -1   9   11.24    1.14   0
   8   1   9   24.76    0.92   0
  -8   1  -9   21.84    0.95   0
   8  -1   9   27.51    1.18   0
  10   1   9    7.62    0.86   0
  10  -1   9    8.10    0.88   0
 -10   1  -9    7.73    1.02   0
  12   1   9    5.52    1.03   0
  12  -1   9    5.42    1.07   0
  14   1   9    3.56    0.89   0
  14  -1   9    4.44    0.89   0
  16   1   9    6.64    0.90   0
  16  -1   9    6.42    0.95   0
  18   1   9    9.31    0.99   0
  18  -1   9    9.38    1.24   0
  20   1   9    0.55    1.24   0
  20  -1   9    0.05    1.25   0
  22   1   9   -0.53    1.11   0
  22  -1   9    2.27    1.15   0
  25  -2  -9    0.74    1.31   0
  25   2  -9    1.19    1.28   0
  25  -2  -9    0.32    1.33   0
  23  -2  -9    0.67    1.19   0
  23   2  -9    3.45    1.20   0
  23  -2  -9    0.43    1.23   0
  21  -2  -9    1.13    1.07   0
  21   2  -9   -0.31    1.12   0
  21  -2  -9    0.93    1.12   0
  19  -2  -9   10.77    1.12   0
  19   2  -9   13.27    0.90   0
  17   2  -9   19.81    1.11   0
  17  -2  -9   17.56    1.09   0
  15  -2  -9   -0.21    1.00   0
  15   2  -9    0.62    0.78   0
  13   2  -9   33.70    0.96   0
  13  -2  -9   30.61    1.20   0
  11   2  -9    6.11    0.96   0
  11  -2  -9    6.90    1.18   0
   9  -2  -9  337.97    2.72   0
  -9   2   9  351.16    2.80   0
   9   2  -9  358.83    1.96   0
  -9  -2   9  370.44    2.07   0
  -7  -2   9  119.21    1.37   0
   7  -2  -9  133.99    1.90   0
  -7   2   9  122.46    1.78   0
   7   2  -9  131.70    1.40   0
  -5   2   9  207.35    2.29   0
  -5  -2   9  205.93    1.81   0
   5   2  -9  197.02    1.77   0
   5  -2  -9  218.39    2.33   0
  -3   2   9   15.47    1.20   0
   3   2  -9   12.28    0.97   0
   3  -2  -9   12.88    1.23   0
  -3  -2   9   12.43    0.91   0
  -1   2   9    2.98    1.14   0
   1   2  -9    1.69    1.12   0
  -1  -2   9    2.79    1.13   0
   1  -2  -9    2.68    0.97   0
  -1   2  -9   43.70    1.21   0
  -1  -2  -9   41.80    1.35   0
   1   2   9   45.16    1.21   0
   1  -2   9   42.05    1.13   0
  -3  -2  -9   25.74    1.17   0
   3   2   9   30.10    1.19   0
   3  -2   9   27.56    1.18   0
  -3   2  -9   27.41    1.26   0
  -5   2  -9   90.05    1.39   0
   5  -2   9  104.72    1.42   0
   5   2   9   91.95    1.25   0
  -5  -2  -9   96.52    1.41   0
   7   2   9   27.12    1.11   0
  -7   2  -9   22.10    1.00   0
   7  -2   9   26.92    1.17   0
   9  -2   9   80.77    1.23   0
   9   2   9   83.05    1.25   0
  -9   2  -9   73.82    1.30   0
  11   2   9   -1.04    0.80   0
  11  -2   9    0.79    1.09   0
 -11   2  -9    0.01    0.84   0
  13   2   9    8.41    1.07   0
  13  -2   9    8.07    1.16   0
  15   2   9   11.19    0.93   0
  15  -2   9   10.22    1.22   0
  17  -2   9    3.09    1.20   0
  17   2   9    2.31    1.16   0
  19   2   9    0.69    0.97   0
  19  -2   9   -0.42    1.02   0
  21   2   9    1.27    1.29   0
  21  -2   9    1.36    1.15   0
  26   3  -9    0.92    1.39   0
  26  -3  -9    0.45    1.45   0
  26  -3  -9    2.28    1.70   0
  24   3  -9    3.36    1.04   0
  24  -3  -9    0.61    1.50   0
  24  -3  -9    2.13    1.51   0
  22   3  -9   20.49    1.06   0
  22  -3  -9   19.86    1.38   0
  22  -3  -9   22.27    1.53   0
  20  -3  -9    0.72    1.13   0
  20  -3  -9   -0.31    1.30   0
  20   3  -9    0.82    0.92   0
  18  -3  -9    0.65    1.22   0
  18   3  -9    0.71    1.05   0
  18  -3  -9    0.58    1.24   0
  16  -3  -9   12.15    1.25   0
  16   3  -9   10.70    0.86   0
  14  -3  -9    0.74    1.11   0
  14   3  -9    0.07    0.76   0
  12   3  -9    0.69    0.76   0
  12  -3  -9    1.15    1.23   0
  10   3  -9    6.29    0.81   0
  10  -3  -9    7.70    1.38   0
  -8   3   9    2.14    1.32   0
   8   3  -9    1.11    0.76   0
  -8  -3   9    1.09    0.94   0
   8  -3  -9    2.82    1.59   0
   6   3  -9    0.43    0.80   0
   6  -3  -9   -0.25    1.30   0
  -6  -3   9   -0.40    0.80   0
  -6   3   9    0.25    1.31   0
  -4   3   9   27.51    1.24   0
  -4  -3   9   24.29    0.96   0
   4  -3  -9   25.27    1.39   0
   4   3  -9   23.78    0.98   0
   2  -3  -9    4.25    1.02   0
  -2  -3   9    4.26    0.84   0
   2   3  -9    4.16    0.84   0
  -2   3   9    5.33    1.06   0
   0  -3   9    1.22    0.99   0
   0  -3  -9    0.94    1.06   0
   0   3  -9    1.72    1.02   0
   0   3   9    1.67    1.10   0
   2  -3   9    1.82    1.00   0
   2   3   9    2.47    0.90   0
  -2   3  -9    2.73    1.03   0
   4   3   9   27.42    0.98   0
   4  -3   9   32.42    1.15   0
  -4   3  -9   32.68    1.23   0
   6   3   9   21.34    1.11   0
   6  -3   9   17.50    0.95   0
  -6   3  -9   20.12    1.19   0
   8  -3   9    2.32    1.04   0
   8   3   9    1.84    0.80   0
  -8   3  -9    1.73    1.02   0
  10  -3   9   32.37    1.04   0
  10   3   9   28.07    0.92   0
 -10   3  -9   27.86    1.16   0
  12   3   9    9.21    0.86   0
  12  -3   9   11.21    1.13   0
  14   3   9    1.90    0.85   0
  14  -3   9   -0.39    1.17   0
  16   3   9    0.05    0.90   0
  16  -3   9    1.52    1.21   0
  18   3   9    1.94    0.99   0
  18  -3   9    0.45    1.22   0
  20   3   9    2.83    1.07   0
  20  -3   9    2.50    1.38   0
  25  -4  -9    0.97    1.92   0
  25   4  -9    0.77    1.41   0
  25  -4  -9    0.91    1.87   0
  23  -4  -9    0.97    1.72   0
  23   4  -9    0.86    1.26   0
  23  -4  -9    0.32    1.67   0
  21   4  -9    2.50    0.96   0
  21  -4  -9    2.22    1.59   0
  21  -4  -9    2.52    1.56   0
  19   4  -9    9.30    0.93   0
  19  -4  -9   10.04    1.71   0
  19  -4  -9    8.57    1.57   0
  17  -4  -9    6.29    1.58   0
  17   4  -9    5.52    0.86   0
  17  -4  -9    5.46    1.59   0
  15   4  -9    0.63    0.80   0
  15  -4  -9    0.31    1.72   0
  15  -4  -9   -0.11    1.59   0
  13  -4  -9   81.68    3.43   0
  13   4  -9   82.15    1.12   0
  13  -4  -9   88.05    3.13   0
  11   4  -9   10.86    1.02   0
   9   4  -9   77.39    1.13   0
   7   4  -9  103.43    1.24   0
  -7   4   9  106.01    2.54   0
   7  -4  -9  111.38    2.64   0
  -5   4   9  247.29    2.86   0
  -5  -4   9  231.50    1.70   0
   5   4  -9  233.64    1.72   0
  -3  -4   9    3.23    1.00   0
  -3   4   9    3.42    1.25   0
   3   4  -9    2.32    0.99   0
  -1   4   9   46.19    1.30   0
   1   4  -9   42.94    1.19   0
  -1  -4   9   44.33    1.19   0
  -1   4  -9  128.13    1.67   0
   1  -4   9  121.72    1.56   0
   1   4   9  135.55    1.60   0
  -3   4  -9   42.63    1.30   0
   3   4   9   44.54    1.06   0
   3  -4   9   43.79    1.23   0
   5   4   9   11.77    1.08   0
   5  -4   9   11.21    1.10   0
  -5   4  -9   11.53    1.15   0
  -7   4  -9    2.79    1.05   0
   7  -4   9    3.38    1.02   0
   7   4   9    3.28    0.83   0
   9   4   9    0.11    1.01   0
   9  -4   9    0.64    1.25   0
  -9   4  -9   -0.02    1.03   0
  11  -4   9    1.66    1.11   0
  11   4   9    0.12    1.02   0
 -11   4  -9    1.53    1.09   0
  13  -4   9   23.67    1.32   0
  13   4   9   21.31    0.93   0
  15  -4   9    3.49    1.23   0
  15   4   9    4.16    0.87   0
  17   4   9    2.34    1.13   0
  17  -4   9    0.24    1.29   0
  19   4   9    0.85    1.04   0
  19  -4   9    0.05    1.63   0
  24   5  -9   -0.25    1.17   0
  22   5  -9    2.08    1.25   0
  20   5  -9    1.17    0.93   0
  18   5  -9    0.27    0.88   0
  16   5  -9    3.56    0.87   0
  14   5  -9   -0.58    0.83   0
  12   5  -9   28.40    0.98   0
  10   5  -9   40.95    0.98   0
   8   5  -9    6.21    0.83   0
   6   5  -9    0.81    0.98   0
  -6   5   9    0.04    1.65   0
  -4   5   9    5.13    1.35   0
   4   5  -9    4.07    0.93   0
  -4  -5   9    4.95    0.94   0
   2   5  -9    9.47    1.01   0
  -2  -5   9    8.92    1.00   0
  -2   5   9   11.38    1.30   0
   0   5  -9    0.78    0.99   0
   0  -5   9    0.31    0.99   0
   0   5   9    0.59    1.06   0
  -2   5  -9   14.04    1.12   0
   2   5   9   11.68    0.92   0
   2  -5   9   10.86    1.07   0
   4   5   9   14.35    0.94   0
   4  -5   9   15.13    1.29   0
  -4   5  -9   17.24    1.18   0
   6  -5   9   38.59    1.31   0
   6   5   9   43.62    1.04   0
  -6   5  -9   40.30    1.43   0
   8   5   9    1.93    0.82   0
  -8   5  -9    0.59    1.13   0
   8  -5   9    0.40    1.26   0
 -10   5  -9    0.19    1.24   0
  10   5   9   -0.24    0.84   0
  10  -5   9   -0.34    1.25   0
  12  -5   9    1.77    1.16   0
  12   5   9   -0.02    1.12   0
  14  -5   9    0.91    1.42   0
  14   5   9    0.03    0.91   0
  16  -5   9    0.40    1.33   0
  16   5   9   -0.01    1.19   0
  18   5   9    2.80    1.05   0
  18  -5   9    2.83    1.73   0
  21   6  -9    0.35    1.09   0
  19   6  -9    3.85    0.99   0
  17   6  -9   11.95    1.01   0
  15   6  -9    1.40    0.90   0
  13   6  -9    9.72    0.91   0
  11   6  -9    3.83    1.05   0
   9   6  -9   34.10    1.01   0
   7   6  -9   63.59    1.30   0
   5   6  -9   14.65    1.04   0
  -5   6   9   19.24    1.82   0
   3   6  -9    0.72    0.79   0
  -3   6   9    0.66    1.26   0
   1   6  -9    6.78    1.01   0
  -1   6   9    4.97    1.32   0
  -1  -6   9    5.20    1.01   0
  -1   6  -9    1.38    1.01   0
   1  -6   9    2.10    0.99   0
   1   6   9    2.15    1.04   0
  -3   6  -9    8.02    1.30   0
   3   6   9    7.92    1.13   0
   3  -6   9    6.55    1.11   0
   5  -6   9   42.17    1.58   0
   5   6   9   51.13    1.34   0
  -5   6  -9   48.11    1.65   0
   7   6   9    7.93    0.89   0
  -7   6  -9    7.74    1.35   0
   7  -6   9    7.64    1.33   0
  -9   6  -9    0.66    1.24   0
   9   6   9    0.43    1.04   0
   9  -6   9    0.80    1.26   0
  11  -6   9    0.90    1.32   0
  11   6   9    1.13    1.12   0
  13   6   9    6.48    0.98   0
  13  -6   9    4.79    1.50   0
  15   6   9    0.53    0.99   0
  15  -6   9   -0.00    1.54   0
  17   6   9    2.22    1.12   0
  17  -6   9    1.15    1.96   0
  20   7  -9   -0.88    1.11   0
  18   7  -9    1.27    1.01   0
  16   7  -9    0.71    0.98   0
  14   7  -9   10.55    0.97   0
  12   7  -9    1.10    0.88   0
  10   7  -9    4.55    0.93   0
   8   7  -9    7.99    1.12   0
   6   7  -9   -0.93    0.80   0
  -4   7   9    4.08    1.51   0
  -4   7   9    2.61    1.41   0
   4   7  -9    3.88    1.03   0
   2   7  -9    2.94    1.01   0
  -2   7   9    3.18    1.40   0
   0   7  -9   16.02    1.16   0
   0   7   9   17.93    1.41   0
  -2   7  -9    0.70    1.09   0
   2   7   9    0.06    1.14   0
   4   7   9    5.14    1.10   0
   4  -7   9    4.16    1.31   0
  -4   7  -9    3.73    1.33   0
   6  -7   9    0.45    1.31   0
  -6   7  -9   -0.36    1.34   0
   6   7   9    0.28    0.94   0
   8  -7   9   13.01    1.68   0
  -8   7  -9   17.41    1.69   0
   8   7   9   18.09    1.05   0
  10   7   9   11.34    1.20   0
  10  -7   9    6.61    1.86   0
  12  -7   9    1.35    1.98   0
  12   7   9    1.99    1.00   0
  14   7   9    1.93    1.31   0
  14  -7   9    0.48    2.26   0
  16  -7   9    0.86    3.04   0
  17   8  -9    1.27    1.11   0
  15   8  -9    0.40    1.24   0
  13   8  -9    0.08    1.01   0
  11   8  -9   10.91    1.22   0
   9   8  -9    0.78    0.95   0
   7   8  -9    2.73    1.15   0
   5   8  -9    0.23    0.89   0
  -3   8   9    1.36    1.57   0
  -3   8   9    1.62    1.43   0
   3   8  -9    0.85    1.12   0
   1   8  -9   10.62    1.38   0
  -1   8   9    8.92    1.38   0
  -1   8   9    9.48    1.49   0
  -1   8  -9    3.19    1.19   0
   1   8   9    2.42    1.19   0
   1   8   9    2.52    1.24   0
   3   8   9    1.37    1.19   0
  -3   8  -9   -0.76    1.41   0
   5   8   9    2.31    1.20   0
  -5   8  -9    2.88    1.63   0
   7   8   9    1.53    1.24   0
  -7   8  -9    0.70    1.79   0
   9   8   9    2.67    1.24   0
  11   8   9    2.39    1.30   0
  13   8   9   -0.08    1.16   0
  14   9  -9    1.26    1.11   0
  12   9  -9    1.68    1.13   0
  10   9  -9   -0.27    1.11   0
   8   9  -9    5.17    1.06   0
   6   9  -9   12.24    1.39   0
   4   9  -9   12.54    1.36   0
   2   9  -9    0.64    1.45   0
  -2   9   9    0.53    1.72   0
  -2   9   9    1.24    1.62   0
   0   9  -9    1.72    1.51   0
   0   9   9    2.74    1.48   0
   0   9   9    2.22    1.57   0
   2   9   9    0.73    1.35   0
   2   9   9    0.55    1.26   0
  -2   9  -9    0.46    1.51   0
  -4   9  -9    0.11    1.89   0
   4   9   9    1.53    1.33   0
   4   9   9   -0.33    1.34   0
  -6   9  -9    0.25    2.25   0
   6   9   9    1.24    1.38   0
   6   9   9    1.19    1.34   0
   8   9   9   -0.11    1.39   0
   8   9   9   -0.05    1.39   0
   7  10  -9    2.33    1.39   0
   5  10  -9    0.23    1.39   0
   3  10  -9   -0.42    1.39   0
   1  10  -9    2.31    1.68   0
  -1  10   9    3.27    1.86   0
  -1  10   9    3.68    2.19   0
   1  10   9   -0.65    1.67   0
   1  10   9   -0.46    1.53   0
  -1  10  -9    0.11    1.86   0
  -3  10  -9    0.07    2.10   0
   3  10   9    0.19    1.46   0
  26   0 -10    8.14    1.32   0
  26   0 -10    5.21    1.12   0
  24   0 -10    5.64    1.03   0
  22   0 -10    0.75    0.93   0
  20   0 -10   -1.54    0.91   0
  18   0 -10   12.57    0.88   0
  16   0 -10    8.35    1.00   0
  14   0 -10   24.54    1.06   0
  12   0 -10   91.93    1.22   0
  10   0 -10    2.95    1.02   0
 -10   0  10    2.79    1.01   0
  -8   0  10 2209.48    5.20   0
   8   0 -10 2009.24    4.95   0
  -6   0  10   20.88    1.18   0
   6   0 -10   21.71    1.21   0
   4   0 -10   69.08    1.44   0
  -4   0  10   66.84    1.25   0
   2   0 -10  784.49    3.45   0
  -2   0  10  740.20    3.17   0
   0   0  10  560.66    2.83   0
   0   0 -10  483.05    2.66   0
  -2   0 -10   39.45    1.12   0
   2   0  10   49.24    1.31   0
  -4   0 -10   79.28    1.27   0
   4   0  10   99.69    1.35   0
  -6   0 -10  297.28    1.94   0
   6   0  10  351.99    2.11   0
  -8   0 -10   18.99    0.91   0
   8   0  10   23.03    1.13   0
  10   0  10   10.62    1.10   0
  12   0  10    8.09    1.04   0
  14   0  10   76.21    1.34   0
  16   0  10    3.07    0.89   0
  18   0  10   25.72    1.31   0
  20   0  10    0.11    1.02   0
  22   0  10   -1.64    1.40   0
  27  -1 -10    0.37    1.44   0
  27   1 -10    1.94    1.36   0
  27  -1 -10   -0.63    1.37   0
  27   1 -10    0.89    1.41   0
  25  -1 -10    2.61    1.04   0
  25   1 -10    2.72    1.02   0
  25  -1 -10    2.31    1.33   0
  23   1 -10    2.55    0.98   0
  23  -1 -10    4.54    1.18   0
  21   1 -10    0.82    1.11   0
  21  -1 -10    2.27    1.10   0
  19   1 -10   19.58    0.92   0
  19  -1 -10   17.44    0.94   0
  17   1 -10    2.22    0.82   0
  17  -1 -10    1.69    0.98   0
  15   1 -10    2.61    0.81   0
  15  -1 -10    2.89    0.97   0
  13  -1 -10   98.36    1.32   0
  13   1 -10  113.77    1.40   0
  11  -1 -10   93.13    1.36   0
  11   1 -10  100.15    1.22   0
   9   1 -10    0.42    0.77   0
  -9  -1  10    0.38    0.97   0
  -9   1  10    0.89    0.96   0
   9  -1 -10    1.05    0.80   0
   7   1 -10    5.57    0.88   0
   7  -1 -10    5.11    1.04   0
  -7   1  10    5.64    1.08   0
  -7  -1  10    5.10    0.87   0
   5  -1 -10   40.54    1.15   0
   5   1 -10   37.40    1.08   0
  -5  -1  10   34.64    1.03   0
  -5   1  10   36.68    1.24   0
  -3   1  10   15.70    1.00   0
   3   1 -10   17.54    0.97   0
  -3  -1  10   17.13    1.12   0
   3  -1 -10   17.85    1.28   0
  -1   1  10  234.39    2.11   0
   1   1 -10  211.03    1.89   0
   1  -1 -10  218.21    2.10   0
  -1  -1  10  206.96    1.78   0
   1  -1  10   53.46    1.18   0
  -1   1 -10   48.87    1.22   0
  -1  -1 -10   50.22    1.26   0
   1   1  10   57.58    1.22   0
   3  -1  10   30.87    1.27   0
  -3   1 -10   28.12    1.27   0
  -3  -1 -10   27.74    1.03   0
   3   1  10   24.74    1.01   0
  -5   1 -10   10.41    1.12   0
   5   1  10    9.88    0.84   0
  -5  -1 -10   11.36    0.84   0
   5  -1  10   12.19    1.15   0
  -7   1 -10   21.65    1.11   0
  -7  -1 -10   19.94    0.91   0
   7   1  10   23.89    0.94   0
   7  -1  10   28.04    1.17   0
  -9   1 -10   74.50    1.30   0
   9  -1  10   86.81    1.24   0
   9   1  10   81.26    1.19   0
  11   1  10   13.45    0.88   0
  11  -1  10   12.49    0.93   0
  13  -1  10    1.65    0.84   0
  13   1  10    0.31    0.88   0
  15  -1  10    1.61    0.88   0
  15   1  10    0.78    1.10   0
  17   1  10    2.80    1.17   0
  17  -1  10    1.41    0.99   0
  19  -1  10    6.17    1.03   0
  19   1  10    6.96    1.28   0
  21   1  10    0.96    1.03   0
  21  -1  10    1.10    1.13   0
  26  -2 -10    1.63    1.37   0
  26  -2 -10    2.56    1.62   0
  26   2 -10    1.80    1.12   0
  24  -2 -10   -0.07    1.47   0
  24   2 -10    1.18    0.99   0
  24  -2 -10    0.18    1.45   0
  22   2 -10   10.90    0.99   0
  22  -2 -10    9.96    1.22   0
  20  -2 -10   11.79    1.16   0
  20   2 -10   13.67    1.14   0
  18   2 -10   62.52    1.09   0
  18  -2 -10   59.73    1.51   0
  16  -2 -10   10.22    1.07   0
  16   2 -10   12.25    1.03   0
  14   2 -10    0.14    0.83   0
  14  -2 -10    0.83    1.01   0
  12  -2 -10   45.82    1.39   0
  12   2 -10   44.08    1.14   0
 -10   2  10   11.02    1.03   0
  10   2 -10    9.68    0.79   0
  10  -2 -10   11.30    1.07   0
 -10  -2  10   11.46    0.80   0
   8  -2 -10    2.09    1.10   0
  -8  -2  10    0.91    0.74   0
  -8   2  10    0.59    0.91   0
   8   2 -10    0.70    0.77   0
  -6  -2  10  304.03    1.91   0
   6  -2 -10  336.82    2.64   0
   6   2 -10  278.17    1.88   0
  -6   2  10  309.85    2.54   0
   4  -2 -10  949.59    4.17   0
  -4   2  10  785.60    3.60   0
   4   2 -10  815.58    3.11   0
  -4  -2  10  871.63    3.22   0
  -2   2  10  100.74    1.63   0
   2   2 -10   87.61    1.34   0
  -2  -2  10   89.25    1.32   0
   2  -2 -10   92.74    1.64   0
   0   2 -10  167.87    1.73   0
   0  -2 -10  158.22    1.86   0
   0   2  10  177.92    1.76   0
   0  -2  10  153.81    1.59   0
   2  -2  10  255.08    2.03   0
  -2  -2 -10  236.79    2.04   0
   2   2  10  272.43    2.06   0
  -2   2 -10  247.62    2.13   0
   4  -2  10   21.20    1.19   0
   4   2  10   19.89    1.08   0
  -4  -2 -10   18.17    0.90   0
  -4   2 -10   16.29    1.01   0
   6  -2  10  108.21    1.53   0
  -6   2 -10   81.06    1.28   0
   6   2  10  100.54    1.35   0
  -8   2 -10    3.66    1.00   0
   8   2  10    2.91    0.81   0
   8  -2  10    4.27    1.03   0
  10   2  10   98.53    1.19   0
  10  -2  10  113.90    1.52   0
 -10   2 -10   87.00    1.26   0
  12   2  10   25.81    0.95   0
  12  -2  10   28.12    1.04   0
  14  -2  10    2.74    0.94   0
  14   2  10    1.23    0.87   0
  16  -2  10    1.17    1.19   0
  16   2  10    1.02    0.94   0
  18  -2  10    3.18    1.27   0
  18   2  10    3.18    0.99   0
  20   2  10    1.29    1.09   0
  20  -2  10    1.63    1.36   0
  25   3 -10    1.29    1.27   0
  25  -3 -10    1.34    1.38   0
  25  -3 -10    2.63    1.60   0
  23   3 -10    4.26    1.24   0
  23  -3 -10    3.55    1.26   0
  23  -3 -10    4.06    1.44   0
  21   3 -10   17.24    1.00   0
  21  -3 -10   15.19    1.45   0
  21  -3 -10   16.07    1.28   0
  19  -3 -10    0.50    1.29   0
  19   3 -10    0.33    0.90   0
  17  -3 -10    1.73    1.22   0
  17   3 -10    3.30    0.82   0
  15   3 -10    4.21    0.81   0
  15  -3 -10    4.06    1.20   0
  13  -3 -10   34.27    1.39   0
  13   3 -10   33.95    0.90   0
  11   3 -10    4.33    0.81   0
  11  -3 -10    5.16    1.29   0
  -9  -3  10   94.36    1.18   0
   9   3 -10   92.44    1.18   0
  -9   3  10   88.85    1.84   0
   9  -3 -10  106.65    2.15   0
  -7   3  10   -0.17    1.11   0
   7   3 -10    1.11    0.75   0
  -7  -3  10    1.61    0.94   0
   7  -3 -10    0.58    1.27   0
   5  -3 -10   30.15    1.35   0
  -5  -3  10   28.73    0.98   0
  -5   3  10   30.27    1.39   0
   5   3 -10   29.66    1.11   0
  -3  -3  10   42.33    1.06   0
   3   3 -10   41.47    1.05   0
  -3   3  10   50.85    1.47   0
   3  -3 -10   43.45    1.32   0
  -1  -3  10   76.57    1.25   0
   1   3 -10   73.28    1.40   0
  -1   3  10   83.97    1.45   0
   1  -3 -10   73.96    1.47   0
  -1   3 -10  199.16    1.95   0
  -1  -3 -10  177.58    1.86   0
   1   3  10  190.22    1.73   0
   1  -3  10  190.02    1.80   0
   3   3  10   20.40    1.11   0
   3  -3  10   16.63    0.90   0
  -3   3 -10   18.77    1.12   0
  -5   3 -10  108.58    1.63   0
   5   3  10  119.75    1.45   0
   5  -3  10  114.20    1.55   0
  -7   3 -10   41.48    1.17   0
   7   3  10   47.86    1.18   0
   7  -3  10   52.70    1.23   0
   9  -3  10    2.71    1.10   0
  -9   3 -10    1.52    1.04   0
   9   3  10    1.22    1.02   0
  11  -3  10   -0.70    1.06   0
  11   3  10   -1.86    1.01   0
 -11   3 -10    0.83    0.85   0
  13   3  10   -0.13    0.82   0
  13  -3  10    0.37    1.11   0
  15   3  10    4.22    1.07   0
  15  -3  10    5.31    1.17   0
  17   3  10    0.41    0.97   0
  17  -3  10    0.47    1.26   0
  19   3  10    2.49    1.02   0
  19  -3  10    1.46    1.29   0
  21   3  10    0.39    1.18   0
  21  -3  10    0.92    1.49   0
  24  -4 -10   -0.80    1.82   0
  24  -4 -10    0.98    1.81   0
  24   4 -10    0.96    1.06   0
  22  -4 -10    1.88    1.64   0
  22  -4 -10    1.73    1.69   0
  22   4 -10    2.66    1.00   0
  20  -4 -10    0.04    1.50   0
  20  -4 -10    0.14    1.66   0
  20   4 -10    0.98    0.92   0
  18  -4 -10    1.47    1.42   0
  18  -4 -10    0.81    1.53   0
  18   4 -10   -1.03    0.87   0
  16   4 -10    0.43    0.98   0
  16  -4 -10    0.93    1.56   0
  16  -4 -10    1.98    1.60   0
  14  -4 -10    6.62    1.97   0
  14   4 -10    6.67    0.83   0
  12  -4 -10    0.75    2.13   0
  12   4 -10    0.47    0.76   0
  10   4 -10    3.06    0.98   0
  10  -4 -10    2.47    2.02   0
  -8   4  10    2.37    1.37   0
   8  -4 -10    3.13    1.57   0
   8   4 -10    3.85    0.80   0
   6   4 -10  185.85    1.54   0
   6  -4 -10  179.56    2.58   0
  -6  -4  10  192.58    1.65   0
  -6   4  10  189.15    2.54   0
   4  -4 -10   11.12    1.13   0
  -4   4  10   13.65    1.36   0
  -4  -4  10   11.59    1.02   0
   4   4 -10   11.30    1.02   0
   2   4 -10   10.06    1.01   0
  -2   4  10   12.53    1.11   0
  -2  -4  10    9.53    1.00   0
   0   4 -10    1.88    0.77   0
   0  -4  10    1.63    0.99   0
   0   4  10    2.76    1.05   0
   2  -4  10    1.24    0.97   0
   2   4  10    2.62    1.02   0
  -2   4 -10    0.37    1.02   0
  -4   4 -10    1.47    1.05   0
   4  -4  10    2.86    1.01   0
   4   4  10    2.59    1.03   0
   6  -4  10    8.74    1.07   0
  -6   4 -10   10.25    1.12   0
   6   4  10   10.90    1.07   0
   8  -4  10    5.47    1.05   0
  -8   4 -10    6.32    1.09   0
   8   4  10    7.17    1.04   0
  10   4  10    9.60    0.95   0
 -10   4 -10    8.39    1.11   0
  10  -4  10    8.61    1.14   0
  12  -4  10    3.06    1.17   0
  12   4  10    4.50    0.88   0
  14  -4  10   -0.22    1.23   0
  14   4  10    1.67    0.88   0
  16  -4  10    1.58    1.29   0
  16   4  10    3.57    0.94   0
  18  -4  10    1.43    1.33   0
  18   4  10    1.88    1.01   0
  20  -4  10    0.04    1.48   0
  20   4  10    0.84    1.14   0
  23   5 -10    0.99    1.32   0
  21   5 -10    8.75    1.03   0
  19   5 -10    0.20    0.91   0
  17   5 -10    0.83    0.85   0
  15   5 -10    3.20    0.85   0
  13   5 -10   35.84    1.15   0
  11   5 -10    4.06    0.84   0
   9   5 -10   34.33    0.94   0
  -7   5  10   13.40    1.94   0
   7   5 -10   13.19    1.03   0
  -5  -5  10    4.95    0.81   0
  -5   5  10    6.07    1.36   0
   5   5 -10    5.15    0.75   0
  -3  -5  10   64.12    1.23   0
   3   5 -10   62.04    1.10   0
  -3   5  10   74.93    1.72   0
   1   5 -10   39.80    1.03   0
  -1  -5  10   41.72    1.14   0
  -1   5  10   44.33    1.35   0
  -1   5 -10   99.45    1.60   0
   1   5  10   92.12    1.47   0
   1  -5  10   82.32    1.42   0
  -3   5 -10    1.03    1.06   0
   3  -5  10   -0.37    1.02   0
   3   5  10    1.79    1.02   0
   5  -5  10   43.80    1.34   0
   5   5  10   52.61    1.26   0
  -5   5 -10   49.44    1.59   0
   7   5  10   29.15    1.01   0
  -7   5 -10   24.90    1.28   0
   7  -5  10   24.58    1.22   0
  -9   5 -10    3.39    1.14   0
   9   5  10    4.95    1.08   0
   9  -5  10    3.23    1.30   0
  11  -5  10   13.72    1.44   0
 -11   5 -10   14.05    1.19   0
  11   5  10   18.09    1.16   0
  13  -5  10    7.13    1.26   0
  13   5  10    8.11    0.96   0
  15   5  10    4.79    0.95   0
  15  -5  10    2.06    1.53   0
  17   5  10    0.20    1.01   0
  17  -5  10    0.92    1.65   0
  19  -5  10    0.34    1.55   0
  19   5  10   -0.56    1.38   0
  22   6 -10    1.02    1.08   0
  20   6 -10    0.96    1.04   0
  18   6 -10    1.78    1.18   0
  16   6 -10    1.79    0.92   0
  14   6 -10    0.43    0.89   0
  12   6 -10   28.08    0.98   0
  10   6 -10   -0.14    0.83   0
   8   6 -10    3.60    0.84   0
   6   6 -10   32.70    1.00   0
  -6   6  10   32.46    2.14   0
  -4   6  10    4.37    1.42   0
   4   6 -10    4.79    0.88   0
  -2   6  10   10.43    1.20   0
  -2  -6  10    8.86    1.07   0
   2   6 -10    9.15    1.00   0
   0  -6  10    0.19    0.96   0
   0   6  10    0.95    1.06   0
   0   6 -10    1.34    1.02   0
   2   6  10   15.10    1.17   0
   2  -6  10   13.67    1.16   0
  -2   6 -10   16.33    1.24   0
   4  -6  10    8.85    1.15   0
   4   6  10    9.08    0.94   0
  -4   6 -10    9.50    1.37   0
  -6   6 -10   -0.52    1.10   0
   6  -6  10    0.62    1.24   0
   6   6  10    0.50    0.88   0
  -8   6 -10    0.19    1.11   0
   8  -6  10   -0.24    1.27   0
   8   6  10    0.63    0.91   0
  10  -6  10    0.42    1.34   0
  10   6  10    0.19    0.93   0
 -10   6 -10    0.40    1.31   0
  12  -6  10    3.82    1.45   0
  12   6  10    6.49    0.98   0
  14   6  10   -0.23    1.02   0
  14  -6  10    0.65    1.53   0
  16   6  10    0.64    1.08   0
  16  -6  10   -0.12    1.65   0
  19   7 -10    3.21    1.32   0
  17   7 -10   -0.08    1.00   0
  15   7 -10    0.88    1.19   0
  13   7 -10    1.15    0.94   0
  11   7 -10    2.62    0.92   0
   9   7 -10   14.77    0.99   0
   7   7 -10    0.24    0.88   0
  -5   7  10    3.23    1.70   0
  -5   7  10    4.33    1.85   0
   5   7 -10    4.74    1.08   0
  -3   7  10   40.27    1.69   0
   3   7 -10   36.60    1.27   0
  -1   7  10    2.32    1.36   0
   1   7 -10    3.40    1.09   0
   1   7  10    1.80    1.13   0
  -1   7 -10    1.69    1.08   0
   1  -7  10    0.83    1.06   0
   3  -7  10   15.10    1.25   0
   3   7  10   18.32    1.23   0
  -3   7 -10   17.10    1.26   0
   5  -7  10    1.02    1.33   0
   5   7  10    1.55    0.92   0
  -5   7 -10    0.77    1.36   0
   7   7  10   -1.48    1.14   0
   7  -7  10    0.56    1.35   0
  -7   7 -10    0.86    1.36   0
  -9   7 -10   10.56    1.52   0
   9   7  10   11.74    1.02   0
   9  -7  10    7.98    1.68   0
  11   7  10    2.66    1.01   0
  11  -7  10    1.91    1.88   0
  13  -7  10    0.71    1.93   0
  13   7  10    1.23    1.07   0
  15   7  10    1.71    1.15   0
  15  -7  10    1.13    2.34   0
  16   8 -10    1.24    1.34   0
  14   8 -10    0.94    1.02   0
  12   8 -10    0.63    1.22   0
  10   8 -10    3.78    1.18   0
   8   8 -10    5.05    1.19   0
   6   8 -10    1.83    1.13   0
  -4   8  10    6.77    1.82   0
  -4   8  10    6.38    1.83   0
   4   8 -10    8.51    1.19   0
   2   8 -10   -0.36    1.17   0
  -2   8  10    0.17    1.41   0
  -2   8  10    0.19    1.48   0
   0   8 -10   22.73    1.36   0
   0   8  10   25.66    1.66   0
  -2   8 -10    1.38    1.18   0
   2   8  10    2.27    1.18   0
   4   8  10    2.09    1.16   0
  -4   8 -10    0.17    1.46   0
   6   8  10    6.59    1.29   0
  -6   8 -10    6.51    1.68   0
  -8   8 -10    1.39    1.82   0
   8   8  10    2.23    1.05   0
  10   8  10    5.06    1.37   0
  12   8  10   -0.53    1.38   0
  13   9 -10   -0.02    1.36   0
  11   9 -10   -0.24    1.30   0
   9   9 -10    2.68    1.03   0
   7   9 -10    0.57    1.25   0
   5   9 -10   -0.95    1.26   0
  -3   9  10    0.52    1.84   0
   3   9 -10    0.68    1.22   0
  -3   9  10    0.57    1.90   0
  -1   9  10    2.56    1.50   0
  -1   9  10    3.03    1.57   0
   1   9 -10    1.27    1.45   0
  -1   9 -10    0.81    1.28   0
   1   9  10    0.91    1.47   0
   1   9  10   -0.05    1.34   0
   3   9  10    1.29    1.28   0
  -3   9 -10    0.20    1.57   0
   3   9  10    0.47    1.34   0
   5   9  10    0.45    1.32   0
  -5   9 -10    0.90    1.97   0
   5   9  10    0.54    1.35   0
   7   9  10    1.24    1.38   0
   7   9  10    2.11    1.41   0
  -7   9 -10    1.12    2.75   0
   9   9  10    0.49    1.46   0
   6  10 -10    1.54    1.40   0
   4  10 -10   -0.12    1.65   0
  -2  10  10    0.50    2.24   0
   2  10 -10    0.35    1.65   0
  -2  10  10    0.68    2.19   0
   0  10 -10    1.33    1.68   0
   0  10  10    0.03    1.98   0
   0  10  10    0.05    1.64   0
   2  10  10    0.26    1.43   0
  26  -1 -11    0.57    1.10   0
  26   1 -11    1.02    1.35   0
  26  -1 -11    0.21    1.30   0
  24  -1 -11    7.46    1.08   0
  24   1 -11   10.13    1.29   0
  22  -1 -11   21.12    1.23   0
  22   1 -11   21.44    1.00   0
  20  -1 -11   22.52    1.16   0
  20   1 -11   24.14    0.93   0
  18  -1 -11   18.00    1.10   0
  18   1 -11   18.53    0.89   0
  16  -1 -11    3.28    1.00   0
  16   1 -11    3.44    0.98   0
  14  -1 -11   11.37    0.99   0
  14   1 -11   10.14    1.02   0
  12  -1 -11  171.28    1.60   0
  12   1 -11  190.49    1.51   0
  10   1 -11   89.04    1.32   0
 -10   1  11   90.02    1.39   0
 -10  -1  11   81.20    1.16   0
  10  -1 -11   89.66    1.41   0
   8   1 -11   18.12    0.90   0
  -8  -1  11   17.16    0.89   0
   8  -1 -11   18.45    0.94   0
  -8   1  11   19.04    1.11   0
   6  -1 -11    3.68    1.03   0
  -6  -1  11    3.07    0.82   0
   6   1 -11    2.40    0.82   0
  -6   1  11    1.28    0.85   0
  -4  -1  11  211.90    1.71   0
   4   1 -11  242.93    1.93   0
  -4   1  11  222.53    1.90   0
   4  -1 -11  262.66    2.21   0
  -2   1  11  142.70    1.63   0
  -2  -1  11  144.45    1.63   0
   2   1 -11  157.31    1.75   0
   2  -1 -11  148.39    1.70   0
   0   1  11    5.27    1.19   0
   0   1 -11    3.41    0.91   0
   0  -1  11    3.11    0.90   0
   0  -1 -11    2.69    0.95   0
   2  -1  11   18.24    1.18   0
  -2   1 -11   14.79    0.98   0
  -2  -1 -11   15.10    0.97   0
   2   1  11   19.14    1.01   0
  -4  -1 -11    1.21    0.79   0
  -4   1 -11    1.06    0.87   0
   4   1  11    2.86    1.00   0
   4  -1  11    1.99    0.86   0
  -6   1 -11   47.45    1.22   0
  -6  -1 -11   44.13    1.03   0
   6  -1  11   59.55    1.24   0
   6   1  11   48.38    1.03   0
  -8   1 -11   17.19    0.93   0
   8   1  11   24.33    0.95   0
  -8  -1 -11   20.66    0.94   0
   8  -1  11   20.92    0.99   0
  10   1  11   53.23    1.04   0
 -10   1 -11   42.30    1.05   0
  10  -1  11   56.73    1.12   0
  12  -1  11    4.17    1.06   0
  12   1  11    4.12    1.10   0
  14   1  11    5.58    1.12   0
  14  -1  11    5.62    0.91   0
  16  -1  11    4.15    0.99   0
  16   1  11    2.36    0.94   0
  18  -1  11    4.27    1.25   0
  18   1  11    4.43    1.01   0
  20   1  11    5.41    1.30   0
  20  -1  11    4.23    1.34   0
  25  -2 -11    1.83    1.50   0
  25  -2 -11    2.86    1.48   0
  25   2 -11    1.27    1.05   0
  23   2 -11    2.09    1.19   0
  23  -2 -11    1.98    1.22   0
  21  -2 -11    2.67    1.12   0
  21   2 -11    3.28    0.91   0
  19  -2 -11    0.45    1.05   0
  19   2 -11   -0.22    0.86   0
  17  -2 -11   23.77    1.19   0
  17   2 -11   26.36    0.96   0
  15  -2 -11    0.72    0.98   0
  15   2 -11   -0.14    0.80   0
  13   2 -11    2.48    0.96   0
  13  -2 -11    2.74    0.98   0
 -11   2  11    3.12    1.13   0
  11   2 -11    2.49    0.79   0
  11  -2 -11    3.22    0.99   0
  -9   2  11   51.55    1.29   0
   9   2 -11   52.62    1.02   0
   9  -2 -11   54.90    1.33   0
  -9  -2  11   53.69    1.01   0
   7   2 -11  399.19    2.08   0
  -7   2  11  412.57    2.71   0
  -7  -2  11  426.60    2.13   0
   7  -2 -11  508.66    3.02   0
   5   2 -11   24.29    0.97   0
  -5  -2  11   24.73    0.93   0
  -5   2  11   25.86    1.17   0
   5  -2 -11   26.28    1.24   0
  -3  -2  11  416.16    2.32   0
  -3   2  11  469.79    2.77   0
   3  -2 -11  428.70    2.64   0
   3   2 -11  362.63    2.15   0
   1  -2 -11  291.31    2.17   0
   1   2 -11  306.72    2.10   0
  -1  -2  11  282.91    1.93   0
  -1   2  11  325.15    2.30   0
   1   2  11  160.35    1.73   0
  -1  -2 -11  135.00    1.70   0
   1  -2  11  132.30    1.49   0
  -1   2 -11  146.65    1.75   0
   3  -2  11    3.42    0.90   0
  -3  -2 -11    3.57    1.04   0
   3   2  11    5.52    1.05   0
  -3   2 -11    3.20    1.13   0
   5  -2  11   -0.47    0.87   0
  -5   2 -11    0.94    1.03   0
   5   2  11   -0.23    1.00   0
  -5  -2 -11    0.13    0.96   0
   7  -2  11   11.25    1.09   0
   7   2  11   11.64    0.90   0
  -7   2 -11   10.15    1.06   0
  -9   2 -11    1.90    0.82   0
   9   2  11    1.87    0.80   0
   9  -2  11    2.46    1.07   0
 -11   2 -11    0.37    1.06   0
  11   2  11   -0.04    0.82   0
  11  -2  11    1.00    0.90   0
  13  -2  11    0.44    1.10   0
  13   2  11   -0.13    0.85   0
  15   2  11   19.56    0.98   0
  15  -2  11   24.08    1.26   0
  17   2  11    2.21    0.99   0
  17  -2  11    1.12    1.20   0
  19   2  11    7.39    1.08   0
  19  -2  11    6.51    1.33   0
  21   2  11    0.05    1.37   0
  21  -2  11    0.45    1.42   0
  26  -3 -11    1.17    1.66   0
  26  -3 -11    1.04    1.42   0
  26   3 -11    0.62    1.13   0
  24  -3 -11   -0.41    1.32   0
  24  -3 -11    0.43    1.50   0
  24   3 -11    1.86    1.06   0
  22  -3 -11    5.04    1.44   0
  22  -3 -11    5.18    1.41   0
  22   3 -11    4.94    0.97   0
  20  -3 -11    1.86    1.12   0
  20   3 -11    1.09    0.91   0
  18  -3 -11    0.65    1.23   0
  18   3 -11   -0.12    1.03   0
  16  -3 -11    0.07    1.17   0
  16   3 -11    0.83    0.81   0
  14  -3 -11    6.80    1.18   0
  14   3 -11    7.00    0.79   0
  12  -3 -11   57.12    1.54   0
  12   3 -11   59.35    1.13   0
  10   3 -11    2.20    0.79   0
  10  -3 -11    2.52    1.22   0
 -10   3  11    2.55    1.12   0
   8   3 -11    2.89    0.75   0
  -8  -3  11    3.16    0.93   0
  -8   3  11    2.29    1.15   0
   8  -3 -11    2.68    1.28   0
  -6  -3  11   69.58    1.25   0
  -6   3  11   72.22    1.60   0
   6  -3 -11   74.75    1.64   0
   6   3 -11   69.66    1.12   0
  -4   3  11   19.49    1.27   0
   4   3 -11   16.53    1.07   0
   4  -3 -11   15.24    1.15   0
  -4  -3  11   16.05    0.90   0
   2  -3 -11  132.11    1.76   0
  -2  -3  11  129.31    1.40   0
   2   3 -11  135.43    1.47   0
  -2   3  11  144.90    1.63   0
   0   3 -11    5.35    1.09   0
   0  -3 -11    3.93    0.88   0
   0   3  11    4.19    1.11   0
   0  -3  11    7.13    1.00   0
   2   3  11   78.89    1.24   0
   2  -3  11   80.69    1.35   0
  -2   3 -11   80.58    1.44   0
  -2  -3 -11   72.51    1.33   0
   4  -3  11   23.15    1.12   0
  -4   3 -11   20.72    1.20   0
   4   3  11   18.72    0.92   0
  -6   3 -11   11.83    0.87   0
   6   3  11   12.45    0.91   0
   6  -3  11   12.38    1.04   0
   8  -3  11    5.12    1.09   0
   8   3  11    3.92    1.02   0
  -8   3 -11    3.55    0.84   0
 -10   3 -11    2.27    1.00   0
  10   3  11    1.43    0.84   0
  10  -3  11    1.51    1.05   0
  12  -3  11    3.71    1.11   0
  12   3  11    2.85    0.85   0
 -12   3 -11    0.75    1.05   0
  14   3  11   -1.28    0.87   0
  14  -3  11    0.47    1.13   0
  16   3  11    1.91    0.96   0
  16  -3  11    1.02    1.20   0
  18   3  11    1.02    1.26   0
  18  -3  11    1.33    1.34   0
  20   3  11    0.23    1.11   0
  20  -3  11    0.05    1.17   0
  25  -4 -11   -0.09    1.86   0
  25  -4 -11    2.27    1.95   0
  25   4 -11    2.51    1.15   0
  23  -4 -11    1.57    1.66   0
  23  -4 -11    2.86    1.71   0
  23   4 -11    2.29    1.05   0
  21  -4 -11    1.12    1.59   0
  21  -4 -11    0.84    1.59   0
  21   4 -11    1.29    0.98   0
  19   4 -11    0.30    0.87   0
  19  -4 -11    0.44    1.46   0
  19  -4 -11    1.31    1.55   0
  17  -4 -11   48.14    1.94   0
  17  -4 -11   37.37    1.97   0
  17   4 -11   45.73    1.21   0
  15  -4 -11   28.94    2.01   0
  15   4 -11   28.23    0.91   0
  13   4 -11    0.72    0.79   0
  13  -4 -11   -0.12    1.77   0
  11   4 -11    6.33    0.96   0
  11  -4 -11    5.42    1.81   0
   9   4 -11   12.10    0.86   0
   9  -4 -11   12.86    1.77   0
  -9   4  11   13.63    1.50   0
   7   4 -11  122.72    1.32   0
   7  -4 -11  120.32    2.30   0
  -7  -4  11  125.04    1.33   0
  -7   4  11  126.76    2.15   0
   5  -4 -11   24.27    1.26   0
  -5   4  11   27.26    1.40   0
   5   4 -11   24.85    0.91   0
  -5  -4  11   25.52    0.92   0
  -3  -4  11    2.86    0.81   0
   3   4 -11    2.77    0.99   0
   3  -4 -11    1.73    1.03   0
  -3   4  11    2.86    1.07   0
   1   4 -11   17.38    0.92   0
  -1  -4  11   18.37    0.90   0
  -1   4  11   22.54    1.17   0
  -1   4 -11   89.53    1.47   0
   1  -4  11   76.82    1.21   0
   1   4  11   87.81    1.43   0
   3  -4  11   36.80    1.11   0
   3   4  11   37.57    0.99   0
  -3   4 -11   36.40    1.22   0
   5   4  11    5.12    0.89   0
   5  -4  11    5.27    0.84   0
  -5   4 -11    4.00    1.11   0
   7  -4  11   31.44    1.21   0
  -7   4 -11   30.46    1.22   0
   7   4  11   34.60    1.14   0
   9  -4  11    1.24    1.11   0
   9   4  11    2.27    1.04   0
  -9   4 -11    1.95    1.11   0
 -11   4 -11   26.75    1.24   0
  11   4  11   32.21    1.17   0
  11  -4  11   25.28    1.28   0
  13  -4  11    2.58    1.23   0
  13   4  11    2.91    0.90   0
  15  -4  11    1.79    1.25   0
  15   4  11    2.26    1.17   0
  17  -4  11    0.67    1.35   0
  17   4  11    1.34    1.28   0
  19  -4  11    3.99    1.49   0
  19   4  11    3.88    1.12   0
  24   5 -11    0.32    1.43   0
  22   5 -11    0.66    1.00   0
  20   5 -11    1.14    0.93   0
  18   5 -11    3.79    1.06   0
  16   5 -11    6.74    1.08   0
  14   5 -11    3.57    0.82   0
  12   5 -11   12.74    0.89   0
  10   5 -11    1.41    0.99   0
   8   5 -11    4.75    0.81   0
  -8   5  11    3.75    1.89   0
  -6  -5  11    0.31    0.82   0
  -6   5  11   -0.04    1.33   0
   6   5 -11    1.06    0.83   0
  -4   5  11    4.18    1.23   0
  -4  -5  11    3.27    0.82   0
   4   5 -11    3.04    0.78   0
  -2  -5  11    5.25    0.82   0
   2   5 -11    5.42    1.00   0
  -2   5  11    4.88    1.13   0
   0  -5  11   40.27    1.18   0
   0   5 -11   36.58    1.06   0
   0   5  11   42.77    1.30   0
  -2   5 -11   47.98    1.35   0
   2  -5  11   45.72    1.26   0
   2   5  11   45.46    1.12   0
   4  -5  11    2.79    0.99   0
   4   5  11    2.99    1.06   0
  -4   5 -11    2.76    1.12   0
   6   5  11    4.77    1.03   0
  -6   5 -11    3.62    1.16   0
   6  -5  11    3.77    1.09   0
   8   5  11    1.18    0.86   0
   8  -5  11    0.24    1.07   0
  -8   5 -11    0.85    1.10   0
 -10   5 -11    2.15    1.14   0
  10  -5  11    1.38    1.33   0
  10   5  11    2.88    0.89   0
  12   5  11    2.73    0.94   0
  12  -5  11    1.36    1.21   0
  14  -5  11    1.37    1.27   0
  14   5  11    1.35    1.18   0
  16   5  11    1.13    1.28   0
  16  -5  11    1.16    1.37   0
  18  -5  11    0.67    1.55   0
  18   5  11    2.42    1.10   0
  21   6 -11    1.26    1.05   0
  19   6 -11    0.24    0.98   0
  17   6 -11    2.52    0.98   0
  15   6 -11    4.00    0.95   0
  13   6 -11    1.23    0.90   0
  11   6 -11   21.20    0.95   0
   9   6 -11    4.44    1.03   0
   7   6 -11   39.84    1.06   0
  -7   6  11   36.15    2.84   0
  -5   6  11    2.67    1.37   0
   5   6 -11    1.69    1.00   0
  -3  -6  11    0.56    0.85   0
   3   6 -11    2.70    1.06   0
  -3   6  11    3.20    1.37   0
  -1  -6  11    1.50    1.04   0
   1   6 -11    0.67    1.00   0
  -1   6  11    2.17    1.11   0
  -1   6 -11   49.84    1.48   0
   1  -6  11   42.51    1.25   0
   1   6  11   46.42    1.32   0
   3  -6  11   23.89    1.37   0
   3   6  11   24.13    1.27   0
  -3   6 -11   25.84    1.49   0
   5   6  11   -0.09    1.10   0
   5  -6  11    1.20    1.07   0
  -5   6 -11    0.97    1.12   0
   7  -6  11    0.57    1.10   0
   7   6  11    1.20    0.90   0
  -7   6 -11    0.19    1.13   0
   9  -6  11    1.05    1.15   0
  -9   6 -11    0.56    1.14   0
   9   6  11    0.36    0.86   0
  11  -6  11    2.71    1.41   0
 -11   6 -11    3.08    1.37   0
  11   6  11    2.95    0.96   0
  13  -6  11    3.15    1.50   0
  13   6  11    4.26    1.24   0
  15   6  11    4.75    1.06   0
  15  -6  11    3.04    1.84   0
  17   6  11    1.16    1.14   0
  17  -6  11    1.28    1.82   0
  20   7 -11   -0.85    1.12   0
  18   7 -11    1.63    1.28   0
  16   7 -11    0.45    0.99   0
  14   7 -11    0.21    1.16   0
  12   7 -11    4.60    1.15   0
  10   7 -11    7.29    0.89   0
   8   7 -11    4.55    0.92   0
  -6   7  11    2.32    2.31   0
   6   7 -11    3.01    0.91   0
  -6   7  11    2.76    2.35   0
  -4   7  11   18.92    1.69   0
   4   7 -11   16.29    1.17   0
   2   7 -11   30.94    1.25   0
  -2   7  11   35.36    1.60   0
   0   7 -11    0.86    1.08   0
   0  -7  11    0.31    1.07   0
   0   7  11    0.13    1.11   0
   2   7  11    1.02    1.18   0
  -2   7 -11    1.20    1.33   0
   2  -7  11    1.59    1.13   0
   4   7  11    1.15    1.11   0
   4  -7  11    0.16    1.14   0
  -4   7 -11    1.03    1.34   0
   6  -7  11    1.41    1.34   0
   6   7  11    4.34    1.17   0
  -6   7 -11    2.57    1.38   0
  -8   7 -11    0.38    1.42   0
   8  -7  11    0.50    1.42   0
   8   7  11    0.69    1.17   0
  10  -7  11    0.57    1.63   0
 -10   7 -11    0.74    1.59   0
  10   7  11    0.80    0.99   0
  12   7  11    1.06    1.05   0
  12  -7  11    0.68    1.72   0
  14   7  11   -0.48    1.39   0
  14  -7  11    1.40    2.00   0
  17   8 -11    0.75    1.13   0
  15   8 -11    2.77    1.06   0
  13   8 -11    2.21    1.23   0
  11   8 -11    1.26    0.96   0
   9   8 -11    1.47    1.15   0
   7   8 -11    3.37    1.16   0
  -5   8  11    2.61    2.19   0
  -5   8  11    3.29    2.23   0
   5   8 -11    4.06    0.97   0
  -3   8  11    1.21    1.57   0
   3   8 -11    0.02    1.14   0
  -3   8  11    1.84    1.49   0
   1   8 -11    0.60    1.19   0
  -1   8  11    0.76    1.44   0
  -1   8 -11    2.06    1.18   0
   1   8  11    2.36    1.24   0
   3   8  11    1.52    1.24   0
  -3   8 -11    1.59    1.42   0
   5   8  11    0.16    1.24   0
  -5   8 -11    0.03    1.47   0
   7   8  11    1.31    1.29   0
  -7   8 -11    0.89    1.68   0
  -9   8 -11    0.19    1.87   0
   9   8  11    1.00    1.06   0
  11   8  11    1.65    1.33   0
  14   9 -11    2.37    1.43   0
  12   9 -11    2.96    1.14   0
  10   9 -11    1.09    1.09   0
   8   9 -11    3.25    1.27   0
   6   9 -11    5.43    1.34   0
  -4   9  11    1.92    2.48   0
  -4   9  11    2.65    2.46   0
   4   9 -11    2.52    1.25   0
  -2   9  11    1.63    1.64   0
   2   9 -11    2.21    1.26   0
  -2   9  11    1.56    1.71   0
   0   9 -11    2.19    1.49   0
   0   9  11    0.94    1.49   0
   0   9  11    2.59    1.58   0
   2   9  11    0.56    1.29   0
   2   9  11    1.08    1.35   0
  -2   9 -11    1.43    1.52   0
   4   9  11    2.27    1.59   0
  -4   9 -11    1.29    1.59   0
   4   9  11    0.74    1.39   0
  -6   9 -11    1.76    2.01   0
   6   9  11    1.06    1.43   0
   8   9  11    0.06    1.45   0
   5  10 -11   -0.27    1.44   0
   3  10 -11    0.50    1.46   0
   1  10 -11   -0.10    1.43   0
  -1  10  11    0.33    1.89   0
  -1  10  11    0.45    1.97   0
  26   0 -12   12.79    1.43   0
  24   0 -12   -0.03    1.22   0
  22   0 -12    2.28    0.94   0
  20   0 -12   76.76    1.32   0
  18   0 -12   13.15    1.13   0
  16   0 -12  149.15    1.42   0
  14   0 -12   23.86    0.92   0
 -12   0  12   15.65    0.88   0
  12   0 -12   16.44    0.89   0
 -10   0  12  205.53    1.65   0
  10   0 -12  218.61    1.69   0
   8   0 -12  185.64    1.66   0
  -8   0  12  189.26    1.75   0
  -6   0  12   93.49    1.32   0
   6   0 -12  107.44    1.52   0
   4   0 -12   55.99    1.22   0
  -4   0  12   42.95    1.11   0
   2   0 -12 2155.96    5.13   0
  -2   0  12 2131.85    4.91   0
   0   0  12   11.87    0.96   0
   0   0 -12   11.53    0.97   0
  -2   0 -12  262.73    1.87   0
   2   0  12  263.25    1.82   0
  -4   0 -12   38.48    1.05   0
   4   0  12   50.66    1.25   0
  -6   0 -12    0.09    0.83   0
   6   0  12    0.11    0.85   0
  -8   0 -12   76.05    1.19   0
   8   0  12   94.46    1.23   0
  10   0  12    2.76    0.85   0
 -10   0 -12   -0.15    0.98   0
  12   0  12    9.49    0.90   0
  14   0  12    4.84    0.91   0
  16   0  12    5.83    0.98   0
  18   0  12   -0.20    1.24   0
  20   0  12    3.32    1.11   0
  27  -1 -12    1.07    1.43   0
  27   1 -12    2.62    1.15   0
  27  -1 -12    2.22    1.41   0
  25  -1 -12   -0.01    1.27   0
  25   1 -12    1.62    1.05   0
  23  -1 -12    4.29    1.19   0
  23   1 -12    4.09    1.19   0
  21  -1 -12   11.23    1.14   0
  21   1 -12    9.87    0.94   0
  19  -1 -12   32.91    1.19   0
  19   1 -12   32.27    1.16   0
  17  -1 -12    2.96    0.93   0
  17   1 -12    2.16    1.00   0
  15  -1 -12   12.31    0.86   0
  15   1 -12   18.49    1.06   0
  13  -1 -12    4.10    0.96   0
  13   1 -12    3.28    0.99   0
  11   1 -12   41.79    0.96   0
  11  -1 -12   41.95    1.18   0
 -11   1  12   38.88    1.02   0
 -11  -1  12   43.95    0.97   0
   9   1 -12   66.20    1.22   0
  -9  -1  12   58.42    1.08   0
   9  -1 -12   58.89    1.15   0
  -9   1  12   59.25    1.25   0
  -7   1  12   34.56    1.05   0
   7  -1 -12   36.45    1.07   0
  -7  -1  12   38.69    1.16   0
   7   1 -12   37.33    0.99   0
   5  -1 -12    1.78    1.12   0
  -5  -1  12    1.37    0.98   0
   5   1 -12    2.43    0.98   0
  -5   1  12    0.81    0.84   0
   3   1 -12   54.39    1.29   0
  -3   1  12   56.81    1.37   0
  -3  -1  12   52.88    1.08   0
   3  -1 -12   57.93    1.42   0
   1   1 -12    0.44    0.87   0
  -1   1  12   -0.71    0.97   0
  -1  -1  12    0.03    0.86   0
   1  -1 -12    0.34    0.93   0
   1  -1  12  136.93    1.59   0
  -1   1 -12  132.43    1.65   0
  -1  -1 -12  127.27    1.49   0
   1   1  12  132.53    1.48   0
   3  -1  12    1.48    0.85   0
  -3   1 -12   -0.03    0.83   0
  -3  -1 -12    1.21    0.80   0
   3   1  12    0.59    1.00   0
  -5  -1 -12    0.12    0.95   0
  -5   1 -12    0.82    1.00   0
   5  -1  12   -0.17    0.84   0
   5   1  12    0.34    0.83   0
  -7  -1 -12   34.10    1.01   0
  -7   1 -12   35.77    1.00   0
   7   1  12   39.12    0.99   0
   7  -1  12   45.66    1.26   0
  -9   1 -12    1.35    1.00   0
   9   1  12    1.54    0.83   0
   9  -1  12    1.07    1.05   0
  11   1  12    1.82    0.88   0
 -11   1 -12    2.21    0.96   0
  11  -1  12    1.32    1.04   0
  13  -1  12    2.30    0.94   0
  13   1  12    4.43    1.09   0
  15   1  12    2.22    0.96   0
  15  -1  12    1.00    0.91   0
  17   1  12   -0.04    1.21   0
  17  -1  12    0.03    1.00   0
  19   1  12   -0.21    1.29   0
  19  -1  12    3.27    1.29   0
  21   1  12    1.37    1.19   0
  21  -1  12    0.45    1.46   0
  26  -2 -12    1.35    1.38   0
  26  -2 -12    0.40    1.35   0
  26   2 -12    0.05    1.33   0
  24  -2 -12    2.04    1.23   0
  24   2 -12   -0.06    1.03   0
  22  -2 -12    7.15    1.24   0
  22   2 -12    6.15    1.14   0
  20  -2 -12    2.17    1.10   0
  20   2 -12    1.19    1.09   0
  18  -2 -12    6.07    1.07   0
  18   2 -12    8.20    0.89   0
  16  -2 -12   29.36    1.21   0
  16   2 -12   28.01    0.92   0
  14   2 -12    2.01    0.80   0
  14  -2 -12    1.24    0.96   0
  12   2 -12    0.78    0.97   0
  12  -2 -12   -0.19    0.98   0
 -12   2  12    0.07    0.97   0
  10   2 -12    0.96    0.76   0
 -10   2  12   -0.78    1.10   0
 -10  -2  12   -0.57    0.77   0
  10  -2 -12    0.79    0.93   0
   8   2 -12   20.00    1.00   0
   8  -2 -12   23.12    1.14   0
  -8   2  12   20.26    1.04   0
  -8  -2  12   16.53    0.84   0
  -6   2  12  288.41    2.18   0
   6   2 -12  259.95    1.75   0
  -6  -2  12  276.36    1.85   0
   6  -2 -12  299.10    2.33   0
  -4  -2  12   30.98    0.98   0
  -4   2  12   34.59    1.24   0
   4   2 -12   34.52    1.14   0
   4  -2 -12   37.99    1.30   0
  -2   2  12   25.16    1.22   0
   2   2 -12   19.87    0.97   0
   2  -2 -12   22.32    1.11   0
  -2  -2  12   19.47    0.96   0
   0   2 -12    2.93    1.07   0
   0  -2 -12    5.29    1.09   0
   0  -2  12    2.38    0.82   0
   0   2  12    3.89    1.15   0
   2  -2  12  292.24    1.89   0
  -2  -2 -12  279.35    1.91   0
  -2   2 -12  280.17    2.01   0
   2   2  12  271.47    1.83   0
   4  -2  12   51.61    1.10   0
  -4  -2 -12   38.71    1.01   0
   4   2  12   45.05    1.04   0
  -4   2 -12   43.78    1.23   0
   6  -2  12   57.19    1.11   0
  -6  -2 -12   42.57    1.03   0
  -6   2 -12   47.25    1.24   0
   6   2  12   47.58    1.05   0
  -8   2 -12   45.52    1.20   0
   8   2  12   45.56    1.01   0
   8  -2  12   48.99    1.09   0
 -10   2 -12    3.22    0.86   0
  10   2  12    5.14    0.87   0
  10  -2  12    2.64    1.09   0
  12   2  12    5.47    1.07   0
  12  -2  12    6.58    1.14   0
  14   2  12    4.41    1.11   0
  14  -2  12    0.42    1.18   0
  16   2  12    6.41    0.97   0
  16  -2  12    6.50    1.02   0
  18   2  12    0.05    1.02   0
  18  -2  12    0.41    1.04   0
  20   2  12    2.59    1.39   0
  20  -2  12    3.34    1.43   0
  25   3 -12    0.34    1.07   0
  25  -3 -12   -0.23    1.36   0
  25  -3 -12    0.71    1.56   0
  23  -3 -12    4.48    1.43   0
  23   3 -12    4.56    1.24   0
  23  -3 -12    2.87    1.44   0
  21   3 -12    4.60    0.93   0
  21  -3 -12    3.37    1.39   0
  19   3 -12    1.56    1.10   0
  19  -3 -12    0.75    1.27   0
  17  -3 -12    4.75    1.19   0
  17   3 -12    4.44    0.84   0
  15  -3 -12   41.71    1.43   0
  15   3 -12   41.66    0.99   0
  13  -3 -12   29.07    1.34   0
  13   3 -12   29.91    0.88   0
  11  -3 -12  139.85    2.03   0
 -11   3  12  112.85    1.82   0
  11   3 -12  121.00    1.36   0
   9   3 -12    4.90    0.78   0
  -9   3  12    5.44    1.03   0
  -9  -3  12    6.35    0.96   0
   9  -3 -12    6.27    1.23   0
  -7  -3  12   -0.11    0.77   0
   7  -3 -12   -0.33    1.06   0
   7   3 -12   -0.78    0.75   0
  -7   3  12    0.29    1.00   0
   5  -3 -12    5.17    1.03   0
  -5   3  12    4.99    1.01   0
  -5  -3  12    4.72    0.81   0
   5   3 -12    5.15    0.96   0
  -3  -3  12  116.69    1.32   0
  -3   3  12  134.44    1.69   0
   3   3 -12  113.10    1.32   0
   3  -3 -12  113.72    1.62   0
  -1  -3  12   12.81    1.06   0
   1   3 -12   12.66    0.88   0
   1  -3 -12   12.22    0.93   0
  -1   3  12   12.26    0.96   0
  -1   3 -12  135.71    1.66   0
  -1  -3 -12  110.86    1.40   0
   1  -3  12  119.69    1.36   0
   1   3  12  141.07    1.61   0
  -3  -3 -12   42.16    1.24   0
   3  -3  12   48.86    1.07   0
   3   3  12   50.96    1.11   0
  -3   3 -12   47.60    1.15   0
   5  -3  12   10.68    0.86   0
   5   3  12   10.22    0.88   0
  -5   3 -12   11.59    1.07   0
   7  -3  12   49.15    1.28   0
   7   3  12   42.42    1.01   0
  -7   3 -12   40.10    1.23   0
   9  -3  12    3.86    1.10   0
  -9   3 -12    1.66    0.85   0
   9   3  12    3.78    1.07   0
  11  -3  12    7.32    1.16   0
  11   3  12    6.94    0.88   0
 -11   3 -12    5.03    0.89   0
  13  -3  12    3.89    0.94   0
  13   3  12    3.63    0.90   0
  15  -3  12   -0.15    1.20   0
  15   3  12    0.47    0.93   0
  17  -3  12    1.83    1.28   0
  17   3  12    1.42    1.00   0
  19  -3  12    0.41    1.39   0
  19   3  12    0.71    1.11   0
  24  -4 -12    1.91    1.80   0
  24  -4 -12    1.51    1.79   0
  24   4 -12    2.52    1.03   0
  22  -4 -12   -0.21    1.66   0
  22  -4 -12   -0.27    1.64   0
  22   4 -12   -2.10    1.01   0
  20  -4 -12   12.86    1.65   0
  20  -4 -12    9.51    1.77   0
  20   4 -12   11.56    1.00   0
  18  -4 -12    1.25    1.45   0
  18  -4 -12    2.61    1.53   0
  18   4 -12    0.81    1.06   0
  16  -4 -12    1.49    1.60   0
  16   4 -12    1.69    1.03   0
  14  -4 -12    2.48    1.71   0
  14   4 -12    2.79    0.81   0
  12   4 -12    2.53    0.78   0
  12  -4 -12    1.82    1.62   0
  10   4 -12    0.90    0.95   0
  10  -4 -12    0.73    1.59   0
 -10   4  12    0.27    1.41   0
   8   4 -12   10.44    1.01   0
  -8  -4  12   10.50    0.86   0
  -8   4  12    8.36    1.20   0
   8  -4 -12    9.59    1.42   0
   6  -4 -12   10.02    1.28   0
  -6   4  12    9.25    1.06   0
  -6  -4  12   10.82    0.88   0
   6   4 -12   11.74    0.99   0
  -4  -4  12  238.11    1.69   0
  -4   4  12  285.42    2.48   0
   4   4 -12  231.81    1.82   0
   4  -4 -12  217.75    2.26   0
   2  -4 -12    3.88    0.85   0
   2   4 -12    5.38    0.97   0
  -2  -4  12    3.89    0.80   0
  -2   4  12    4.76    1.05   0
   0   4 -12   16.56    0.92   0
   0   4  12   14.43    1.14   0
   0  -4  12   14.77    0.87   0
   0  -4 -12   11.09    0.91   0
   2   4  12    2.58    0.88   0
  -2   4 -12    2.60    0.84   0
   2  -4  12    1.96    0.95   0
   4   4  12  129.50    1.40   0
   4  -4  12  121.01    1.56   0
  -4   4 -12  124.15    1.67   0
   6  -4  12    7.83    1.05   0
   6   4  12    8.03    0.89   0
  -6   4 -12    9.26    1.13   0
   8  -4  12    0.26    1.02   0
   8   4  12    2.31    1.04   0
  -8   4 -12    1.14    1.03   0
  10   4  12    2.44    0.87   0
  10  -4  12   -0.03    0.90   0
 -10   4 -12    0.44    1.05   0
  12  -4  12   12.91    1.27   0
  12   4  12   11.35    0.96   0
 -12   4 -12   12.59    1.16   0
  14  -4  12    3.48    1.27   0
  14   4  12    3.76    0.95   0
  16  -4  12    0.88    1.27   0
  16   4  12    1.49    1.00   0
  18   4  12    2.83    1.10   0
  18  -4  12    3.28    1.42   0
  23   5 -12    2.37    1.09   0
  21   5 -12    5.41    1.02   0
  19   5 -12   -0.37    0.93   0
  17   5 -12    5.22    0.91   0
  15   5 -12   14.41    1.09   0
  13   5 -12   14.04    1.08   0
  11   5 -12   27.83    1.12   0
  -9   5  12    2.26    1.90   0
   9   5 -12    1.39    0.99   0
  -7  -5  12    1.10    0.98   0
  -7   5  12    1.75    1.47   0
   7   5 -12    0.87    0.78   0
  -5   5  12    5.01    1.23   0
  -5  -5  12    3.31    0.98   0
   5   5 -12    2.88    0.80   0
   3   5 -12   66.92    1.14   0
  -3  -5  12   76.32    1.30   0
  -3   5  12   82.86    1.67   0
  -1  -5  12   98.74    1.43   0
  -1   5  12  109.98    1.65   0
   1   5 -12   93.76    1.46   0
  -1   5 -12    0.96    1.05   0
   1   5  12    1.03    0.87   0
   1  -5  12    0.99    1.00   0
   3   5  12    9.22    1.12   0
   3  -5  12    5.64    1.04   0
  -3   5 -12    5.58    0.89   0
   5  -5  12   25.30    1.20   0
   5   5  12   24.87    0.97   0
  -5   5 -12   27.35    1.32   0
   7   5  12    9.49    0.92   0
  -7   5 -12    8.01    1.17   0
   7  -5  12    8.03    1.13   0
  -9   5 -12    0.87    1.06   0
   9   5  12    0.30    1.08   0
   9  -5  12    0.65    1.29   0
 -11   5 -12    2.69    1.14   0
  11   5  12    2.47    0.94   0
  11  -5  12    2.41    1.38   0
  13   5  12   -0.08    1.21   0
  13  -5  12   -1.28    1.49   0
  15  -5  12    0.13    1.39   0
  15   5  12    2.09    1.06   0
  17  -5  12    0.62    1.48   0
  17   5  12    0.66    1.09   0
  22   6 -12   -0.53    1.32   0
  20   6 -12    5.13    1.06   0
  18   6 -12    3.01    0.98   0
  16   6 -12   -1.31    1.15   0
  14   6 -12   -0.84    0.91   0
  12   6 -12    0.77    0.88   0
  10   6 -12    1.57    0.83   0
   8   6 -12    4.80    1.06   0
  -6   6  12    4.94    1.47   0
   6   6 -12    5.34    0.87   0
  -4   6  12   54.15    1.69   0
  -4  -6  12   48.04    1.08   0
   4   6 -12   43.80    1.25   0
  -2  -6  12    2.96    0.83   0
   2   6 -12    3.67    0.99   0
  -2   6  12    4.22    1.17   0
   0  -6  12   -0.02    1.00   0
   0   6 -12    0.53    1.03   0
   0   6  12    1.29    1.12   0
  -2   6 -12   62.59    1.54   0
   2  -6  12   59.41    1.41   0
   2   6  12   68.09    1.43   0
   4   6  12    3.66    1.15   0
   4  -6  12    4.72    1.24   0
  -4   6 -12    6.43    1.13   0
   6  -6  12    1.58    1.26   0
  -6   6 -12    0.68    1.29   0
   6   6  12    0.81    0.92   0
   8  -6  12   -0.17    1.31   0
  -8   6 -12    0.71    1.14   0
   8   6  12    0.60    0.92   0
  10  -6  12    0.95    1.37   0
 -10   6 -12   -0.70    1.33   0
  10   6  12    0.88    1.12   0
  12   6  12    8.72    1.23   0
  12  -6  12    5.12    1.55   0
  14   6  12    0.47    1.03   0
  14  -6  12   -0.86    1.64   0
  16   6  12   -0.96    1.41   0
  16  -6  12    0.82    1.77   0
  19   7 -12    6.40    1.10   0
  17   7 -12    0.72    1.01   0
  15   7 -12    0.33    1.16   0
  13   7 -12   -0.16    1.13   0
  11   7 -12    0.59    1.12   0
   9   7 -12    4.43    0.89   0
   7   7 -12   11.50    0.98   0
  -5   7  12    0.51    1.54   0
   5   7 -12    0.33    0.90   0
   3   7 -12    2.14    0.91   0
  -3   7  12    3.29    1.40   0
   1   7 -12    0.75    1.11   0
  -1  -7  12    0.23    1.11   0
  -1   7  12    1.01    1.34   0
  -1   7 -12   10.16    1.18   0
   1   7  12    9.60    1.21   0
   1  -7  12    9.99    1.18   0
   3  -7  12    1.21    1.29   0
   3   7  12    2.15    1.13   0
  -3   7 -12    0.35    1.15   0
  -5   7 -12    2.60    1.38   0
   5  -7  12    1.77    1.34   0
   5   7  12    2.39    0.96   0
   7  -7  12    6.69    1.43   0
  -7   7 -12    6.56    1.47   0
   7   7  12    8.92    1.22   0
  -9   7 -12    4.50    1.48   0
   9   7  12    5.53    1.32   0
   9  -7  12    4.07    1.49   0
  11   7  12    1.22    1.04   0
  11  -7  12   -0.54    1.55   0
  13  -7  12    0.61    1.86   0
  13   7  12    3.16    1.13   0
  16   8 -12    1.31    1.36   0
  14   8 -12    2.39    1.07   0
  12   8 -12    1.46    1.03   0
  10   8 -12    7.33    1.04   0
   8   8 -12    1.27    0.98   0
   6   8 -12    3.35    1.13   0
  -4   8  12    1.29    1.56   0
   4   8 -12    1.24    1.12   0
  -4   8  12    0.53    1.52   0
   2   8 -12    6.84    1.22   0
  -2   8  12    6.98    1.44   0
   0   8 -12    7.33    1.20   0
   0   8  12    8.03    1.48   0
   2   8  12    0.54    1.23   0
  -2   8 -12    0.91    1.37   0
   4   8  12    1.36    0.99   0
  -4   8 -12    0.94    1.30   0
   6   8  12    0.93    1.26   0
   6  -8  12    2.15    1.50   0
  -6   8 -12    0.47    1.51   0
  -8   8 -12    0.24    1.71   0
   8  -8  12    1.14    1.72   0
   8   8  12   -0.14    1.31   0
  10  -8  12    0.72    2.00   0
  10   8  12    0.33    1.39   0
  13   9 -12    1.34    1.38   0
  11   9 -12    0.25    1.33   0
   9   9 -12   -0.43    1.30   0
   7   9 -12    1.29    1.01   0
   5   9 -12   -0.38    1.28   0
  -3   9  12    2.44    1.76   0
  -3   9  12    1.71    1.84   0
   3   9 -12    1.90    1.28   0
   1   9 -12    0.93    1.53   0
  -1   9  12    0.21    1.48   0
  -1   9  12   -0.58    1.50   0
   1   9  12    2.17    1.53   0
   1   9  12   -0.75    1.56   0
  -1   9 -12    1.36    1.48   0
  -3   9 -12    0.11    1.58   0
   3   9  12    1.89    1.37   0
  -5   9 -12    0.30    1.84   0
   5   9  12    1.12    1.42   0
  -7   9 -12   -0.23    2.06   0
   7   9  12    0.71    1.45   0
  26  -1 -13    0.82    1.35   0
  26   1 -13   -1.91    1.31   0
  24  -1 -13    1.89    1.03   0
  24   1 -13    0.01    0.96   0
  22  -1 -13   -1.11    0.90   0
  22   1 -13    0.24    1.11   0
  20   1 -13    4.68    0.89   0
  20  -1 -13    2.98    1.08   0
  18  -1 -13    2.90    1.03   0
  18   1 -13    2.94    0.84   0
  16  -1 -13    0.74    0.80   0
  16   1 -13    1.44    1.01   0
  14  -1 -13   28.59    1.07   0
  14   1 -13   28.71    0.94   0
  12   1 -13  175.70    1.45   0
 -12  -1  13  181.36    1.60   0
 -12   1  13  160.29    1.52   0
  12  -1 -13  182.92    1.69   0
 -10   1  13   51.79    1.21   0
  10  -1 -13   56.04    1.23   0
 -10  -1  13   50.56    1.00   0
  10   1 -13   53.46    1.02   0
  -8   1  13    2.67    0.99   0
   8  -1 -13    1.65    1.00   0
   8   1 -13    1.76    0.76   0
  -8  -1  13    1.48    0.76   0
  -6  -1  13   18.76    0.85   0
   6  -1 -13   24.09    1.20   0
   6   1 -13   19.45    0.86   0
  -6   1  13   21.44    1.10   0
   4   1 -13  109.10    1.34   0
  -4  -1  13  109.73    1.28   0
  -4   1  13  113.93    1.53   0
   4  -1 -13  122.79    1.61   0
   2   1 -13  407.04    2.36   0
  -2   1  13  409.50    2.29   0
  -2  -1  13  340.54    1.99   0
   2  -1 -13  393.61    2.36   0
   0   1  13   73.34    1.38   0
   0  -1  13   66.00    1.16   0
   0  -1 -13   61.94    1.21   0
   0   1 -13   61.47    1.19   0
   2  -1  13  125.22    1.39   0
  -2  -1 -13  104.63    1.34   0
  -2   1 -13  110.58    1.52   0
   2   1  13  124.58    1.47   0
   4  -1  13    0.86    0.83   0
  -4   1 -13    0.52    0.80   0
  -4  -1 -13    0.69    0.81   0
   4   1  13    0.65    0.85   0
  -6  -1 -13   26.86    0.95   0
   6   1  13   34.33    1.17   0
  -6   1 -13   28.64    1.17   0
   6  -1  13   32.04    1.04   0
  -8   1 -13   41.08    1.25   0
   8   1  13   47.10    1.03   0
  -8  -1 -13   40.67    1.03   0
   8  -1  13   53.71    1.30   0
  10   1  13   21.09    1.13   0
 -10   1 -13   15.12    0.91   0
  10  -1  13   20.46    0.96   0
  12  -1  13    6.62    1.15   0
  12   1  13    5.68    0.91   0
  14   1  13    2.38    0.93   0
  14  -1  13    2.54    0.91   0
  16   1  13    1.30    0.95   0
  16  -1  13    1.75    1.21   0
  18   1  13    0.87    1.02   0
  18  -1  13    2.35    1.04   0
  20   1  13    0.28    1.13   0
  20  -1  13    1.16    1.13   0
  25  -2 -13   14.25    1.42   0
  25   2 -13   14.98    1.12   0
  25  -2 -13   15.64    1.40   0
  23  -2 -13    4.39    1.26   0
  23   2 -13    5.35    1.19   0
  21  -2 -13   -0.35    1.16   0
  21   2 -13    0.43    1.12   0
  19  -2 -13    6.11    1.08   0
  19   2 -13    5.78    0.90   0
  17   2 -13    0.57    0.85   0
  17  -2 -13    1.34    1.02   0
  15  -2 -13   47.63    1.26   0
  15   2 -13   48.37    1.00   0
  13  -2 -13    0.39    0.98   0
  13   2 -13    0.93    0.76   0
  11   2 -13    1.28    0.77   0
  11  -2 -13    0.09    0.99   0
 -11   2  13   -0.09    0.98   0
 -11  -2  13    0.84    0.76   0
   9  -2 -13   68.00    1.41   0
  -9   2  13   60.21    1.33   0
  -9  -2  13   64.50    1.18   0
   9   2 -13   61.27    1.03   0
   7  -2 -13  123.10    1.52   0
   7   2 -13  110.18    1.24   0
  -7  -2  13  104.13    1.21   0
  -7   2  13  101.11    1.34   0
  -5  -2  13   -0.17    0.91   0
  -5   2  13    0.52    0.78   0
   5   2 -13    0.91    0.79   0
   5  -2 -13   -0.13    1.02   0
  -3   2  13   19.80    1.03   0
   3   2 -13   18.25    1.05   0
   3  -2 -13   19.76    1.18   0
  -3  -2  13   17.65    0.88   0
   1   2 -13    1.12    0.83   0
  -1  -2  13    0.45    0.82   0
   1  -2 -13    1.66    0.89   0
  -1   2  13    0.80    1.11   0
   1  -2  13  112.97    1.33   0
  -1  -2 -13  106.90    1.51   0
   1   2  13  118.11    1.37   0
  -1   2 -13  115.85    1.56   0
   3  -2  13   52.44    1.11   0
  -3  -2 -13   47.33    1.06   0
   3   2  13   62.86    1.30   0
  -3   2 -13   52.28    1.12   0
   5  -2  13  110.43    1.34   0
   5   2  13  116.21    1.44   0
  -5   2 -13   93.75    1.34   0
  -5  -2 -13   89.98    1.24   0
   7  -2  13    7.47    0.90   0
  -7  -2 -13    5.36    0.99   0
  -7   2 -13    4.74    0.81   0
   7   2  13    7.07    0.84   0
  -9   2 -13    8.09    0.87   0
   9   2  13   11.77    1.07   0
   9  -2  13   12.93    1.12   0
 -11   2 -13    6.19    0.86   0
  11   2  13    7.23    0.86   0
  11  -2  13   10.42    0.92   0
  13   2  13    2.10    1.08   0
  13  -2  13    2.52    1.15   0
  15   2  13    8.97    0.99   0
  15  -2  13    8.93    1.00   0
  17   2  13    0.86    0.99   0
  17  -2  13    1.35    1.24   0
  19   2  13   -0.31    1.11   0
  19  -2  13    1.58    1.10   0
  26   3 -13    1.42    1.09   0
  26  -3 -13   -0.03    1.41   0
  26  -3 -13    0.80    1.42   0
  24  -3 -13    1.05    1.49   0
  24  -3 -13    0.69    1.31   0
  24   3 -13    0.71    1.28   0
  22   3 -13    0.40    0.98   0
  22  -3 -13    0.39    1.20   0
  20  -3 -13   21.98    1.29   0
  20   3 -13   26.88    1.21   0
  18   3 -13    3.81    0.89   0
  18  -3 -13    3.08    1.25   0
  16   3 -13   29.40    1.13   0
  16  -3 -13   27.96    1.37   0
  14   3 -13    1.22    0.80   0
  14  -3 -13    1.74    1.20   0
 -12   3  13   37.83    1.25   0
  12  -3 -13   55.60    1.52   0
  12   3 -13   39.63    0.95   0
  10  -3 -13   61.41    1.59   0
 -10   3  13   53.47    1.48   0
  10   3 -13   56.11    1.03   0
 -10  -3  13   57.53    1.18   0
  -8   3  13   47.17    1.43   0
   8  -3 -13   47.93    1.52   0
  -8  -3  13   48.42    0.99   0
   8   3 -13   41.43    0.97   0
  -6  -3  13   16.90    1.00   0
  -6   3  13   17.76    1.11   0
   6  -3 -13   18.17    1.18   0
   6   3 -13   16.65    0.85   0
  -4   3  13   14.68    1.08   0
   4   3 -13   12.72    0.83   0
  -4  -3  13   12.43    0.99   0
   4  -3 -13   12.29    1.11   0
  -2   3  13   37.97    1.22   0
  -2  -3  13   32.69    0.95   0
   2   3 -13   30.33    1.09   0
   2  -3 -13   31.18    1.20   0
   0   3 -13   16.39    0.94   0
   0  -3  13   15.11    0.88   0
   0  -3 -13   14.55    0.95   0
   0   3  13   17.82    0.97   0
  -2  -3 -13   31.57    1.18   0
   2  -3  13   36.97    1.17   0
   2   3  13   36.73    1.05   0
  -2   3 -13   37.07    1.24   0
   4  -3  13   45.66    1.21   0
  -4  -3 -13   38.97    1.21   0
   4   3  13   43.73    1.07   0
  -4   3 -13   39.95    1.06   0
   6  -3  13   16.17    1.07   0
  -6   3 -13   12.28    0.89   0
   6   3  13   14.88    0.91   0
   8  -3  13    1.24    1.06   0
  -8   3 -13   -1.07    0.86   0
   8   3  13   -0.30    1.03   0
  10  -3  13   17.25    1.20   0
  10   3  13   17.01    1.11   0
 -10   3 -13   13.22    1.18   0
  12  -3  13   12.73    1.17   0
  12   3  13   10.83    1.09   0
 -12   3 -13    9.98    0.93   0
  14  -3  13    0.52    1.17   0
  14   3  13    2.62    1.11   0
  16  -3  13    1.13    1.26   0
  16   3  13   -0.81    0.96   0
  18  -3  13    1.45    1.34   0
  18   3  13    0.55    1.09   0
  25  -4 -13   -0.54    1.90   0
  25  -4 -13    1.47    1.85   0
  25   4 -13   -0.97    1.13   0
  23  -4 -13   -0.08    1.70   0
  23   4 -13    0.58    1.03   0
  23  -4 -13    0.14    1.69   0
  21  -4 -13    3.24    1.57   0
  21  -4 -13    2.90    1.57   0
  21   4 -13    4.41    0.98   0
  19  -4 -13    3.78    1.47   0
  19  -4 -13    3.00    1.66   0
  19   4 -13    5.19    0.89   0
  17  -4 -13    9.89    1.66   0
  17   4 -13    8.83    0.88   0
  15  -4 -13   15.58    1.70   0
  15   4 -13   17.01    0.86   0
  13   4 -13    8.71    0.84   0
  13  -4 -13    8.69    1.52   0
 -11   4  13    3.74    1.45   0
  11   4 -13    4.63    0.98   0
  11  -4 -13    3.27    1.47   0
   9   4 -13    7.18    0.81   0
  -9   4  13    5.68    1.15   0
   9  -4 -13    6.34    1.28   0
  -9  -4  13    7.71    0.99   0
   7  -4 -13  122.61    2.13   0
  -7   4  13  127.84    1.92   0
   7   4 -13  131.99    1.45   0
  -7  -4  13  135.74    1.33   0
  -5  -4  13  163.00    1.58   0
  -5   4  13  158.49    1.92   0
   5  -4 -13  148.99    1.95   0
   5   4 -13  159.90    1.58   0
  -3   4  13    2.04    1.07   0
   3   4 -13    2.46    0.97   0
   3  -4 -13    2.31    1.04   0
  -3  -4  13    0.18    0.98   0
   1   4 -13   -0.69    0.78   0
  -1  -4  13   -0.17    0.75   0
  -1   4  13    0.12    1.00   0
   1  -4 -13    0.64    1.01   0
  -1   4 -13   10.78    1.03   0
   1  -4  13    9.79    0.84   0
   1   4  13    8.74    0.87   0
   3   4  13  170.85    1.66   0
  -3   4 -13  143.29    1.56   0
   3  -4  13  155.44    1.63   0
  -5   4 -13   -0.36    1.07   0
   5  -4  13   -0.20    0.84   0
   5   4  13   -0.58    1.08   0
   7  -4  13   31.80    1.22   0
  -7   4 -13   29.51    1.17   0
   7   4  13   35.84    1.20   0
   9  -4  13    4.72    1.08   0
  -9   4 -13    2.55    1.08   0
   9   4  13    4.72    1.05   0
  11  -4  13   -0.05    0.95   0
  11   4  13   -0.47    0.90   0
 -11   4 -13    0.12    1.12   0
  13  -4  13    3.35    1.23   0
  13   4  13    3.32    0.96   0
  15  -4  13    2.55    1.32   0
  15   4  13    3.02    1.16   0
  17  -4  13    3.60    1.43   0
  17   4  13    3.96    1.27   0
  24   5 -13   -0.32    1.14   0
  22   5 -13    0.81    1.02   0
  20   5 -13    1.54    0.95   0
  18   5 -13    7.92    0.92   0
  16   5 -13   18.46    0.93   0
  14   5 -13    7.94    0.89   0
  12   5 -13    1.97    1.02   0
 -10   5  13    1.28    1.77   0
  10   5 -13    1.85    0.85   0
  -8   5  13    0.95    1.26   0
   8   5 -13    1.60    0.76   0
  -8  -5  13    0.83    0.79   0
  -6   5  13   19.99    1.31   0
  -6  -5  13   20.65    0.90   0
   6   5 -13   19.81    1.06   0
  -4   5  13    8.47    1.31   0
   4   5 -13    7.05    0.85   0
  -4  -5  13    8.98    1.04   0
  -2   5  13    3.36    1.13   0
  -2  -5  13    2.44    1.00   0
   2   5 -13    2.03    0.83   0
   0   5 -13   18.65    1.17   0
   0  -5  13   18.55    0.93   0
   0   5  13   19.88    1.19   0
   2  -5  13    0.30    0.80   0
   2   5  13    0.77    0.88   0
  -2   5 -13    0.52    0.84   0
   4  -5  13   -0.52    0.78   0
   4   5  13    0.41    1.05   0
  -4   5 -13    0.89    1.02   0
   6   5  13    4.76    1.07   0
  -6   5 -13    1.87    1.07   0
   6  -5  13    0.78    1.03   0
  -8   5 -13    1.11    1.12   0
   8  -5  13    1.81    1.12   0
   8   5  13    1.49    0.93   0
 -10   5 -13    4.90    1.31   0
  10   5  13    5.74    1.14   0
  10  -5  13    4.86    1.17   0
  12  -5  13    1.71    1.25   0
 -12   5 -13   -0.09    1.18   0
  12   5  13    2.15    0.95   0
  14  -5  13    1.23    1.34   0
  14   5  13    3.27    1.03   0
  16  -5  13    1.25    1.47   0
  16   5  13    2.25    1.37   0
  21   6 -13    0.74    1.06   0
  19   6 -13    1.66    0.98   0
  17   6 -13    6.13    0.99   0
  15   6 -13   11.07    1.19   0
  13   6 -13    7.90    0.93   0
  11   6 -13    0.25    0.82   0
   9   6 -13    4.86    0.87   0
  -7   6  13    9.76    1.60   0
   7   6 -13   10.04    1.11   0
  -5   6  13   32.91    1.51   0
  -5  -6  13   24.13    0.97   0
   5   6 -13   23.46    1.02   0
  -3  -6  13   14.96    1.11   0
   3   6 -13   12.80    0.95   0
  -3   6  13   14.01    1.25   0
   1   6 -13    8.70    1.05   0
  -1   6  13    9.76    1.17   0
  -1  -6  13    9.61    0.92   0
  -1   6 -13   28.48    1.31   0
   1  -6  13   25.59    1.19   0
   1   6  13   27.54    1.29   0
   3   6  13   -1.10    0.88   0
   3  -6  13    0.99    1.06   0
  -3   6 -13    1.45    1.12   0
   5  -6  13    1.54    1.07   0
   5   6  13    2.08    1.14   0
  -5   6 -13    1.76    1.12   0
  -7   6 -13    1.31    1.15   0
   7   6  13    1.50    1.08   0
   7  -6  13    1.52    1.14   0
  -9   6 -13    0.64    1.36   0
   9  -6  13    0.83    1.40   0
   9   6  13    0.20    0.94   0
 -11   6 -13    0.42    1.43   0
  11   6  13   -0.44    1.20   0
  11  -6  13    0.32    1.27   0
  13   6  13    1.43    1.28   0
  13  -6  13    0.97    1.54   0
  15   6  13    1.83    1.10   0
  15  -6  13    0.20    1.76   0
  20   7 -13    4.17    1.38   0
  18   7 -13    3.04    1.31   0
  16   7 -13   -0.49    0.99   0
  14   7 -13    5.04    1.17   0
  12   7 -13   11.71    1.00   0
  10   7 -13    6.18    1.11   0
   8   7 -13    0.70    0.91   0
   6   7 -13    1.03    1.04   0
  -6   7  13    0.20    1.66   0
  -4   7  13   -0.57    1.34   0
   4   7 -13    0.93    1.06   0
   2   7 -13    0.60    1.07   0
  -2   7  13   -0.01    1.18   0
  -2  -7  13    0.06    0.88   0
   0   7 -13    1.36    1.13   0
   0  -7  13    1.09    1.12   0
   0   7  13    0.83    1.18   0
   2   7  13    4.96    1.16   0
   2  -7  13    3.50    1.14   0
  -2   7 -13    2.37    1.15   0
   4  -7  13    2.22    1.31   0
   4   7  13    1.15    1.14   0
  -4   7 -13    1.73    1.33   0
   6  -7  13   -0.55    1.37   0
  -6   7 -13    1.16    1.24   0
   6   7  13    1.37    1.21   0
   8   7  13    0.50    0.99   0
   8  -7  13    1.27    1.26   0
  -8   7 -13    0.89    1.46   0
  10   7  13    1.77    1.29   0
 -10   7 -13   -0.26    1.50   0
  10  -7  13   -0.18    1.52   0
  12  -7  13    0.11    1.61   0
  12   7  13   -0.34    1.09   0
  17   8 -13    2.30    1.39   0
  15   8 -13    0.39    1.08   0
  13   8 -13    1.58    1.23   0
  11   8 -13   -0.21    1.16   0
   9   8 -13    2.50    0.98   0
   7   8 -13    0.40    0.95   0
  -5   8  13    0.44    1.79   0
  -5   8  13   -0.06    1.68   0
   5   8 -13    1.14    1.13   0
  -3   8  13    1.59    1.43   0
   3   8 -13    0.86    1.16   0
   1   8 -13    2.44    1.20   0
  -1   8  13    1.17    1.28   0
  -1   8 -13   -0.52    1.23   0
   1   8  13    0.28    1.26   0
   3  -8  13    1.00    1.45   0
   3   8  13    0.67    1.23   0
  -3   8 -13    2.52    1.44   0
  -5   8 -13    0.99    1.46   0
   5  -8  13    0.18    1.25   0
   5   8  13    0.23    1.08   0
   7   8  13    0.36    1.08   0
  -7   8 -13    0.57    1.71   0
   7  -8  13    0.20    1.56   0
  -9   8 -13    0.32    1.60   0
   9   8  13   -0.23    1.08   0
   9  -8  13    0.60    1.82   0
  12   9 -13   -0.88    1.12   0
  10   9 -13    0.73    1.34   0
   8   9 -13    2.35    1.29   0
   6   9 -13    2.75    1.29   0
  -4   9  13    2.47    2.04   0
   4   9 -13    2.57    1.32   0
  -4   9  13    2.46    2.07   0
  -2   9  13    2.87    1.67   0
   2   9 -13    3.68    1.32   0
  -2   9  13    2.49    1.57   0
   0   9 -13   -0.30    1.33   0
   0   9  13    0.13    1.58   0
   0   9  13    0.42    1.36   0
  -2   9 -13    0.57    1.57   0
   2   9  13   -0.28    1.38   0
   4   9  13    1.62    1.42   0
  -4   9 -13   -0.17    1.60   0
   6   9  13   -0.55    1.44   0
  -6   9 -13    0.69    1.85   0
  26   0 -14    1.35    1.37   0
  24   0 -14   22.88    1.11   0
  22   0 -14    6.13    0.95   0
  20   0 -14    0.52    0.93   0
  18   0 -14   37.89    1.21   0
  16   0 -14   56.49    1.22   0
  14   0 -14   31.86    0.91   0
 -12   0  14    0.27    0.77   0
  12   0 -14    0.97    0.96   0
 -10   0  14   18.71    0.85   0
  10   0 -14   19.15    1.04   0
  -8   0  14    1.73    0.80   0
   8   0 -14    1.75    0.81   0
   6   0 -14   65.44    1.15   0
  -6   0  14   59.68    1.13   0
   4   0 -14    1.63    0.88   0
  -4   0  14    0.04    0.84   0
  -2   0  14  239.94    1.81   0
   2   0 -14  237.62    1.80   0
   0   0  14  120.10    1.34   0
   0   0 -14  120.61    1.51   0
   2   0  14  543.04    2.42   0
  -2   0 -14  458.56    2.39   0
  -4   0 -14  328.43    2.01   0
   4   0  14  401.19    2.05   0
  -6   0 -14   86.97    1.25   0
   6   0  14  109.71    1.29   0
  -8   0 -14    8.02    0.85   0
   8   0  14    9.91    0.88   0
  10   0  14    9.85    0.94   0
 -10   0 -14    6.83    0.90   0
  12   0  14   25.13    1.04   0
  14   0  14    2.81    0.93   0
  16   0  14   22.76    1.11   0
  18   0  14    0.60    1.28   0
  20   0  14    2.57    1.44   0
  27   1 -14   -0.30    1.14   0
  27  -1 -14    0.29    1.39   0
  25  -1 -14    1.38    1.31   0
  25   1 -14    0.34    1.08   0
  23   1 -14    2.55    0.99   0
  23  -1 -14    0.99    1.13   0
  21  -1 -14    5.21    1.12   0
  21   1 -14    6.87    0.91   0
  19  -1 -14   17.21    1.16   0
  19   1 -14   16.44    0.93   0
  17  -1 -14   10.67    1.03   0
  17   1 -14   11.28    0.98   0
  15   1 -14   16.20    0.88   0
  15  -1 -14   17.99    1.07   0
 -13  -1  14   29.64    0.96   0
  13   1 -14   29.17    0.94   0
 -13   1  14   28.09    0.92   0
  13  -1 -14   29.82    0.95   0
 -11   1  14   34.27    0.99   0
  11  -1 -14   37.31    1.16   0
  11   1 -14   37.36    0.96   0
 -11  -1  14   32.02    0.93   0
  -9  -1  14    2.38    0.91   0
   9  -1 -14    1.83    0.81   0
  -9   1  14    2.99    0.80   0
   9   1 -14    3.16    0.76   0
  -7   1  14   22.23    1.11   0
  -7  -1  14   18.89    0.85   0
   7  -1 -14   20.83    0.97   0
   7   1 -14   20.83    0.88   0
  -5  -1  14    0.77    0.74   0
   5  -1 -14    0.28    0.89   0
   5   1 -14    0.66    0.77   0
  -5   1  14    1.54    0.86   0
   3   1 -14  216.47    1.80   0
  -3   1  14  210.71    1.79   0
  -3  -1  14  189.59    1.54   0
   3  -1 -14  213.76    1.76   0
  -1   1  14  169.61    1.56   0
   1   1 -14  163.34    1.64   0
  -1  -1  14  144.82    1.39   0
   1  -1 -14  156.84    1.56   0
   1  -1  14   40.18    1.00   0
  -1  -1 -14   39.26    1.08   0
  -1   1 -14   43.39    1.22   0
   1   1  14   48.78    1.07   0
   3  -1  14   25.45    0.99   0
  -3  -1 -14   19.70    0.91   0
  -3   1 -14   22.62    0.95   0
   3   1  14   27.31    1.14   0
   5  -1  14   41.76    1.06   0
  -5   1 -14   39.24    1.24   0
  -5  -1 -14   32.96    1.01   0
   5   1  14   47.48    1.07   0
  -7  -1 -14   15.18    1.04   0
  -7   1 -14   14.24    0.94   0
   7   1  14   19.03    0.93   0
   7  -1  14   15.92    0.96   0
  -9  -1 -14    1.66    0.84   0
  -9   1 -14    1.31    0.85   0
   9   1  14    5.56    1.07   0
   9  -1  14    2.60    0.89   0
 -11   1 -14    3.01    0.83   0
  11   1  14    4.08    0.89   0
  11  -1  14    3.88    0.89   0
  13  -1  14    3.61    0.91   0
  13   1  14    3.04    0.90   0
  15   1  14    3.57    0.96   0
  15  -1  14    2.54    1.14   0
  17   1  14    0.43    1.25   0
  17  -1  14    5.19    1.30   0
  19   1  14    1.72    1.37   0
  19  -1  14    0.72    1.13   0
  26  -2 -14    2.22    1.39   0
  26  -2 -14    1.58    1.36   0
  26   2 -14    3.46    1.37   0
  24  -2 -14    8.32    1.34   0
  24   2 -14    8.95    1.02   0
  22  -2 -14    1.19    1.14   0
  22   2 -14    1.18    0.92   0
  20   2 -14    2.41    0.87   0
  20  -2 -14    1.68    1.10   0
  18   2 -14   31.39    0.98   0
  18  -2 -14   36.34    1.28   0
  16   2 -14    3.35    0.83   0
  16  -2 -14    2.72    1.01   0
  14  -2 -14   18.92    1.11   0
  14   2 -14   19.59    0.88   0
 -12   2  14   31.01    1.20   0
  12   2 -14   31.26    0.95   0
 -12  -2  14   31.22    1.06   0
  12  -2 -14   30.41    1.19   0
  10  -2 -14    1.63    0.96   0
 -10  -2  14    0.88    0.77   0
 -10   2  14    0.92    0.93   0
  10   2 -14    1.63    0.95   0
  -8  -2  14    9.98    0.80   0
   8  -2 -14   11.26    1.06   0
  -8   2  14    8.71    1.00   0
   8   2 -14   11.07    0.97   0
  -6  -2  14  113.22    1.22   0
   6   2 -14  110.74    1.24   0
  -6   2  14  105.59    1.37   0
   6  -2 -14  124.22    1.65   0
  -4  -2  14   54.61    1.02   0
   4   2 -14   52.63    1.18   0
   4  -2 -14   53.12    1.19   0
  -4   2  14   55.06    1.31   0
  -2   2  14   42.77    1.26   0
   2   2 -14   40.65    1.03   0
   2  -2 -14   36.27    1.10   0
  -2  -2  14   36.73    1.11   0
   0  -2  14  122.69    1.31   0
   0  -2 -14  113.12    1.53   0
   0   2  14  138.04    1.42   0
   0   2 -14  124.27    1.40   0
   2  -2  14   26.26    1.11   0
  -2  -2 -14   24.52    1.11   0
  -2   2 -14   24.47    0.95   0
   2   2  14   27.43    1.00   0
   4  -2  14    5.13    1.08   0
  -4  -2 -14    5.79    1.07   0
   4   2  14    7.16    1.11   0
  -4   2 -14    4.72    1.07   0
   6  -2  14   58.94    1.31   0
  -6   2 -14   48.41    1.19   0
   6   2  14   58.92    1.24   0
  -6  -2 -14   43.75    1.00   0
   8  -2  14   22.48    1.19   0
  -8   2 -14   14.65    1.12   0
   8   2  14   20.34    1.10   0
 -10   2 -14   28.01    1.07   0
  10   2  14   37.95    0.99   0
  10  -2  14   35.60    1.10   0
  12   2  14    2.87    0.86   0
 -12   2 -14    1.92    1.11   0
  12  -2  14    1.84    0.90   0
  14   2  14    3.55    0.92   0
  14  -2  14    2.33    0.98   0
  16   2  14    1.39    1.00   0
  16  -2  14    3.91    1.30   0
  18   2  14    0.24    1.06   0
  18  -2  14   -0.19    1.34   0
  25  -3 -14    1.65    1.54   0
  25   3 -14    2.28    1.09   0
  25  -3 -14    0.71    1.36   0
  23   3 -14    3.43    1.27   0
  23  -3 -14    4.86    1.50   0
  21  -3 -14    9.25    1.26   0
  21   3 -14   10.51    1.19   0
  19   3 -14   10.26    0.93   0
  19  -3 -14    8.32    1.32   0
  17   3 -14    0.20    0.84   0
  17  -3 -14    0.79    1.04   0
  15  -3 -14    3.39    1.25   0
  15   3 -14    4.11    0.81   0
  13  -3 -14   19.37    1.17   0
 -13   3  14   17.69    1.12   0
  13   3 -14   17.09    0.84   0
  11  -3 -14  105.05    1.75   0
  11   3 -14   82.80    1.09   0
 -11   3  14   89.74    1.60   0
 -11  -3  14   93.33    1.23   0
  -9   3  14    2.63    0.99   0
   9  -3 -14    3.51    1.05   0
   9   3 -14    3.10    0.92   0
  -9  -3  14    3.14    0.95   0
  -7  -3  14   14.28    0.86   0
  -7   3  14   12.99    1.09   0
   7  -3 -14   13.39    1.16   0
   7   3 -14   14.38    1.00   0
  -5   3  14   30.42    1.14   0
   5   3 -14   26.69    0.92   0
   5  -3 -14   29.88    1.10   0
  -5  -3  14   28.47    1.06   0
   3   3 -14   10.01    1.00   0
  -3   3  14    9.48    1.06   0
   3  -3 -14    7.77    1.09   0
  -3  -3  14    9.48    1.00   0
   1   3 -14   54.98    1.10   0
   1  -3 -14   47.84    1.17   0
  -1  -3  14   49.00    1.02   0
  -1   3  14   60.23    1.34   0
  -1  -3 -14   25.10    0.99   0
   1  -3  14   27.47    1.09   0
   1   3  14   27.94    1.01   0
  -1   3 -14   26.95    1.00   0
   3  -3  14   20.06    1.08   0
   3   3  14   21.07    0.99   0
  -3   3 -14   18.21    0.92   0
  -3  -3 -14   16.05    0.96   0
  -5  -3 -14   -0.16    0.82   0
  -5   3 -14   -0.41    1.04   0
   5   3  14    0.17    0.86   0
   5  -3  14    2.37    0.82   0
   7  -3  14   73.78    1.21   0
  -7   3 -14   66.82    1.44   0
   7   3  14   81.70    1.34   0
   9  -3  14    4.83    1.13   0
  -9   3 -14    1.44    0.87   0
   9   3  14    5.61    0.89   0
  11  -3  14   12.22    1.25   0
  11   3  14   11.27    1.12   0
 -11   3 -14    8.26    1.12   0
  13  -3  14    4.86    1.19   0
  13   3  14    5.05    1.12   0
  15  -3  14    6.53    1.25   0
  15   3  14    6.06    1.00   0
  17  -3  14   -0.87    1.07   0
  17   3  14    2.08    1.05   0
  19  -3  14   -0.53    1.45   0
  19   3  14    0.31    1.15   0
  24   4 -14    2.72    1.08   0
  24  -4 -14    1.70    1.83   0
  24  -4 -14    1.82    1.77   0
  22  -4 -14    1.01    1.78   0
  22  -4 -14    0.89    1.63   0
  22   4 -14    0.75    1.00   0
  20  -4 -14    0.58    1.57   0
  20   4 -14    0.86    0.91   0
  18  -4 -14    0.75    1.58   0
  18   4 -14    1.06    0.85   0
  16   4 -14   16.23    0.91   0
  16  -4 -14   18.10    1.77   0
  14   4 -14    3.73    0.97   0
  14  -4 -14    3.01    1.56   0
  12   4 -14    0.05    0.98   0
  12  -4 -14    1.62    1.42   0
 -12   4  14    1.12    1.18   0
 -10  -4  14    2.98    0.98   0
  10   4 -14    2.34    0.95   0
  10  -4 -14    2.19    1.24   0
 -10   4  14    2.50    1.27   0
  -8  -4  14    2.32    0.80   0
   8  -4 -14    1.75    1.03   0
   8   4 -14    2.04    0.97   0
  -8   4  14    2.24    1.12   0
  -6  -4  14    2.10    0.83   0
   6  -4 -14    1.82    1.25   0
  -6   4  14    2.21    1.20   0
   6   4 -14    1.77    0.84   0
  -4   4  14   13.46    1.33   0
   4  -4 -14   10.60    1.16   0
   4   4 -14   12.15    0.88   0
  -4  -4  14   11.38    0.86   0
  -2  -4  14    0.30    0.82   0
   2   4 -14    0.63    0.81   0
   2  -4 -14    0.27    0.95   0
  -2   4  14   -0.13    1.02   0
   0   4 -14    0.91    0.82   0
   0  -4  14    1.18    0.77   0
   0  -4 -14    0.54    0.76   0
   0   4  14    0.14    0.82   0
   2   4  14    3.54    0.90   0
   2  -4  14    5.55    1.00   0
  -2   4 -14    3.75    0.86   0
   4  -4  14    0.51    1.03   0
   4   4  14    0.96    0.86   0
  -4   4 -14    0.84    1.08   0
   6  -4  14    0.34    1.03   0
  -6   4 -14    0.03    0.88   0
   6   4  14   -1.75    1.10   0
   8  -4  14    0.24    1.06   0
  -8   4 -14    0.88    1.03   0
   8   4  14    1.27    0.90   0
  10  -4  14    0.21    1.15   0
 -10   4 -14    0.73    1.11   0
  10   4  14    0.37    0.89   0
 -12   4 -14   -0.33    1.11   0
  12  -4  14   -0.14    1.17   0
  12   4  14    1.56    0.90   0
  14  -4  14    2.37    1.27   0
  14   4  14    4.11    1.00   0
  16  -4  14    1.10    1.34   0
  16   4  14   -0.14    1.02   0
  18  -4  14    1.03    1.21   0
  18   4  14    1.81    1.14   0
  23   5 -14    1.53    1.34   0
  21   5 -14    1.01    1.00   0
  19   5 -14   17.68    1.01   0
  17   5 -14    7.68    1.15   0
  15   5 -14    1.92    0.87   0
  13   5 -14    8.05    0.90   0
  11   5 -14   28.66    0.98   0
  11  -5 -14   25.88    2.11   0
  -9   5  14    3.89    1.43   0
   9  -5 -14    3.86    1.38   0
   9   5 -14    5.42    0.83   0
  -9  -5  14    4.82    1.03   0
   7  -5 -14    0.29    1.20   0
  -7  -5  14    2.12    0.80   0
  -7   5  14    0.70    1.29   0
   7   5 -14    0.53    0.96   0
  -5   5  14    5.70    1.10   0
   5   5 -14    6.18    0.84   0
  -5  -5  14    6.91    0.85   0
  -3   5  14   12.61    1.16   0
  -3  -5  14    9.47    1.06   0
   3   5 -14   11.28    1.06   0
   1   5 -14    6.85    0.90   0
  -1  -5  14    6.07    1.06   0
  -1   5  14    9.70    1.10   0
  -1   5 -14    5.80    1.02   0
   1  -5  14    8.06    1.07   0
   1   5  14    8.31    1.11   0
   3  -5  14   15.15    1.09   0
  -3   5 -14   14.16    1.15   0
   3   5  14   16.84    1.12   0
   5   5  14    1.43    0.85   0
  -5   5 -14    0.64    1.07   0
   5  -5  14    0.94    1.05   0
  -7   5 -14    9.90    1.14   0
   7   5  14   13.52    0.91   0
   7  -5  14   11.23    1.18   0
  -9   5 -14    6.14    1.17   0
   9   5  14    7.93    0.96   0
   9  -5  14    8.48    1.19   0
 -11   5 -14   -0.37    1.18   0
  11  -5  14    1.66    1.21   0
  11   5  14    1.10    1.15   0
  13  -5  14    0.77    1.32   0
  13   5  14   -0.94    1.20   0
  15   5  14    3.20    1.09   0
  15  -5  14    1.88    1.65   0
  17  -5  14    0.54    1.77   0
  22   6 -14   -0.05    1.11   0
  20   6 -14    1.09    1.25   0
  18   6 -14   11.98    1.02   0
  16   6 -14   13.33    1.00   0
  14   6 -14    0.70    0.94   0
  12   6 -14    2.36    1.05   0
  10   6 -14    1.58    0.80   0
  -8   6  14    1.86    1.62   0
   8   6 -14    3.56    1.03   0
  -6  -6  14   18.58    1.13   0
  -6   6  14   16.31    1.39   0
   6   6 -14   16.07    0.96   0
  -4   6  14    0.91    1.12   0
   4   6 -14    0.57    0.88   0
  -4  -6  14    0.20    1.07   0
   2   6 -14   31.74    1.25   0
  -2  -6  14   34.77    1.22   0
  -2   6  14   36.32    1.36   0
   0   6 -14   16.48    1.17   0
   0  -6  14   17.12    1.13   0
   0   6  14   17.22    1.22   0
   2   6  14    6.72    1.14   0
   2  -6  14    6.95    1.06   0
  -2   6 -14    5.59    1.14   0
   4  -6  14    0.74    1.09   0
   4   6  14    1.11    0.91   0
  -4   6 -14    1.21    1.12   0
   6  -6  14    0.76    1.11   0
   6   6  14    1.23    1.13   0
  -6   6 -14   -0.35    1.14   0
   8  -6  14    0.34    1.37   0
  -8   6 -14    0.35    1.20   0
   8   6  14   -0.87    1.14   0
 -10   6 -14    1.54    1.17   0
  10   6  14    0.89    1.17   0
  10  -6  14    0.85    1.23   0
 -12   6 -14    0.06    1.43   0
  12   6  14   -0.64    1.24   0
  12  -6  14    2.06    1.31   0
  14  -6  14    1.75    1.49   0
  14   6  14    2.34    1.14   0
  19   7 -14    0.57    1.08   0
  17   7 -14    4.82    1.08   0
  15   7 -14    5.38    1.22   0
  13   7 -14    1.67    0.89   0
  11   7 -14    4.90    0.92   0
   9   7 -14    3.56    0.92   0
  -7   7  14    0.40    1.93   0
   7   7 -14    0.79    0.88   0
  -5   7  14    2.50    1.46   0
   5   7 -14    4.20    1.13   0
  -3   7  14    4.70    1.38   0
  -3  -7  14    3.32    1.10   0
   3   7 -14    5.84    1.12   0
   1   7 -14   37.17    1.35   0
  -1  -7  14   32.19    1.28   0
  -1   7  14   33.88    1.44   0
  -1   7 -14    0.47    1.13   0
   1   7  14    0.02    1.14   0
   1  -7  14    0.65    1.13   0
   3  -7  14    1.52    1.11   0
   3   7  14    0.72    1.19   0
  -3   7 -14    0.60    1.37   0
   5  -7  14    5.10    1.41   0
  -5   7 -14    5.39    1.24   0
   5   7  14    7.94    1.24   0
  -7   7 -14    0.43    1.42   0
   7   7  14   -0.02    1.23   0
   7  -7  14    0.71    1.25   0
   9  -7  14   -0.49    1.51   0
  -9   7 -14   -0.77    1.48   0
   9   7  14    2.07    1.26   0
  11  -7  14   -0.49    1.58   0
  11   7  14   -0.12    1.08   0
 -11   7 -14    0.24    1.53   0
  13  -7  14    0.83    1.73   0
  13   7  14   -0.71    1.17   0
  16   8 -14    0.37    1.12   0
  14   8 -14    0.14    1.06   0
  12   8 -14    3.46    1.05   0
  10   8 -14    1.06    1.22   0
   8   8 -14   -0.70    1.21   0
  -6   8  14    2.61    2.25   0
   6   8 -14    2.61    0.95   0
  -6   8  14    2.50    2.24   0
  -4   8  14    0.81    1.58   0
   4   8 -14    1.84    1.14   0
   2   8 -14   17.26    1.31   0
  -2   8  14   19.69    1.68   0
   0   8 -14    1.36    1.23   0
   0   8  14    0.33    1.47   0
   2  -8  14    3.83    1.48   0
   2   8  14    7.41    1.34   0
  -2   8 -14    4.53    1.27   0
   4  -8  14    0.84    1.28   0
  -4   8 -14    2.28    1.48   0
   4   8  14    0.77    1.28   0
  -6   8 -14    2.07    1.35   0
   6  -8  14    1.97    1.55   0
   6   8  14    1.32    1.11   0
   8  -8  14    0.67    1.59   0
  -8   8 -14    0.46    1.57   0
   8   8  14    0.21    1.37   0
  10  -8  14    0.18    1.93   0
 -10   8 -14    0.41    1.85   0
  10   8  14   -0.38    1.42   0
  11   9 -14    1.41    1.38   0
   9   9 -14    0.30    1.35   0
   7   9 -14    0.36    1.28   0
   5   9 -14    0.25    1.04   0
  -3   9  14    0.96    1.79   0
   3   9 -14    1.19    1.32   0
  -3   9  14    0.39    1.72   0
   1   9 -14   -1.73    1.35   0
  -1   9  14    0.92    1.54   0
  -1   9  14    0.01    1.67   0
  -1   9 -14   -1.10    1.55   0
   1   9  14   -0.09    1.45   0
   3   9  14    0.55    1.42   0
  -3   9 -14    1.35    1.61   0
  -5   9 -14    1.10    1.70   0
   5   9  14    0.40    1.39   0
  26  -1 -15    0.53    1.10   0
  26   1 -15    0.36    1.35   0
  24  -1 -15    2.11    1.00   0
  24   1 -15    1.10    0.96   0
  22  -1 -15    5.57    1.18   0
  22   1 -15    6.03    1.14   0
  20  -1 -15   52.30    1.35   0
  20   1 -15   53.66    1.14   0
  18  -1 -15    4.62    1.07   0
  18   1 -15    4.14    1.03   0
  16   1 -15   20.24    1.05   0
  16  -1 -15   17.04    1.09   0
 -14  -1  15    2.81    0.79   0
  14   1 -15    2.70    0.98   0
 -14   1  15    2.66    0.97   0
  14  -1 -15    2.74    0.78   0
 -12  -1  15    0.69    0.99   0
  12  -1 -15    0.31    0.95   0
 -12   1  15   -1.19    0.93   0
  12   1 -15   -0.84    0.97   0
 -10  -1  15  352.73    1.88   0
  10  -1 -15  387.81    2.24   0
  10   1 -15  374.22    1.96   0
 -10   1  15  384.20    2.22   0
  -8   1  15    5.29    0.82   0
   8  -1 -15    5.24    1.03   0
  -8  -1  15    5.67    0.77   0
   8   1 -15    5.03    0.96   0
   6  -1 -15   10.34    1.10   0
  -6  -1  15    9.74    0.78   0
   6   1 -15    8.77    0.81   0
  -6   1  15    9.96    0.87   0
   4   1 -15   76.48    1.16   0
  -4   1  15   67.03    1.16   0
  -4  -1  15   67.47    1.07   0
   4  -1 -15   77.82    1.39   0
   2   1 -15   69.82    1.26   0
  -2   1  15   71.71    1.19   0
  -2  -1  15   62.10    1.07   0
   2  -1 -15   68.87    1.35   0
   0   1  15  187.78    1.57   0
   0  -1  15  161.87    1.42   0
   0  -1 -15  173.90    1.58   0
   0   1 -15  173.19    1.56   0
   2  -1  15   29.85    0.95   0
  -2  -1 -15   24.30    1.15   0
  -2   1 -15   25.12    0.98   0
   2   1  15   27.46    0.96   0
   4  -1  15    2.27    1.07   0
  -4  -1 -15    1.07    0.99   0
  -4   1 -15   -0.61    1.06   0
   4   1  15    1.34    0.88   0
  -6  -1 -15    1.01    0.80   0
  -6   1 -15    2.71    0.86   0
   6   1  15    2.44    0.84   0
   6  -1  15    2.65    0.90   0
  -8   1 -15   72.51    1.32   0
   8   1  15   92.45    1.21   0
  -8  -1 -15   64.09    1.19   0
   8  -1  15   87.70    1.21   0
 -10   1 -15   -0.73    0.87   0
  10   1  15   -0.42    0.87   0
  10  -1  15    1.45    0.83   0
 -12   1 -15    5.22    0.87   0
  12   1  15    9.47    0.97   0
  12  -1  15   10.40    0.96   0
  14  -1  15    4.49    1.19   0
  14   1  15    4.96    0.95   0
  16   1  15    1.63    1.01   0
  16  -1  15   -0.63    1.19   0
  18   1  15    1.21    1.08   0
  18  -1  15   -0.44    1.35   0
  25   2 -15    1.68    1.06   0
  25  -2 -15    1.20    1.28   0
  23   2 -15    1.06    0.97   0
  23  -2 -15    3.06    1.17   0
  21   2 -15   -0.13    0.90   0
  21  -2 -15    0.56    1.11   0
  19   2 -15    2.33    0.88   0
  19  -2 -15    1.00    1.09   0
  17   2 -15    5.67    1.06   0
  17  -2 -15    4.99    1.04   0
  15   2 -15   18.75    0.89   0
  15  -2 -15   19.09    1.08   0
  13   2 -15    1.20    0.76   0
 -13  -2  15   -0.80    0.79   0
  13  -2 -15    1.46    0.99   0
 -13   2  15   -0.00    0.99   0
 -11   2  15    0.47    0.79   0
 -11  -2  15    1.48    0.97   0
  11  -2 -15    0.98    0.99   0
  11   2 -15    1.25    0.76   0
   9  -2 -15   11.57    1.04   0
  -9  -2  15    8.89    0.80   0
  -9   2  15   10.89    1.02   0
   9   2 -15    9.86    0.97   0
   7   2 -15   45.77    0.99   0
  -7  -2  15   41.61    0.97   0
  -7   2  15   51.37    1.22   0
   7  -2 -15   53.86    1.28   0
  -5  -2  15   22.82    0.86   0
  -5   2  15   22.98    0.93   0
   5   2 -15   22.32    0.87   0
   5  -2 -15   24.51    1.16   0
   3   2 -15   21.72    1.05   0
  -3   2  15   19.92    1.15   0
   3  -2 -15   16.38    0.96   0
  -3  -2  15   15.61    0.84   0
   1   2 -15   57.28    1.10   0
  -1   2  15   65.76    1.30   0
   1  -2 -15   53.46    1.29   0
  -1  -2  15   56.07    1.21   0
  -1  -2 -15   38.14    1.21   0
  -1   2 -15   41.53    1.23   0
   1   2  15   43.58    1.06   0
   1  -2  15   42.36    1.02   0
   3  -2  15   93.90    1.24   0
  -3   2 -15   90.00    1.44   0
   3   2  15   93.05    1.25   0
  -3  -2 -15   89.03    1.28   0
   5  -2  15   48.68    1.09   0
  -5  -2 -15   35.26    1.03   0
  -5   2 -15   40.39    1.26   0
   5   2  15   46.62    1.05   0
   7  -2  15   15.46    1.15   0
  -7  -2 -15   10.99    0.83   0
  -7   2 -15   12.60    1.11   0
   7   2  15   14.72    1.10   0
   9  -2  15   42.78    1.29   0
  -9   2 -15   33.21    1.04   0
   9   2  15   38.63    1.01   0
  11  -2  15    1.45    1.12   0
  11   2  15    0.94    0.88   0
 -11   2 -15    0.28    0.88   0
  13   2  15    3.91    0.93   0
  13  -2  15    2.92    0.97   0
  15   2  15    3.83    0.98   0
  15  -2  15    3.26    1.02   0
  17   2  15    2.68    1.32   0
  17  -2  15    1.00    1.12   0
  19   2  15    2.30    1.41   0
  19  -2  15   -0.80    1.18   0
  26  -3 -15    0.52    1.42   0
  26   3 -15   -0.19    1.14   0
  26  -3 -15    0.57    1.65   0
  24   3 -15    3.62    1.31   0
  24  -3 -15    3.14    1.52   0
  22   3 -15   -0.94    1.19   0
  22  -3 -15   -0.29    1.21   0
  20  -3 -15    4.93    1.35   0
  20   3 -15    5.59    0.94   0
  18   3 -15    2.17    0.85   0
  18  -3 -15    2.25    1.10   0
  16   3 -15   26.81    0.92   0
  16  -3 -15   27.82    1.21   0
  14   3 -15   26.87    0.91   0
  14  -3 -15   27.33    1.25   0
  12  -3 -15   23.04    1.36   0
  12   3 -15   21.44    1.02   0
 -12  -3  15   22.48    1.02   0
 -12   3  15   19.50    1.12   0
 -10  -3  15   34.82    0.93   0
 -10   3  15   33.43    1.17   0
  10   3 -15   33.65    0.93   0
  10  -3 -15   38.74    1.30   0
  -8  -3  15    2.17    0.79   0
   8   3 -15    2.09    0.98   0
   8  -3 -15    0.59    1.29   0
  -8   3  15    1.92    1.00   0
  -6   3  15    2.49    0.98   0
   6   3 -15    3.92    0.79   0
   6  -3 -15    3.03    1.08   0
  -6  -3  15    2.27    0.95   0
  -4   3  15    6.06    1.00   0
   4   3 -15    4.67    0.82   0
   4  -3 -15    3.96    1.05   0
  -4  -3  15    4.82    0.81   0
  -2   3  15   63.27    1.30   0
  -2  -3  15   54.51    1.22   0
   2   3 -15   62.14    1.30   0
   2  -3 -15   51.50    1.31   0
   0  -3 -15   12.03    0.90   0
   0  -3  15   15.08    1.05   0
   0   3  15   16.20    0.95   0
   0   3 -15   14.55    0.94   0
  -2  -3 -15   48.81    1.30   0
   2   3  15   63.94    1.37   0
  -2   3 -15   52.28    1.10   0
   2  -3  15   58.45    1.21   0
  -4  -3 -15    8.48    1.07   0
   4  -3  15    9.17    0.85   0
   4   3  15    9.88    1.13   0
  -4   3 -15    8.10    1.05   0
   6  -3  15    2.99    0.86   0
  -6   3 -15    2.17    1.08   0
   6   3  15    3.96    0.88   0
   8  -3  15   -0.83    0.90   0
  -8   3 -15   -0.02    0.88   0
   8   3  15   -0.15    0.84   0
  10  -3  15    8.53    1.00   0
  10   3  15    6.77    0.89   0
 -10   3 -15    5.81    1.09   0
  12  -3  15    3.84    0.96   0
  12   3  15    1.69    1.12   0
 -12   3 -15    3.02    1.11   0
  14  -3  15    3.61    1.22   0
  14   3  15    2.11    0.96   0
  16  -3  15   -0.64    1.36   0
  16   3  15    1.80    1.00   0
  18  -3  15    4.58    1.44   0
  18   3  15    5.32    1.11   0
  25  -4 -15    1.36    1.89   0
  25  -4 -15    1.47    1.90   0
  25   4 -15    2.03    1.15   0
  23  -4 -15    5.30    1.74   0
  23  -4 -15    3.71    1.76   0
  23   4 -15    6.44    1.31   0
  21  -4 -15    1.42    1.56   0
  21   4 -15    1.82    0.96   0
  19   4 -15    8.01    1.13   0
  19  -4 -15   10.10    1.62   0
  17  -4 -15    2.14    1.49   0
  17   4 -15    2.60    0.85   0
  15   4 -15   95.10    1.17   0
  15  -4 -15   90.20    2.24   0
  13   4 -15    3.69    0.98   0
  13  -4 -15    1.14    1.41   0
  11   4 -15    2.59    0.79   0
 -11  -4  15    3.08    0.81   0
 -11   4  15    2.05    1.30   0
  11  -4 -15    2.33    1.29   0
  -9   4  15    0.26    0.98   0
  -9  -4  15   -0.19    0.98   0
   9  -4 -15    0.93    1.24   0
   9   4 -15    0.96    0.77   0
  -7  -4  15    5.52    0.82   0
   7  -4 -15    3.61    1.26   0
  -7   4  15    5.69    1.19   0
   7   4 -15    5.61    0.83   0
  -5   4  15  124.60    1.68   0
   5  -4 -15  112.14    1.71   0
   5   4 -15  112.52    1.32   0
  -5  -4  15  122.14    1.45   0
  -3   4  15    2.95    1.05   0
   3   4 -15    2.55    0.80   0
   3  -4 -15    2.48    1.03   0
  -3  -4  15    1.90    0.83   0
   1   4 -15   13.13    1.10   0
  -1  -4  15   14.73    1.01   0
   1  -4 -15    9.90    1.06   0
  -1   4  15   13.93    1.09   0
  -1  -4 -15   45.82    1.25   0
   1   4  15   56.03    1.31   0
  -1   4 -15   48.98    1.13   0
   1  -4  15   51.76    1.09   0
  -3   4 -15  107.41    1.63   0
   3   4  15  115.11    1.36   0
   3  -4  15  107.14    1.34   0
   5  -4  15   24.76    1.16   0
   5   4  15   25.19    0.99   0
  -5   4 -15   19.81    1.18   0
   7  -4  15    1.19    1.06   0
  -7   4 -15    0.22    1.07   0
   7   4  15   -0.32    0.88   0
  -9   4 -15    0.42    1.08   0
   9  -4  15   -0.66    1.11   0
   9   4  15    0.49    0.90   0
 -11   4 -15    6.88    1.14   0
  11  -4  15    7.74    1.18   0
  11   4  15    7.68    0.97   0
  13  -4  15    3.59    1.27   0
 -13   4 -15    1.02    1.19   0
  13   4  15    4.98    0.97   0
  15  -4  15    0.43    1.10   0
  15   4  15    1.30    1.25   0
  17  -4  15    3.50    1.48   0
  17   4  15    4.66    1.13   0
  22   5 -15    3.64    1.29   0
  20   5 -15   -0.47    0.95   0
  18   5 -15   -1.30    0.92   0
  16   5 -15   15.58    1.12   0
  14   5 -15    0.95    0.86   0
  14  -5 -15    0.79    2.44   0
  12   5 -15    0.17    0.87   0
  12  -5 -15    1.13    1.72   0
 -10  -5  15    1.64    0.85   0
  10  -5 -15    0.66    1.33   0
  10   5 -15    1.26    1.04   0
 -10   5  15    1.27    1.29   0
   8  -5 -15    6.82    1.29   0
   8   5 -15    7.92    0.81   0
  -8  -5  15    7.65    0.87   0
  -8   5  15    8.34    1.37   0
  -6   5  15    5.46    1.23   0
   6  -5 -15    4.61    1.25   0
   6   5 -15    3.67    0.82   0
  -6  -5  15    5.14    0.84   0
  -4   5  15    2.65    1.25   0
   4   5 -15    3.74    0.82   0
   4  -5 -15    2.16    1.07   0
  -4  -5  15    2.97    0.99   0
   2   5 -15    1.17    0.84   0
  -2  -5  15    1.27    1.02   0
  -2   5  15    2.03    1.04   0
   0   5 -15   29.68    1.21   0
   0  -5  15   31.82    1.01   0
   0   5  15   34.73    1.27   0
   2  -5  15    0.47    1.04   0
   2   5  15   -0.65    1.15   0
  -2   5 -15    0.11    0.88   0
   4  -5  15   -0.73    1.01   0
   4   5  15    1.35    1.06   0
  -4   5 -15    0.95    1.07   0
  -6   5 -15    1.56    1.13   0
   6   5  15    1.18    0.89   0
   6  -5  15    0.73    1.06   0
   8   5  15    2.24    1.17   0
  -8   5 -15    2.62    1.12   0
   8  -5  15    0.81    1.14   0
 -10   5 -15    0.66    1.18   0
  10  -5  15    0.40    1.23   0
  10   5  15    1.25    0.93   0
 -12   5 -15    0.34    1.21   0
  12  -5  15    1.23    1.28   0
  12   5  15   -0.64    1.22   0
  14  -5  15   -0.75    1.41   0
  14   5  15    0.78    1.05   0
  16  -5  15    2.97    1.79   0
  16   5  15    0.84    1.15   0
  21   6 -15   -0.13    1.06   0
  19   6 -15    3.03    1.01   0
  17   6 -15    3.70    1.01   0
  15   6 -15    7.97    0.96   0
  13   6 -15    9.64    1.12   0
  11   6 -15   -0.07    1.05   0
  -9   6  15    5.46    1.72   0
   9   6 -15    5.79    0.91   0
  -7  -6  15    3.48    0.90   0
   7   6 -15    2.19    0.86   0
  -7   6  15    2.76    1.40   0
  -5   6  15   35.90    1.55   0
  -5  -6  15   34.17    1.04   0
   5   6 -15   32.12    1.05   0
  -3   6  15   -0.18    1.13   0
   3   6 -15    0.98    0.84   0
  -3  -6  15    1.92    1.09   0
   1   6 -15    4.49    0.90   0
  -1  -6  15    4.37    1.10   0
  -1   6  15    5.80    1.14   0
   1   6  15   14.48    1.20   0
   1  -6  15   13.72    1.13   0
  -1   6 -15   12.79    0.94   0
   3  -6  15    0.53    1.12   0
   3   6  15    1.34    1.16   0
  -3   6 -15    1.89    1.15   0
  -5   6 -15   16.15    1.24   0
   5   6  15   17.58    1.05   0
   5  -6  15   14.82    1.23   0
   7  -6  15    2.42    1.25   0
  -7   6 -15    2.73    1.18   0
   7   6  15    4.26    0.94   0
   9  -6  15    1.98    1.27   0
  -9   6 -15    3.51    1.25   0
   9   6  15    3.38    0.99   0
 -11   6 -15   -0.00    1.28   0
  11   6  15    3.41    1.28   0
  11  -6  15   -0.95    1.32   0
  13   6  15    2.58    1.34   0
  13  -6  15    1.70    1.45   0
  20   7 -15    2.83    1.15   0
  18   7 -15    1.32    1.04   0
  16   7 -15    0.48    1.02   0
  14   7 -15    1.86    1.00   0
  12   7 -15   -0.65    0.93   0
  10   7 -15    3.76    0.91   0
  -8   7  15    0.09    2.19   0
   8   7 -15    1.05    1.09   0
  -6   7  15    2.07    1.47   0
   6   7 -15    2.00    0.92   0
  -4   7  15    0.70    1.36   0
   4   7 -15    0.75    1.08   0
  -4  -7  15    1.25    0.90   0
   2   7 -15    3.54    1.12   0
  -2  -7  15    3.42    0.92   0
  -2   7  15    4.62    1.37   0
   0   7 -15    6.93    1.18   0
   0   7  15    8.06    1.23   0
   0  -7  15    6.36    1.20   0
   2  -7  15    0.97    1.32   0
   2   7  15    0.46    1.21   0
  -2   7 -15    1.00    1.20   0
   4  -7  15    1.43    1.18   0
   4   7  15    2.40    0.97   0
  -4   7 -15    0.86    1.26   0
   6   7  15    1.64    1.25   0
   6  -7  15    1.31    1.20   0
  -6   7 -15    0.78    1.27   0
  -8   7 -15    0.91    1.26   0
   8   7  15    3.79    1.05   0
   8  -7  15    0.59    1.30   0
 -10   7 -15    0.17    1.36   0
  10  -7  15    0.32    1.61   0
  10   7  15    1.99    1.33   0
  12  -7  15    0.44    1.50   0
  12   7  15    0.75    1.16   0
  17   8 -15    0.63    1.12   0
  15   8 -15    1.19    1.05   0
  13   8 -15   -0.59    1.27   0
  11   8 -15   -0.06    1.00   0
   9   8 -15    1.27    1.24   0
   7   8 -15    5.35    1.19   0
  -5   8  15    2.55    1.59   0
   5   8 -15    3.30    1.20   0
  -3   8  15    4.55    1.54   0
   3   8 -15    3.31    1.03   0
   1   8 -15    0.89    1.23   0
  -1   8  15    1.96    1.26   0
   1   8  15    1.53    1.27   0
   1  -8  15    0.50    1.25   0
  -1   8 -15    2.12    1.28   0
  -3   8 -15    1.01    1.50   0
   3   8  15   -0.42    1.04   0
   3  -8  15    0.51    1.30   0
  -5   8 -15    1.48    1.36   0
   5   8  15    0.85    1.08   0
   5  -8  15    1.25    1.52   0
   7  -8  15    0.96    1.64   0
  -7   8 -15    0.71    1.57   0
   7   8  15   -0.17    1.15   0
   9   8  15   -0.99    1.18   0
   9  -8  15    0.82    1.77   0
  -9   8 -15   -0.16    1.66   0
  12   9 -15   -0.25    1.15   0
  10   9 -15    2.07    1.38   0
   8   9 -15    3.74    1.32   0
   6   9 -15    1.47    1.06   0
  -4   9  15   -0.17    1.90   0
   4   9 -15    0.47    1.30   0
  -4   9  15    0.86    1.75   0
  -2   9  15    1.33    1.64   0
   2   9 -15    1.14    1.34   0
  -2   9  15   -0.34    1.69   0
   0   9  15    2.88    1.65   0
   0   9 -15    0.87    1.39   0
   2   9  15    0.34    1.48   0
  -2   9 -15    0.10    1.36   0
   4   9  15    0.54    1.46   0
  -4   9 -15   -0.65    1.70   0
  26   0 -16    6.31    1.17   0
  24   0 -16   13.47    1.29   0
  22   0 -16    0.08    0.91   0
  20   0 -16    1.33    0.88   0
  18   0 -16    3.42    0.87   0
  16   0 -16   -0.67    0.98   0
 -14   0  16   45.50    1.15   0
  14   0 -16   46.75    1.17   0
 -12   0  16   13.78    0.85   0
  12   0 -16   14.51    0.89   0
 -10   0  16   16.63    0.86   0
  10   0 -16   14.76    0.86   0
  -8   0  16    7.53    0.98   0
   8   0 -16    7.37    0.81   0
   6   0 -16   57.43    1.09   0
  -6   0  16   57.49    1.17   0
   4   0 -16   14.52    0.88   0
  -4   0  16   11.75    0.83   0
   2   0 -16    1.66    0.99   0
  -2   0  16    1.47    0.78   0
   0   0  16   79.84    1.30   0
   0   0 -16   58.62    1.13   0
   2   0  16   64.83    1.10   0
  -2   0 -16   50.47    1.08   0
  -4   0 -16  241.09    1.80   0
   4   0  16  333.10    1.85   0
  -6   0 -16   11.14    1.09   0
   6   0  16   18.08    1.13   0
  -8   0 -16  176.39    1.59   0
   8   0  16  222.98    1.60   0
 -10   0 -16   45.67    1.12   0
  10   0  16   60.65    1.15   0
  12   0  16   16.76    0.98   0
  14   0  16    2.84    1.19   0
  16   0  16    2.23    1.24   0
  18   0  16    1.95    1.12   0
  27  -1 -16    0.62    1.44   0
  27   1 -16    1.62    1.16   0
  25  -1 -16    0.35    1.27   0
  25   1 -16    0.78    1.25   0
  23  -1 -16    0.64    1.18   0
  23   1 -16    1.75    1.19   0
  21  -1 -16    0.74    1.12   0
  21   1 -16    0.44    0.92   0
  19   1 -16   27.14    0.96   0
  19  -1 -16   29.15    1.16   0
  17   1 -16   46.77    1.03   0
  17  -1 -16   45.66    1.06   0
  15   1 -16    0.09    0.80   0
 -15   1  16    0.68    0.99   0
  15  -1 -16    0.89    0.82   0
 -13  -1  16   23.18    0.90   0
  13  -1 -16   21.83    1.06   0
  13   1 -16   23.07    1.08   0
 -13   1  16   21.27    0.90   0
 -11  -1  16    0.50    0.82   0
  11  -1 -16    0.47    0.77   0
  11   1 -16    1.02    0.81   0
 -11   1  16    1.35    0.95   0
  -9   1  16   21.12    1.08   0
   9   1 -16   20.90    0.86   0
  -9  -1  16   21.47    1.03   0
   9  -1 -16   19.55    0.94   0
   7  -1 -16   -0.00    0.82   0
   7   1 -16    0.66    0.76   0
  -7  -1  16    1.20    0.91   0
  -7   1  16    1.37    0.94   0
   5   1 -16    8.77    0.79   0
  -5   1  16    9.30    0.84   0
  -5  -1  16   12.50    0.96   0
   5  -1 -16   13.17    1.09   0
   3   1 -16   26.39    0.91   0
  -3   1  16   26.30    0.93   0
  -3  -1  16   23.18    0.87   0
   3  -1 -16   25.25    0.97   0
   1  -1 -16   91.69    1.25   0
  -1   1  16  104.43    1.26   0
   1   1 -16   87.88    1.25   0
  -1  -1  16   93.02    1.20   0
   1   1  16   51.30    1.06   0
  -1  -1 -16   43.19    1.07   0
  -1   1 -16   44.92    1.25   0
   1  -1  16   45.94    1.03   0
   3  -1  16   -0.12    0.88   0
  -3  -1 -16    0.47    0.80   0
  -3   1 -16    0.21    0.85   0
   3   1  16   -0.11    0.82   0
   5  -1  16    3.57    1.11   0
  -5  -1 -16    1.99    1.00   0
  -5   1 -16    2.30    1.07   0
   5   1  16    3.66    0.85   0
  -7   1 -16    0.50    0.84   0
  -7  -1 -16   -0.48    0.83   0
   7   1  16    2.10    1.03   0
   7  -1  16   -0.19    0.88   0
  -9   1 -16   35.46    1.23   0
   9   1  16   46.15    1.25   0
  -9  -1 -16   33.47    1.03   0
   9  -1  16   48.82    1.34   0
 -11   1 -16   -0.38    0.82   0
  11   1  16    0.84    0.91   0
  11  -1  16    0.02    1.09   0
  13   1  16    1.24    0.98   0
  13  -1  16    1.63    1.14   0
  15   1  16    2.40    0.98   0
  15  -1  16    1.86    1.01   0
  17   1  16    2.88    1.09   0
  17  -1  16    2.82    1.11   0
  19   1  16    1.93    1.14   0
  19  -1  16    2.45    1.44   0
  26   2 -16    1.74    1.12   0
  26  -2 -16    3.08    1.42   0
  24   2 -16    0.74    1.01   0
  24  -2 -16   -0.11    1.32   0
  22   2 -16    4.07    0.94   0
  22  -2 -16    2.88    1.18   0
  20   2 -16    0.73    0.88   0
  20  -2 -16    0.87    1.12   0
  18  -2 -16   24.94    1.19   0
  18   2 -16   23.77    0.95   0
  16   2 -16    4.43    0.86   0
  16  -2 -16    2.91    1.03   0
 -14  -2  16  124.65    1.24   0
  14   2 -16  117.64    1.22   0
 -14   2  16  122.17    1.55   0
  14  -2 -16  124.77    1.59   0
 -12  -2  16    0.95    0.75   0
 -12   2  16    1.67    0.99   0
  12  -2 -16    1.31    1.01   0
  12   2 -16    0.74    0.79   0
  10  -2 -16   -0.16    1.05   0
 -10  -2  16    0.07    0.75   0
 -10   2  16    1.23    0.96   0
  10   2 -16    0.94    0.75   0
   8   2 -16    0.38    0.76   0
  -8  -2  16    0.36    0.77   0
  -8   2  16    1.37    0.93   0
   8  -2 -16    0.38    0.99   0
  -6  -2  16   50.51    0.99   0
   6   2 -16   48.38    1.01   0
  -6   2  16   53.41    1.23   0
   6  -2 -16   53.02    1.27   0
  -4  -2  16   63.31    1.07   0
   4   2 -16   61.75    1.09   0
  -4   2  16   66.52    1.15   0
   4  -2 -16   69.05    1.41   0
   2   2 -16   -0.33    0.82   0
  -2   2  16   -0.52    0.86   0
   2  -2 -16    1.71    0.83   0
  -2  -2  16    0.13    0.78   0
   0  -2 -16    8.14    0.91   0
   0  -2  16    8.48    0.88   0
   0   2 -16    7.84    0.90   0
   0   2  16   10.01    1.10   0
   2   2  16   41.70    1.06   0
   2  -2  16   44.65    1.21   0
  -2  -2 -16   35.44    1.20   0
  -2   2 -16   39.65    1.09   0
   4  -2  16   89.92    1.26   0
  -4  -2 -16   72.32    1.21   0
  -4   2 -16   84.33    1.47   0
   4   2  16   91.51    1.22   0
   6  -2  16    1.82    1.08   0
  -6  -2 -16    1.01    0.78   0
  -6   2 -16    0.58    1.07   0
   6   2  16   -0.24    0.87   0
   8  -2  16   13.82    0.98   0
  -8   2 -16   11.48    0.91   0
   8   2  16   13.44    0.92   0
  -8  -2 -16    9.15    0.88   0
  10  -2  16    2.04    1.15   0
 -10   2 -16   -0.50    0.88   0
  10   2  16    1.05    1.06   0
  12  -2  16    1.03    0.99   0
 -12   2 -16    1.84    1.12   0
  12   2  16    1.68    0.92   0
  14   2  16    5.58    1.01   0
  14  -2  16    6.28    1.00   0
  16   2  16    2.28    1.07   0
  16  -2  16    1.69    1.29   0
  18   2  16    5.83    1.17   0
  18  -2  16    9.01    1.46   0
  25   3 -16    2.15    1.35   0
  25  -3 -16   -0.64    1.37   0
  23  -3 -16    5.58    1.29   0
  23   3 -16    8.35    1.27   0
  21   3 -16    3.51    0.94   0
  21  -3 -16    3.06    1.20   0
  19  -3 -16    7.48    1.20   0
  19   3 -16    9.55    0.97   0
  17   3 -16    1.23    0.82   0
  17  -3 -16    0.89    1.07   0
  15   3 -16    1.00    0.99   0
  15  -3 -16    0.16    1.27   0
 -13  -3  16   26.46    0.93   0
  13   3 -16   29.36    1.09   0
  13  -3 -16   34.36    1.49   0
 -13   3  16   25.09    1.22   0
 -11  -3  16    8.53    0.81   0
 -11   3  16    7.72    1.22   0
  11   3 -16    7.57    0.94   0
  11  -3 -16    8.03    1.10   0
  -9   3  16   59.65    1.32   0
  -9  -3  16   60.03    1.16   0
   9   3 -16   58.99    1.16   0
   9  -3 -16   62.55    1.55   0
  -7   3  16   12.27    1.08   0
   7   3 -16   12.81    1.03   0
   7  -3 -16   13.79    1.14   0
  -7  -3  16   14.37    1.01   0
  -5   3  16    0.56    0.96   0
   5   3 -16    0.83    0.96   0
  -5  -3  16   -0.25    0.95   0
   5  -3 -16    0.29    0.83   0
  -3  -3  16   38.84    0.99   0
  -3   3  16   39.27    1.05   0
   3  -3 -16   31.05    1.19   0
   3   3 -16   35.55    1.17   0
   1   3 -16  163.54    1.54   0
   1  -3 -16  144.66    1.51   0
  -1  -3  16  162.79    1.44   0
  -1   3  16  164.78    1.51   0
  -1  -3 -16   29.17    1.24   0
   1   3  16   35.75    1.07   0
  -1   3 -16   32.85    1.03   0
   1  -3  16   36.14    1.16   0
  -3  -3 -16    1.86    1.04   0
  -3   3 -16    0.18    0.90   0
   3  -3  16    1.40    0.86   0
   3   3  16    1.56    1.09   0
   5  -3  16   -0.09    0.85   0
  -5  -3 -16    0.15    0.84   0
  -5   3 -16   -0.39    1.04   0
   5   3  16    0.79    0.89   0
   7   3  16    0.65    0.85   0
   7  -3  16    1.98    1.11   0
  -7   3 -16    1.60    0.88   0
   9  -3  16   13.41    1.16   0
  -9   3 -16   11.07    1.14   0
   9   3  16   14.70    1.15   0
  11  -3  16    0.26    0.97   0
 -11   3 -16    0.64    0.90   0
  11   3  16    1.15    0.90   0
  13  -3  16    1.81    1.19   0
 -13   3 -16    1.47    1.16   0
  13   3  16    1.09    1.12   0
  15  -3  16    0.82    1.27   0
  15   3  16    3.08    1.00   0
  17  -3  16    1.30    1.15   0
  17   3  16    0.03    1.36   0
  24  -4 -16    0.81    1.79   0
  24  -4 -16    0.64    1.80   0
  24   4 -16    1.42    1.34   0
  22   4 -16    4.61    1.28   0
  22  -4 -16    3.15    1.72   0
  20  -4 -16    0.81    1.59   0
  20   4 -16    0.74    0.90   0
  18  -4 -16    3.16    1.54   0
  18   4 -16    4.89    1.11   0
  16   4 -16   17.94    0.91   0
  16  -4 -16   18.72    1.65   0
  14   4 -16   16.29    0.88   0
  14  -4 -16   16.64    1.43   0
  12  -4 -16   30.45    1.53   0
 -12   4  16   29.83    1.44   0
 -12  -4  16   33.70    0.96   0
  12   4 -16   35.07    0.96   0
 -10   4  16    0.74    1.18   0
  10  -4 -16    0.79    1.28   0
 -10  -4  16    0.32    0.99   0
  10   4 -16    1.01    0.80   0
   8  -4 -16   -0.35    1.27   0
   8   4 -16    1.50    0.78   0
  -8  -4  16   -0.77    0.96   0
  -8   4  16   -0.23    1.00   0
  -6  -4  16   27.91    0.92   0
  -6   4  16   25.86    1.20   0
   6  -4 -16   21.05    1.41   0
   6   4 -16   22.91    0.93   0
  -4   4  16    1.15    1.06   0
   4   4 -16   -0.10    1.00   0
   4  -4 -16    0.52    1.03   0
  -4  -4  16    0.59    0.82   0
  -2   4  16    3.34    0.88   0
   2   4 -16    2.70    1.02   0
  -2  -4  16    1.46    0.98   0
   2  -4 -16    2.25    0.83   0
   0   4 -16    6.27    0.88   0
   0  -4  16    4.94    0.83   0
   0  -4 -16    6.09    1.05   0
   0   4  16    6.25    0.91   0
  -2  -4 -16  126.33    1.48   0
   2   4  16  164.59    1.52   0
   2  -4  16  159.56    1.63   0
  -2   4 -16  144.82    1.60   0
  -4   4 -16    0.96    0.86   0
   4  -4  16    1.18    0.84   0
   4   4  16    3.17    1.09   0
  -6   4 -16    6.82    0.92   0
   6  -4  16    8.95    1.12   0
   6   4  16    8.93    0.95   0
   8  -4  16    8.70    1.17   0
   8   4  16    9.48    1.15   0
  -8   4 -16    7.44    1.14   0
 -10   4 -16    0.87    1.12   0
  10  -4  16    0.59    1.15   0
  10   4  16    1.03    1.15   0
 -12   4 -16    7.34    1.21   0
  12   4  16    7.33    1.00   0
  12  -4  16    6.11    1.23   0
  14  -4  16    0.35    1.31   0
  14   4  16    0.58    1.05   0
  16  -4  16    1.20    1.43   0
  16   4  16    1.24    1.10   0
  23   5 -16    3.60    1.11   0
  21   5 -16    3.06    1.24   0
  19   5 -16    1.73    1.14   0
  17   5 -16    0.86    0.89   0
  15   5 -16    0.31    0.89   0
  15  -5 -16    0.67    2.18   0
  13   5 -16   37.49    1.23   0
  13  -5 -16   28.87    2.17   0
 -11   5  16    7.31    1.40   0
  11  -5 -16    6.02    1.66   0
  11   5 -16    7.88    0.86   0
  -9   5  16   22.15    1.50   0
  -9  -5  16   24.62    1.14   0
   9  -5 -16   18.40    1.41   0
   9   5 -16   24.86    1.12   0
   7  -5 -16    3.66    1.28   0
  -7   5  16    4.41    1.27   0
   7   5 -16    3.72    0.80   0
  -7  -5  16    3.41    0.84   0
  -5   5  16    0.82    1.01   0
   5  -5 -16    0.99    1.02   0
  -5  -5  16    1.16    0.96   0
   5   5 -16    0.80    0.78   0
  -3   5  16    1.19    1.02   0
   3  -5 -16    0.51    1.04   0
   3   5 -16    0.43    0.82   0
  -3  -5  16    1.23    0.79   0
  -1   5  16   29.36    1.19   0
   1   5 -16   29.92    1.24   0
  -1  -5  16   27.60    1.10   0
  -1   5 -16   41.11    1.14   0
   1  -5  16   42.44    1.09   0
   1   5  16   44.89    1.15   0
   3  -5  16    6.01    0.88   0
   3   5  16    6.53    0.95   0
  -3   5 -16    3.73    0.95   0
  -5   5 -16    9.10    1.13   0
   5   5  16   10.65    0.91   0
   5  -5  16    8.98    1.14   0
  -7   5 -16   17.69    1.20   0
   7   5  16   22.10    1.06   0
   7  -5  16   18.22    1.23   0
  -9   5 -16    7.90    1.23   0
   9   5  16   11.91    0.98   0
   9  -5  16    8.92    1.27   0
  11  -5  16    0.25    1.28   0
  11   5  16    2.22    1.22   0
 -11   5 -16    1.21    0.97   0
  13  -5  16    0.67    1.37   0
 -13   5 -16   -0.54    1.30   0
  13   5  16    2.41    1.33   0
  15  -5  16    0.47    1.51   0
  15   5  16   -0.04    1.11   0
  22   6 -16    1.53    1.40   0
  20   6 -16    0.36    1.06   0
  18   6 -16    7.51    1.01   0
  16   6 -16   11.24    1.04   0
  14   6 -16    8.29    0.95   0
  12   6 -16   -0.00    0.87   0
 -10   6  16    2.23    1.82   0
  10   6 -16    2.92    0.82   0
   8   6 -16    1.21    0.99   0
  -8  -6  16   -0.10    0.99   0
  -8   6  16    0.67    1.38   0
  -6   6  16    0.23    1.25   0
   6   6 -16    0.86    0.87   0
  -6  -6  16   -0.32    0.85   0
  -4   6  16    0.58    1.30   0
  -4  -6  16    0.69    0.88   0
   4   6 -16    2.91    1.02   0
   2   6 -16    9.10    0.93   0
  -2  -6  16   10.03    1.13   0
  -2   6  16    9.41    1.21   0
   0   6 -16   31.45    1.29   0
   0   6  16   29.45    1.30   0
   0  -6  16   28.94    1.21   0
   2  -6  16    1.44    1.08   0
   2   6  16    2.17    1.16   0
  -2   6 -16    0.11    1.13   0
   4  -6  16   13.90    1.18   0
   4   6  16   16.84    1.25   0
  -4   6 -16   16.03    1.23   0
   6  -6  16    1.56    1.15   0
  -6   6 -16    1.05    1.20   0
   6   6  16    3.31    0.97   0
   8  -6  16    1.26    1.22   0
  -8   6 -16    0.41    1.19   0
   8   6  16    1.80    1.20   0
 -10   6 -16   -0.12    1.28   0
  10   6  16    3.05    1.26   0
  10  -6  16    0.78    1.32   0
 -12   6 -16    0.48    1.34   0
  12   6  16    2.50    1.28   0
  12  -6  16    1.76    1.44   0
  14   6  16    2.18    1.45   0
  14  -6  16    2.39    1.58   0
  19   7 -16    1.47    1.41   0
  17   7 -16    2.77    1.05   0
  15   7 -16    0.84    0.98   0
  13   7 -16    1.03    1.15   0
  11   7 -16    1.17    1.10   0
   9   7 -16    0.66    1.10   0
   7   7 -16    4.54    1.12   0
  -7   7  16    2.69    1.47   0
  -5   7  16    0.99    1.47   0
   5   7 -16    2.05    1.11   0
  -5  -7  16    2.14    1.10   0
  -3   7  16    0.30    1.37   0
   3   7 -16    2.33    1.09   0
  -3  -7  16    1.65    1.12   0
  -1  -7  16    0.60    1.14   0
   1   7 -16    0.10    1.11   0
  -1   7  16    0.96    1.19   0
   1  -7  16    0.60    1.14   0
   1   7  16    1.61    1.22   0
  -1   7 -16    0.87    1.20   0
   3  -7  16   -0.03    1.19   0
   3   7  16    1.74    1.18   0
  -3   7 -16    0.30    1.22   0
   5   7  16    2.23    1.27   0
  -5   7 -16    0.72    1.25   0
   5  -7  16    0.29    1.45   0
   7  -7  16    1.95    1.31   0
  -7   7 -16    2.59    1.36   0
   7   7  16    2.87    1.08   0
  -9   7 -16    1.94    1.30   0
   9  -7  16    0.15    1.56   0
   9   7  16    0.09    1.30   0
 -11   7 -16   -0.38    1.63   0
  11  -7  16   -0.28    1.46   0
  11   7  16    1.62    1.16   0
  16   8 -16    2.01    1.11   0
  14   8 -16    1.10    1.05   0
  12   8 -16    3.72    1.06   0
  10   8 -16    0.31    1.26   0
   8   8 -16    0.21    0.99   0
   6   8 -16    3.98    1.22   0
  -6   8  16    2.24    1.78   0
  -4   8  16   11.49    1.58   0
   4   8 -16    8.96    1.29   0
  -2   8  16    0.24    1.49   0
   2   8 -16    0.50    1.22   0
   0   8 -16    8.17    1.31   0
   0   8  16   10.34    1.41   0
   0  -8  16    7.80    1.31   0
   2   8  16    2.74    1.33   0
  -2   8 -16    2.77    1.30   0
   2  -8  16    2.63    1.31   0
   4  -8  16    4.62    1.43   0
   4   8  16    2.49    1.35   0
  -4   8 -16    2.96    1.55   0
  -6   8 -16    0.24    1.40   0
   6   8  16    0.80    1.10   0
   6  -8  16    1.19    1.61   0
  -8   8 -16    1.26    1.65   0
   8  -8  16    0.91    1.70   0
   8   8  16   -0.36    1.45   0
  11   9 -16    2.46    1.39   0
   9   9 -16    0.72    1.37   0
   7   9 -16    0.31    1.33   0
   5   9 -16   -1.07    1.09   0
  -5   9  16   -0.36    2.05   0
  -5   9  16    0.78    2.08   0
   3   9 -16   -0.13    1.37   0
  -3   9  16    0.34    1.62   0
  -3   9  16    0.55    1.79   0
  -1   9  16    1.81    1.43   0
   1   9 -16    1.21    1.40   0
  -1   9 -16    0.68    1.42   0
   1   9  16    1.17    1.69   0
  -3   9 -16   -0.16    1.47   0
   3   9  16    1.74    1.44   0
  26   1 -17    4.41    1.36   0
  26  -1 -17    2.33    1.38   0
  24   1 -17    0.01    1.20   0
  24  -1 -17    1.68    1.22   0
  22   1 -17   22.46    1.02   0
  22  -1 -17   19.81    1.26   0
  20   1 -17    3.34    0.87   0
  20  -1 -17    0.82    1.07   0
  18   1 -17   20.75    1.10   0
  18  -1 -17   19.14    1.13   0
  16  -1 -17    6.50    0.87   0
  16   1 -17    8.48    0.88   0
 -14   1  17   11.80    1.06   0
  14  -1 -17    9.99    0.85   0
  14   1 -17   11.53    1.02   0
 -14  -1  17   10.25    0.86   0
 -12   1  17   41.82    1.12   0
  12  -1 -17   40.04    1.12   0
 -12  -1  17   40.75    1.00   0
  12   1 -17   40.05    1.01   0
  10  -1 -17  202.92    1.61   0
 -10   1  17  211.31    1.71   0
  10   1 -17  206.29    1.54   0
 -10  -1  17  201.19    1.51   0
  -8   1  17  108.70    1.28   0
   8  -1 -17  141.36    1.57   0
  -8  -1  17  129.56    1.42   0
   8   1 -17  130.22    1.46   0
  -6  -1  17    1.79    0.77   0
   6   1 -17    0.28    0.76   0
  -6   1  17   -0.04    0.96   0
   6  -1 -17    0.57    0.82   0
   4   1 -17   74.55    1.27   0
  -4   1  17   61.54    1.11   0
  -4  -1  17   71.46    1.23   0
   4  -1 -17   63.59    1.13   0
  -2   1  17   10.44    0.99   0
  -2  -1  17    9.81    0.83   0
   2  -1 -17    9.29    0.87   0
   2   1 -17    8.70    0.86   0
   0   1  17   55.53    1.27   0
   0  -1  17   44.00    1.00   0
   0  -1 -17   48.29    1.25   0
   0   1 -17   43.79    1.07   0
   2  -1  17    4.83    0.83   0
  -2  -1 -17    2.56    1.03   0
  -2   1 -17    4.22    1.05   0
   2   1  17    5.59    0.85   0
   4  -1  17   36.67    1.01   0
  -4  -1 -17   26.63    0.96   0
  -4   1 -17   26.53    1.00   0
   4   1  17   32.72    0.97   0
   6  -1  17    4.70    0.88   0
  -6  -1 -17    3.57    0.84   0
  -6   1 -17    3.01    1.03   0
   6   1  17    1.49    1.08   0
  -8  -1 -17   -0.02    0.83   0
   8   1  17   -1.31    0.88   0
  -8   1 -17    0.31    0.89   0
   8  -1  17   -0.45    0.93   0
 -10   1 -17    9.17    1.08   0
 -10  -1 -17    7.72    0.91   0
  10   1  17   11.75    0.94   0
  10  -1  17   10.92    0.95   0
 -12   1 -17    1.33    1.08   0
  12   1  17    1.25    0.94   0
  12  -1  17   -0.62    1.08   0
  14   1  17    1.47    1.22   0
  14  -1  17    0.77    0.95   0
  16   1  17    4.39    1.09   0
  16  -1  17    4.68    1.30   0
  18   1  17    0.79    1.15   0
  18  -1  17    0.54    1.13   0
  25   2 -17    1.06    1.02   0
  25  -2 -17    2.17    1.34   0
  23   2 -17    5.74    1.00   0
  23  -2 -17    4.34    1.25   0
  21   2 -17    2.25    0.96   0
  21  -2 -17    3.36    1.13   0
  19   2 -17   -0.28    0.90   0
  19  -2 -17    1.63    1.08   0
  17   2 -17    6.34    0.88   0
  17  -2 -17    6.21    1.07   0
  15   2 -17   59.34    1.09   0
 -15   2  17   62.71    1.29   0
  15  -2 -17   59.22    1.34   0
  13  -2 -17  209.72    1.85   0
 -13  -2  17  181.23    1.42   0
 -13   2  17  192.22    1.77   0
  13   2 -17  203.94    1.50   0
  11  -2 -17   29.43    1.17   0
 -11  -2  17   23.17    0.87   0
 -11   2  17   27.13    1.11   0
  11   2 -17   24.87    0.92   0
   9  -2 -17   61.42    1.31   0
  -9   2  17   49.14    1.02   0
   9   2 -17   53.72    1.16   0
  -9  -2  17   56.03    1.01   0
   7   2 -17    1.38    0.75   0
  -7  -2  17    0.10    0.94   0
  -7   2  17    0.92    0.94   0
   7  -2 -17    0.22    0.80   0
  -5  -2  17   46.90    0.98   0
   5   2 -17   46.31    1.01   0
  -5   2  17   47.44    1.02   0
   5  -2 -17   48.25    1.31   0
   3   2 -17   46.08    1.08   0
  -3   2  17   40.05    1.04   0
   3  -2 -17   42.78    1.11   0
  -3  -2  17   44.66    1.02   0
  -1   2  17    2.20    0.89   0
   1  -2 -17    0.73    0.86   0
  -1  -2  17    1.24    0.82   0
   1   2 -17    1.31    1.04   0
   1  -2  17   14.93    0.91   0
  -1  -2 -17   14.25    0.91   0
  -1   2 -17   15.90    0.94   0
   1   2  17   16.71    0.94   0
   3  -2  17   59.85    1.13   0
  -3  -2 -17   48.54    1.12   0
  -3   2 -17   50.29    1.14   0
   3   2  17   66.15    1.34   0
  -5   2 -17   42.23    1.09   0
   5  -2  17   53.31    1.30   0
  -5  -2 -17   42.96    1.07   0
   5   2  17   55.50    1.10   0
   7  -2  17   91.04    1.25   0
  -7  -2 -17   64.69    1.17   0
  -7   2 -17   71.88    1.32   0
   7   2  17   78.82    1.19   0
   9  -2  17   22.21    1.01   0
  -9   2 -17   15.66    1.18   0
   9   2  17   22.42    0.97   0
  11  -2  17    2.82    0.96   0
 -11   2 -17    2.15    0.92   0
  11   2  17    2.70    0.94   0
  13  -2  17    1.85    1.01   0
  13   2  17    1.36    0.94   0
  15  -2  17    2.95    1.03   0
  15   2  17    1.34    1.05   0
  17  -2  17    1.54    1.11   0
  17   2  17    1.61    1.09   0
  26   3 -17    2.44    1.41   0
  26  -3 -17    0.85    1.69   0
  24   3 -17    0.40    1.26   0
  24  -3 -17    0.15    1.33   0
  22  -3 -17    1.68    1.41   0
  22   3 -17    1.33    1.20   0
  20  -3 -17    0.45    1.30   0
  20   3 -17    1.46    1.14   0
  18   3 -17    9.33    0.92   0
  18  -3 -17    8.41    1.17   0
  16   3 -17    7.73    0.88   0
  16  -3 -17    6.74    1.32   0
  14   3 -17   30.85    1.10   0
  14  -3 -17   32.09    1.50   0
 -14  -3  17   30.48    0.95   0
 -14   3  17   28.85    1.30   0
  12  -3 -17   35.96    1.32   0
 -12   3  17   33.46    1.22   0
 -12  -3  17   31.65    0.93   0
  12   3 -17   32.11    0.92   0
 -10   3  17    7.95    1.07   0
 -10  -3  17    9.38    0.81   0
  10   3 -17    6.01    0.81   0
  10  -3 -17    8.19    1.15   0
  -8  -3  17   52.73    1.16   0
   8   3 -17   48.42    1.01   0
   8  -3 -17   52.39    1.38   0
  -8   3  17   51.89    1.24   0
   6   3 -17    2.27    0.97   0
  -6   3  17    1.30    0.91   0
  -6  -3  17    1.38    0.95   0
   6  -3 -17    0.80    1.01   0
  -4  -3  17    0.97    0.99   0
   4   3 -17   -0.27    0.81   0
  -4   3  17    0.25    0.94   0
   4  -3 -17   -0.12    0.97   0
  -2   3  17    4.46    0.87   0
   2   3 -17    4.46    0.86   0
   2  -3 -17    2.13    0.99   0
  -2  -3  17    4.60    0.84   0
   0  -3 -17   51.33    1.14   0
   0  -3  17   63.72    1.28   0
   0   3 -17   52.85    1.16   0
   0   3  17   68.46    1.32   0
   2  -3  17  182.11    1.62   0
  -2   3 -17  157.62    1.70   0
   2   3  17  193.06    1.71   0
  -2  -3 -17  143.22    1.63   0
   4  -3  17   13.49    1.08   0
  -4  -3 -17    9.54    0.89   0
  -4   3 -17    7.75    0.96   0
   4   3  17   10.95    0.94   0
   6  -3  17    0.86    1.09   0
  -6   3 -17    2.24    0.90   0
   6   3  17    2.30    0.94   0
  -6  -3 -17    0.34    0.84   0
  -8   3 -17    4.30    0.88   0
   8  -3  17    4.92    0.90   0
   8   3  17    6.22    0.91   0
 -10   3 -17    3.12    0.93   0
  10  -3  17    3.84    0.98   0
  10   3  17    2.88    0.89   0
  12  -3  17    1.14    1.22   0
 -12   3 -17    0.18    0.94   0
  12   3  17    0.95    1.14   0
  14  -3  17    1.20    1.06   0
  14   3  17    0.45    1.20   0
  16  -3  17    2.29    1.36   0
  16   3  17    0.31    1.09   0
  25   4 -17   -1.31    1.16   0
  23  -4 -17    1.47    1.80   0
  23   4 -17   -0.11    1.29   0
  21  -4 -17   -0.45    1.63   0
  21   4 -17    0.06    0.95   0
  19  -4 -17    1.52    1.57   0
  19   4 -17    1.83    0.91   0
  17  -4 -17   12.54    1.58   0
  17   4 -17   15.38    1.12   0
  15   4 -17   18.46    0.95   0
  15  -4 -17   16.59    1.47   0
 -13  -4  17   16.92    0.89   0
 -13   4  17   13.32    1.32   0
  13  -4 -17   14.17    1.39   0
  13   4 -17   16.45    0.88   0
  11  -4 -17    2.48    1.34   0
 -11   4  17    1.84    1.26   0
  11   4 -17    1.94    1.03   0
 -11  -4  17    1.31    0.82   0
  -9   4  17    9.49    1.10   0
   9  -4 -17    7.59    1.37   0
   9   4 -17   10.90    0.84   0
  -9  -4  17   10.17    0.84   0
  -7  -4  17    0.82    0.82   0
   7   4 -17    0.22    0.80   0
   7  -4 -17    1.04    1.07   0
  -7   4  17    1.73    1.01   0
  -5   4  17   54.89    1.31   0
   5   4 -17   45.81    1.05   0
   5  -4 -17   44.44    1.22   0
  -5  -4  17   54.65    1.20   0
  -3   4  17   18.39    1.15   0
   3   4 -17   16.11    1.05   0
   3  -4 -17   13.06    0.93   0
  -3  -4  17   15.57    1.04   0
   1   4 -17    0.00    1.04   0
  -1  -4  17    1.10    1.02   0
   1  -4 -17   -0.08    1.03   0
  -1   4  17    0.93    0.86   0
  -1  -4 -17   35.74    1.14   0
   1   4  17   50.35    1.28   0
  -1   4 -17   42.53    1.18   0
   1  -4  17   46.16    1.26   0
  -3  -4 -17   19.69    0.95   0
   3  -4  17   25.73    1.19   0
  -3   4 -17   22.89    1.23   0
   3   4  17   27.71    0.99   0
   5  -4  17   32.71    1.24   0
  -5   4 -17   25.83    1.06   0
   5   4  17   33.48    1.07   0
   7  -4  17    5.56    0.95   0
  -7   4 -17    5.84    1.12   0
   7   4  17    7.21    0.96   0
   9  -4  17    1.05    1.18   0
  -9   4 -17   -0.11    1.13   0
   9   4  17    1.33    0.95   0
  11  -4  17   10.10    1.06   0
 -11   4 -17    6.82    1.23   0
  11   4  17   11.78    1.05   0
  13  -4  17    1.08    1.28   0
  13   4  17    0.81    1.04   0
 -13   4 -17    1.66    1.21   0
  15  -4  17    1.53    1.15   0
  15   4  17   -0.59    1.33   0
  22   5 -17   -0.36    1.03   0
  20   5 -17    1.61    1.01   0
  18   5 -17    1.36    0.92   0
  18  -5 -17    0.51    2.76   0
  16   5 -17    2.27    0.88   0
  16  -5 -17    0.52    2.28   0
  14   5 -17   13.16    1.13   0
  14  -5 -17    9.42    1.95   0
 -12   5  17    2.50    1.42   0
  12  -5 -17    3.43    1.52   0
  12   5 -17    3.17    0.86   0
  10  -5 -17    0.69    1.38   0
 -10   5  17    0.64    1.34   0
 -10  -5  17    1.18    1.04   0
  10   5 -17    1.82    1.05   0
  -8  -5  17    1.36    0.85   0
   8  -5 -17    1.36    1.25   0
   8   5 -17    2.46    1.00   0
  -8   5  17    2.11    1.24   0
   6  -5 -17    1.25    1.25   0
  -6   5  17    1.03    1.11   0
  -6  -5  17    2.31    0.80   0
   6   5 -17    1.42    0.83   0
  -4  -5  17   -0.07    0.95   0
  -4   5  17    0.78    1.08   0
   4  -5 -17   -0.08    0.99   0
   4   5 -17   -0.74    0.77   0
  -2   5  17   12.99    1.16   0
   2   5 -17   12.96    0.92   0
   2  -5 -17    9.71    1.07   0
  -2  -5  17   12.17    0.93   0
   0   5 -17    2.58    1.11   0
   0  -5  17    2.39    1.07   0
   0   5  17    2.53    1.16   0
   2  -5  17   15.68    1.16   0
   2   5  17   14.78    0.99   0
  -2   5 -17   12.23    1.00   0
  -4   5 -17    1.64    1.10   0
   4   5  17    3.07    1.19   0
   4  -5  17    1.74    0.90   0
  -6   5 -17    1.54    1.15   0
   6   5  17    2.72    0.96   0
   6  -5  17    1.74    0.93   0
  -8   5 -17    1.38    1.14   0
   8   5  17   -0.15    1.17   0
   8  -5  17    0.67    1.15   0
 -10   5 -17   -0.46    1.20   0
  10  -5  17   -0.24    1.27   0
  10   5  17   -0.20    1.00   0
  12  -5  17   -0.04    1.35   0
  12   5  17    2.61    1.29   0
 -12   5 -17   -0.24    1.28   0
  14  -5  17    0.62    1.50   0
  14   5  17    1.11    1.39   0
  21   6 -17    1.60    1.06   0
  19   6 -17    1.23    1.04   0
  17   6 -17    1.52    0.98   0
  15   6 -17   22.87    1.04   0
  13   6 -17    1.11    0.94   0
 -11   6  17   -0.16    1.96   0
  11   6 -17    1.26    1.13   0
  -9   6  17    4.94    1.45   0
   9   6 -17    5.16    1.05   0
  -9  -6  17    6.39    0.93   0
   7   6 -17    1.51    1.04   0
  -7   6  17    0.01    1.26   0
  -7  -6  17    1.27    1.06   0
  -5   6  17    9.19    1.14   0
   5   6 -17   10.37    1.09   0
  -5  -6  17    9.83    0.94   0
  -3   6  17   23.56    1.32   0
   3   6 -17   23.05    1.19   0
  -3  -6  17   23.13    1.02   0
  -1  -6  17    0.77    1.08   0
   1   6 -17    0.01    0.91   0
  -1   6  17    0.40    1.13   0
   1  -6  17   26.55    1.06   0
   1   6  17   32.37    1.38   0
  -1   6 -17   29.13    1.30   0
   3  -6  17    0.36    1.11   0
   3   6  17    0.01    0.95   0
  -3   6 -17    0.45    0.95   0
   5  -6  17   12.96    1.22   0
  -5   6 -17   13.17    1.29   0
   5   6  17   15.27    1.04   0
   7  -6  17   -0.39    1.23   0
  -7   6 -17    0.09    1.21   0
   7   6  17    0.64    0.97   0
  -9   6 -17    1.82    1.29   0
   9   6  17    3.52    1.03   0
   9  -6  17    2.33    1.35   0
  11   6  17   -0.38    1.32   0
 -11   6 -17    0.95    1.31   0
  11  -6  17    0.39    1.41   0
  13   6  17    1.20    1.15   0
  13  -6  17    2.31    1.54   0
  18   7 -17    2.65    1.05   0
  16   7 -17    1.07    1.05   0
  14   7 -17    0.71    0.95   0
  12   7 -17    1.68    0.96   0
  10   7 -17    2.72    0.95   0
  -8   7  17    1.80    1.79   0
   8   7 -17    3.01    1.12   0
   6   7 -17    0.76    1.13   0
  -6   7  17    1.01    1.31   0
  -6  -7  17    2.00    1.17   0
  -4   7  17    3.35    1.36   0
   4   7 -17    1.59    0.94   0
  -4  -7  17    3.22    1.16   0
  -2   7  17    3.25    1.20   0
  -2  -7  17    2.27    1.17   0
   2   7 -17    0.77    1.16   0
   0   7 -17   -0.53    1.16   0
   0  -7  17   -0.53    1.12   0
   0   7  17    0.24    1.18   0
   2  -7  17    0.54    0.95   0
   2   7  17   -1.05    1.21   0
  -2   7 -17    0.19    1.20   0
  -4   7 -17    0.49    1.23   0
   4   7  17    0.95    1.04   0
   4  -7  17    1.99    1.23   0
  -6   7 -17    0.14    1.29   0
   6   7  17    1.49    1.26   0
   6  -7  17    1.35    1.28   0
  -8   7 -17    0.51    1.35   0
   8  -7  17    3.22    1.43   0
   8   7  17    1.72    1.10   0
 -10   7 -17    0.18    1.37   0
  10  -7  17   -0.17    1.71   0
  10   7  17    1.62    1.18   0
  15   8 -17    0.96    1.12   0
  13   8 -17    3.72    1.33   0
  11   8 -17   -1.24    1.00   0
   9   8 -17    0.55    1.03   0
  -7   8  17    0.79    2.09   0
   7   8 -17   -0.43    1.24   0
   5   8 -17   -0.04    1.21   0
  -5   8  17    0.56    1.65   0
  -3   8  17    3.66    1.55   0
   3   8 -17    2.02    1.02   0
   1   8 -17    1.16    1.21   0
  -1  -8  17    1.27    1.26   0
  -1   8  17    0.93    1.29   0
   1  -8  17    0.75    1.31   0
   1   8  17   -0.54    1.32   0
  -1   8 -17    2.55    1.31   0
   3   8  17    0.04    1.12   0
   3  -8  17    0.63    1.37   0
  -3   8 -17    0.94    1.35   0
  -5   8 -17    0.14    1.60   0
   5   8  17    0.96    1.15   0
   5  -8  17    0.85    1.38   0
  -7   8 -17   -0.39    1.48   0
   7  -8  17    0.77    1.44   0
   7   8  17    1.56    1.22   0
  10   9 -17    0.48    1.43   0
   8   9 -17   -0.37    1.13   0
   6   9 -17    0.28    1.11   0
   4   9 -17    0.16    1.13   0
  -4   9  17    0.37    1.82   0
  -4   9  17    0.30    1.96   0
   2   9 -17   -0.65    1.14   0
  -2   9  17    0.57    1.72   0
   0   9 -17    2.60    1.66   0
   0   9  17    1.50    1.49   0
  -2   9 -17    0.61    1.48   0
   2   9  17   -0.02    1.51   0
  26   0 -18    4.92    1.14   0
  24   0 -18   -0.46    1.25   0
  22   0 -18    3.35    0.97   0
  20   0 -18    3.24    1.09   0
  18   0 -18    7.70    1.07   0
 -16   0  18   89.31    1.18   0
  16   0 -18   99.17    1.39   0
 -14   0  18   43.01    1.01   0
  14   0 -18   47.06    1.17   0
 -12   0  18  488.86    2.27   0
  12   0 -18  455.46    2.14   0
  10   0 -18    7.24    0.87   0
 -10   0  18    7.04    0.83   0
  -8   0  18   40.26    1.16   0
   8   0 -18   39.59    1.18   0
   6   0 -18   17.25    0.91   0
  -6   0  18   14.40    0.85   0
  -4   0  18  130.76    1.29   0
   4   0 -18  134.28    1.52   0
  -2   0  18   93.03    1.19   0
   2   0 -18   99.01    1.26   0
   0   0  18    0.51    0.81   0
   0   0 -18    0.04    0.82   0
   2   0  18    3.64    1.02   0
  -2   0 -18    1.82    0.82   0
   4   0  18   49.92    1.08   0
  -4   0 -18   35.33    1.02   0
  -6   0 -18    4.92    1.07   0
   6   0  18    8.01    0.95   0
  -8   0 -18   30.55    1.26   0
   8   0  18   44.58    1.12   0
 -10   0 -18   15.14    0.94   0
  10   0  18   20.76    1.22   0
  12   0  18    0.27    1.19   0
  14   0  18    4.75    1.03   0
  16   0  18    6.44    1.08   0
  18   0  18    2.32    1.45   0
  27   1 -18    1.27    1.46   0
  25   1 -18    0.61    1.29   0
  25  -1 -18   -0.07    1.05   0
  23   1 -18    0.77    0.97   0
  23  -1 -18   -0.11    1.19   0
  21   1 -18    8.91    0.95   0
  21  -1 -18    9.72    0.98   0
  19   1 -18    0.09    0.85   0
  19  -1 -18   -0.02    0.81   0
  17  -1 -18   19.83    0.96   0
  17   1 -18   19.01    1.10   0
  15  -1 -18   16.11    1.06   0
 -15  -1  18   19.53    1.09   0
  15   1 -18   16.09    1.05   0
 -15   1  18   17.84    1.07   0
  13  -1 -18    4.93    1.02   0
 -13   1  18    6.11    1.03   0
  13   1 -18    5.75    0.84   0
 -13  -1  18    5.37    0.83   0
 -11  -1  18   24.97    0.91   0
  11  -1 -18   24.07    1.09   0
  11   1 -18   23.07    0.92   0
 -11   1  18   24.54    1.09   0
   9  -1 -18  143.41    1.42   0
  -9   1  18  137.11    1.47   0
   9   1 -18  130.65    1.34   0
  -9  -1  18  132.67    1.30   0
   7  -1 -18    1.08    0.83   0
  -7  -1  18    1.34    0.79   0
   7   1 -18    1.28    0.97   0
  -7   1  18    0.97    0.79   0
   5   1 -18    3.97    0.84   0
  -5   1  18    4.20    1.02   0
  -5  -1  18    4.43    0.80   0
   5  -1 -18    3.79    0.87   0
  -3   1  18   18.43    0.91   0
  -3  -1  18   18.85    0.86   0
   3  -1 -18   16.13    0.93   0
   3   1 -18   17.50    1.09   0
  -1   1  18   66.38    1.13   0
  -1  -1  18   58.74    1.05   0
   1  -1 -18   55.60    1.31   0
   1   1 -18   56.03    1.27   0
   1   1  18   81.35    1.18   0
   1  -1  18   77.49    1.13   0
  -1  -1 -18   66.94    1.33   0
  -1   1 -18   65.23    1.17   0
   3  -1  18    0.38    0.90   0
  -3  -1 -18    0.35    0.79   0
  -3   1 -18    0.63    0.85   0
   3   1  18    1.11    0.80   0
   5  -1  18   45.90    1.07   0
  -5  -1 -18   34.36    1.02   0
  -5   1 -18   36.85    1.05   0
   5   1  18   42.07    1.05   0
   7  -1  18    0.70    0.92   0
  -7  -1 -18   -0.96    0.83   0
  -7   1 -18    0.38    0.88   0
   7   1  18   -0.18    0.87   0
   9  -1  18    3.21    1.12   0
  -9  -1 -18    0.68    0.85   0
  -9   1 -18   -0.20    0.89   0
   9   1  18   -0.19    0.87   0
  11   1  18    4.46    0.92   0
  11  -1  18    4.74    0.96   0
 -11   1 -18    4.77    0.92   0
  13   1  18   -1.94    1.23   0
  13  -1  18   -0.73    0.97   0
  15   1  18    1.74    1.25   0
  15  -1  18    2.99    1.27   0
  17   1  18    1.10    1.14   0
  17  -1  18    0.46    1.39   0
  26   2 -18    2.14    1.12   0
  26  -2 -18    0.87    1.42   0
  24   2 -18    0.53    1.00   0
  24  -2 -18    0.48    1.30   0
  22   2 -18    8.42    1.17   0
  22  -2 -18    6.03    1.23   0
  20   2 -18    0.88    1.11   0
  20  -2 -18    0.15    1.15   0
  18   2 -18   12.56    0.91   0
  18  -2 -18   13.39    1.12   0
  16  -2 -18   11.01    1.10   0
 -16   2  18    9.00    1.12   0
  16   2 -18    8.56    1.07   0
  14  -2 -18    2.89    0.82   0
  14   2 -18    3.32    1.04   0
 -14  -2  18    2.11    0.86   0
 -14   2  18    3.58    0.85   0
  12  -2 -18   54.29    1.16   0
  12   2 -18   50.51    1.18   0
 -12  -2  18   51.03    1.16   0
 -12   2  18   46.14    1.23   0
 -10  -2  18    0.67    0.77   0
  10  -2 -18   -0.63    1.02   0
 -10   2  18   -0.15    0.98   0
  10   2 -18    1.63    0.92   0
   8   2 -18   40.13    0.96   0
  -8  -2  18   43.28    0.95   0
  -8   2  18   43.92    1.13   0
   8  -2 -18   47.36    1.23   0
  -6  -2  18   13.43    1.02   0
   6   2 -18   11.95    0.84   0
  -6   2  18   13.45    0.83   0
   6  -2 -18   12.95    0.91   0
   4   2 -18   18.38    0.94   0
  -4   2  18   15.48    0.88   0
   4  -2 -18   19.17    0.94   0
  -4  -2  18   18.34    0.90   0
  -2  -2  18    9.32    0.82   0
  -2   2  18    7.88    0.91   0
   2  -2 -18    8.50    0.91   0
   2   2 -18    8.27    0.87   0
   0   2  18    4.73    1.08   0
   0  -2 -18    3.47    0.87   0
   0  -2  18    3.84    0.82   0
   0   2 -18    4.75    0.89   0
  -2   2 -18   15.77    0.95   0
   2  -2  18   17.94    1.09   0
  -2  -2 -18   13.88    0.94   0
   2   2  18   21.24    1.14   0
   4  -2  18  334.27    1.97   0
  -4  -2 -18  271.53    1.88   0
  -4   2 -18  265.44    1.88   0
   4   2  18  363.58    2.04   0
   6  -2  18   75.65    1.23   0
  -6  -2 -18   58.57    1.13   0
  -6   2 -18   59.19    1.16   0
   6   2  18   71.79    1.14   0
   8  -2  18    0.22    1.12   0
  -8  -2 -18    2.11    0.83   0
  -8   2 -18    0.01    0.85   0
   8   2  18    0.38    0.86   0
  10  -2  18   31.46    1.31   0
 -10   2 -18   21.28    1.06   0
  10   2  18   29.93    1.23   0
  12  -2  18    2.91    1.00   0
 -12   2 -18    3.88    0.93   0
  12   2  18    1.49    0.97   0
  14  -2  18    2.32    1.02   0
  14   2  18    2.44    1.25   0
  16  -2  18    0.63    1.37   0
  16   2  18    0.83    1.10   0
  25   3 -18    4.37    1.10   0
  25  -3 -18    2.01    1.67   0
  23   3 -18    0.90    1.26   0
  23  -3 -18    0.09    1.47   0
  21   3 -18   11.49    0.99   0
  21  -3 -18    9.50    1.45   0
  19   3 -18    8.24    0.96   0
  19  -3 -18    6.77    1.37   0
  17   3 -18    1.88    0.87   0
  17  -3 -18    3.88    1.26   0
  15  -3 -18   46.51    1.43   0
 -15   3  18   45.05    1.47   0
  15   3 -18   43.28    1.20   0
  13  -3 -18    3.40    1.12   0
 -13   3  18    2.65    1.07   0
  13   3 -18    3.06    0.84   0
 -13  -3  18    2.84    0.85   0
 -11   3  18   51.15    1.41   0
  11   3 -18   50.02    1.00   0
 -11  -3  18   48.38    1.00   0
  11  -3 -18   53.64    1.39   0
  -9   3  18   77.99    1.39   0
  -9  -3  18   79.47    1.09   0
   9   3 -18   77.14    1.10   0
   9  -3 -18   76.31    1.52   0
   7   3 -18    1.67    0.81   0
  -7   3  18    0.34    0.82   0
   7  -3 -18    1.75    0.86   0
  -7  -3  18    1.38    0.78   0
  -5   3  18    3.09    0.99   0
   5  -3 -18    3.83    1.05   0
   5   3 -18    2.36    1.02   0
  -5  -3  18    2.75    0.80   0
  -3  -3  18    3.30    1.00   0
   3   3 -18    4.31    0.85   0
  -3   3  18    3.71    0.84   0
   3  -3 -18    2.28    1.03   0
  -1   3  18   43.65    1.07   0
   1  -3 -18   33.57    1.05   0
  -1  -3  18   39.41    1.00   0
   1   3 -18   39.51    1.21   0
  -1  -3 -18    2.63    1.04   0
   1  -3  18    3.18    1.03   0
  -1   3 -18    2.66    0.88   0
   1   3  18    3.49    1.11   0
  -3  -3 -18    6.58    1.08   0
   3  -3  18   10.96    1.08   0
  -3   3 -18    7.30    0.91   0
   3   3  18    9.53    0.92   0
  -5  -3 -18    5.14    0.95   0
   5  -3  18    7.64    0.92   0
   5   3  18    7.84    0.97   0
  -5   3 -18    5.37    0.96   0
   7  -3  18    0.36    1.10   0
  -7   3 -18    0.39    1.11   0
   7   3  18    1.99    0.87   0
   9  -3  18   17.46    1.25   0
  -9   3 -18   18.16    1.24   0
   9   3  18   21.43    1.20   0
  11  -3  18    5.70    1.22   0
  11   3  18    5.38    0.98   0
 -11   3 -18    4.02    1.17   0
  13  -3  18    3.06    1.25   0
 -13   3 -18    0.91    0.95   0
  13   3  18    0.84    1.21   0
  15  -3  18    0.24    1.13   0
  15   3  18    1.66    1.31   0
  24  -4 -18    0.51    1.84   0
  24   4 -18   -1.07    1.12   0
  24  -4 -18    1.29    1.80   0
  22  -4 -18    0.15    1.75   0
  22   4 -18    1.38    1.25   0
  20  -4 -18   -0.03    1.62   0
  20   4 -18   -0.66    1.17   0
  18  -4 -18    0.91    1.38   0
  18   4 -18    2.58    0.88   0
  16   4 -18    3.60    0.86   0
  16  -4 -18    3.42    1.35   0
 -14   4  18   13.35    1.35   0
  14  -4 -18   11.45    1.44   0
  14   4 -18   12.24    1.05   0
 -12   4  18   -0.10    1.25   0
 -12  -4  18    0.21    0.82   0
  12  -4 -18    0.92    1.31   0
  12   4 -18    0.79    0.83   0
 -10   4  18    0.80    1.03   0
  10  -4 -18    1.95    1.28   0
  10   4 -18    0.44    0.82   0
 -10  -4  18    0.62    0.80   0
   8  -4 -18    2.01    1.11   0
   8   4 -18    3.03    0.82   0
  -8   4  18    1.92    1.00   0
  -8  -4  18    3.48    0.83   0
   6   4 -18    0.81    0.81   0
  -6   4  18    1.02    0.99   0
   6  -4 -18    1.66    0.87   0
  -6  -4  18   -0.80    1.00   0
  -4   4  18   16.45    1.14   0
   4   4 -18   11.31    0.84   0
   4  -4 -18   10.66    0.96   0
  -4  -4  18   12.97    1.05   0
  -2   4  18    6.42    0.90   0
   2   4 -18    6.06    1.06   0
  -2  -4  18    7.97    1.02   0
   2  -4 -18    5.38    1.09   0
   0  -4 -18    8.51    0.94   0
   0   4  18   11.61    1.13   0
   0   4 -18    8.55    1.05   0
   0  -4  18   12.81    0.86   0
  -2  -4 -18   18.62    0.94   0
   2  -4  18   24.80    1.08   0
  -2   4 -18   24.18    1.16   0
   2   4  18   25.25    1.02   0
   4  -4  18    9.22    0.94   0
  -4   4 -18    8.15    1.13   0
   4   4  18   12.14    1.16   0
   6  -4  18    2.59    0.95   0
  -6   4 -18    1.69    0.94   0
   6   4  18    2.83    0.91   0
   8  -4  18    1.81    1.15   0
  -8   4 -18    3.11    1.14   0
   8   4  18    5.01    1.16   0
 -10   4 -18    0.77    0.95   0
  10  -4  18    2.50    1.01   0
  10   4  18    3.93    1.20   0
  12  -4  18    0.96    1.04   0
  12   4  18    0.87    1.01   0
 -12   4 -18    0.33    1.02   0
  14  -4  18    0.42    1.37   0
  14   4  18    1.89    1.07   0
  23   5 -18    5.42    1.10   0
  21   5 -18    0.73    1.22   0
  19   5 -18    1.93    1.14   0
  19  -5 -18    0.96    2.53   0
  17   5 -18    2.20    0.90   0
  17  -5 -18    0.90    2.00   0
  15  -5 -18    0.83    1.91   0
  15   5 -18   -0.63    1.10   0
 -13   5  18    0.37    1.41   0
  13  -5 -18   -0.14    1.51   0
  13   5 -18    0.33    0.86   0
 -11  -5  18    1.31    1.06   0
  11  -5 -18    1.45    1.31   0
  11   5 -18    2.44    0.87   0
 -11   5  18    2.25    1.37   0
  -9   5  18   12.82    1.32   0
   9  -5 -18   10.36    1.39   0
  -9  -5  18   14.76    1.10   0
   9   5 -18   13.84    1.08   0
   7  -5 -18    7.18    1.35   0
   7   5 -18    9.85    1.06   0
  -7   5  18    9.24    1.16   0
  -7  -5  18   11.23    0.91   0
  -5  -5  18    3.00    0.86   0
  -5   5  18    2.56    1.11   0
   5  -5 -18    2.34    1.09   0
   5   5 -18    1.83    0.83   0
  -3   5  18    1.69    0.92   0
   3   5 -18    1.46    1.03   0
   3  -5 -18    1.35    1.05   0
  -3  -5  18   -0.30    0.98   0
   1   5 -18   15.35    0.98   0
  -1  -5  18   15.34    1.13   0
   1  -5 -18    9.59    0.97   0
  -1   5  18   14.88    1.19   0
   1  -5  18   21.20    1.15   0
   1   5  18   19.87    1.02   0
  -1   5 -18   18.95    1.02   0
   3  -5  18    4.82    0.92   0
  -3   5 -18    3.76    1.18   0
   3   5  18    3.69    0.99   0
  -5   5 -18    3.52    1.16   0
   5   5  18    3.40    0.91   0
   5  -5  18    4.31    1.14   0
  -7   5 -18    0.16    0.95   0
   7   5  18    0.72    1.14   0
   7  -5  18    1.01    0.94   0
  -9   5 -18    5.65    1.06   0
   9  -5  18    8.65    1.09   0
   9   5  18    8.35    1.05   0
 -11   5 -18    0.09    1.26   0
  11  -5  18    2.79    1.40   0
  11   5  18    1.49    1.28   0
  13  -5  18    0.21    1.44   0
  13   5  18    0.77    1.14   0
 -13   5 -18    1.00    1.33   0
  20   6 -18   -0.14    1.11   0
  18   6 -18    1.16    0.97   0
  16   6 -18   -0.18    0.95   0
  14   6 -18   11.02    0.99   0
 -12   6  18    0.99    1.88   0
  12   6 -18   -0.15    0.97   0
 -10  -6  18    2.77    0.91   0
 -10   6  18    2.22    1.43   0
  10   6 -18    1.35    0.88   0
  -8  -6  18    4.13    1.08   0
   8   6 -18    2.40    1.09   0
  -8   6  18    1.40    1.27   0
  -6  -6  18    3.32    0.89   0
   6   6 -18    1.91    0.96   0
  -6   6  18    2.99    1.33   0
  -4   6  18   22.17    1.46   0
   4   6 -18   16.18    1.00   0
  -4  -6  18   21.27    0.99   0
  -2   6  18    7.71    1.24   0
  -2  -6  18    7.62    1.19   0
   2   6 -18    7.07    1.03   0
   0  -6  18    2.08    0.92   0
   0   6  18    2.75    0.96   0
   0   6 -18    1.73    1.14   0
   2  -6  18    6.11    1.15   0
   2   6  18    7.76    1.22   0
  -2   6 -18    4.20    0.96   0
   4  -6  18    0.33    1.15   0
  -4   6 -18    0.87    1.17   0
   4   6  18    1.89    1.21   0
   6  -6  18    3.43    1.23   0
  -6   6 -18    2.34    1.23   0
   6   6  18    2.98    0.99   0
   8  -6  18    0.63    1.29   0
  -8   6 -18    0.46    1.26   0
   8   6  18    1.77    1.21   0
 -10   6 -18    0.82    1.32   0
  10   6  18    0.78    1.37   0
  10  -6  18    0.53    1.42   0
  12   6  18    1.19    1.19   0
  12  -6  18    2.16    1.53   0
 -12   6 -18    2.57    1.39   0
  19   7 -18   -0.96    1.18   0
  17   7 -18    4.06    1.09   0
  15   7 -18    1.66    1.04   0
  13   7 -18    2.43    1.20   0
  11   7 -18    0.55    0.93   0
  -9   7  18    1.25    1.79   0
   9   7 -18    1.44    0.93   0
   7   7 -18   -0.52    0.93   0
  -7   7  18    1.03    1.38   0
  -7  -7  18    0.01    0.94   0
   5   7 -18    0.99    1.12   0
  -5   7  18    1.02    1.38   0
  -5  -7  18    0.69    0.95   0
  -3   7  18    1.46    1.20   0
   3   7 -18   -1.01    1.19   0
  -3  -7  18    0.51    1.18   0
   1   7 -18    0.65    1.16   0
  -1  -7  18   -0.88    1.14   0
  -1   7  18    0.51    1.24   0
   1  -7  18    7.46    1.25   0
   1   7  18    7.05    1.26   0
  -1   7 -18    7.99    1.27   0
  -3   7 -18    1.03    1.25   0
   3   7  18    2.17    1.26   0
   3  -7  18   -0.34    1.03   0
  -5   7 -18   -0.73    1.32   0
   5  -7  18    1.05    1.29   0
   5   7  18    1.75    1.30   0
   7  -7  18    0.70    1.35   0
  -7   7 -18    0.40    1.33   0
   7   7  18    0.71    1.33   0
  -9   7 -18    1.19    1.42   0
   9  -7  18    1.25    1.48   0
   9   7  18    1.19    1.42   0
  14   8 -18    0.91    1.08   0
  12   8 -18    2.80    1.09   0
  10   8 -18    1.49    1.00   0
   8   8 -18    1.01    1.25   0
  -8   8  18   -0.20    2.59   0
   6   8 -18    1.09    1.25   0
  -6   8  18    0.21    1.65   0
   4   8 -18    2.63    1.25   0
  -4   8  18    1.24    1.49   0
   2   8 -18    1.94    1.30   0
  -2   8  18    2.30    1.54   0
  -2  -8  18    0.21    1.28   0
   0  -8  18    0.73    1.30   0
   0   8  18    3.01    1.33   0
   0   8 -18    1.65    1.28   0
   2  -8  18    1.27    1.34   0
  -2   8 -18    0.35    1.35   0
   2   8  18    1.08    1.40   0
  -4   8 -18   -0.01    1.62   0
   4  -8  18    0.06    1.39   0
   4   8  18    1.08    1.37   0
  -6   8 -18    0.37    1.45   0
   6  -8  18    1.52    1.68   0
   6   8  18    0.48    1.17   0
   9   9 -18    0.91    1.41   0
   7   9 -18    1.05    1.39   0
   5   9 -18    1.10    1.37   0
  -5   9  18   -0.35    1.90   0
  -5   9  18    0.88    1.97   0
   3   9 -18    0.48    1.38   0
  -3   9  18   -0.21    1.69   0
  -1   9  18    0.31    1.50   0
   1   9 -18    0.04    1.43   0
  26   1 -19    4.97    1.38   0
  26  -1 -19    6.17    1.41   0
  24   1 -19    5.34    1.07   0
  24  -1 -19    4.03    1.29   0
  22   1 -19    2.51    1.16   0
  22  -1 -19    1.69    1.19   0
  20  -1 -19   13.42    1.14   0
  20   1 -19   13.95    0.92   0
  18  -1 -19   30.84    1.05   0
  18   1 -19   34.84    0.99   0
 -16  -1  19    0.97    0.85   0
  16  -1 -19   -0.22    1.06   0
 -16   1  19    1.09    1.01   0
  16   1 -19   -0.53    1.02   0
  14  -1 -19    0.52    0.80   0
 -14  -1  19    1.06    0.82   0
  14   1 -19    1.34    0.78   0
 -14   1  19    0.40    0.86   0
 -12  -1  19    2.65    1.00   0
  12  -1 -19    2.94    0.84   0
  12   1 -19    2.97    0.80   0
 -12   1  19    1.54    1.02   0
  10  -1 -19   58.40    1.08   0
 -10   1  19   54.67    1.02   0
  10   1 -19   56.03    1.23   0
 -10  -1  19   52.79    1.07   0
   8  -1 -19  328.22    2.07   0
  -8  -1  19  288.57    1.72   0
   8   1 -19  300.54    1.93   0
  -8   1  19  261.20    1.72   0
   6   1 -19   15.64    0.90   0
  -6   1  19   18.71    1.08   0
   6  -1 -19   17.42    1.13   0
  -6  -1  19   16.72    0.86   0
   4   1 -19   21.45    1.10   0
  -4   1  19   21.85    1.09   0
  -4  -1  19   20.61    0.87   0
   4  -1 -19   22.74    0.95   0
  -2   1  19   22.04    0.89   0
  -2  -1  19   20.48    0.89   0
   2  -1 -19   21.56    1.00   0
   2   1 -19   21.73    0.95   0
   0   1  19   44.40    1.05   0
   0  -1  19   36.98    0.95   0
   0  -1 -19   36.47    1.21   0
   0   1 -19   35.83    1.17   0
   2   1  19   63.86    1.09   0
   2  -1  19   64.51    1.23   0
  -2  -1 -19   51.10    1.10   0
  -2   1 -19   55.58    1.13   0
   4  -1  19   64.73    1.12   0
  -4  -1 -19   42.45    1.07   0
  -4   1 -19   45.62    1.08   0
   4   1  19   56.66    1.08   0
   6  -1  19    8.52    1.14   0
  -6  -1 -19    5.87    0.87   0
  -6   1 -19    4.21    0.94   0
   6   1  19    7.98    0.91   0
   8  -1  19    2.89    0.90   0
  -8  -1 -19    0.52    0.84   0
  -8   1 -19    1.08    0.85   0
   8   1  19    1.45    0.92   0
  10  -1  19   12.12    0.99   0
 -10  -1 -19    7.17    0.91   0
 -10   1 -19    8.74    0.95   0
  10   1  19   12.29    1.19   0
 -12   1 -19    1.46    0.91   0
  12   1  19    2.03    1.19   0
  12  -1  19    0.37    0.93   0
  14   1  19   -0.55    1.00   0
  14  -1  19    1.90    1.02   0
  16   1  19    1.85    1.13   0
  16  -1  19    0.35    1.11   0
  25   2 -19    2.33    1.11   0
  25  -2 -19    2.59    1.57   0
  23   2 -19    4.84    1.22   0
  23  -2 -19    4.59    1.27   0
  21   2 -19    0.24    0.93   0
  21  -2 -19    0.40    1.16   0
  19  -2 -19   -0.88    1.08   0
  19   2 -19    1.46    0.89   0
  17  -2 -19    4.81    1.07   0
  17   2 -19    6.94    0.91   0
  15  -2 -19   33.47    1.22   0
 -15   2  19   35.85    1.20   0
 -15  -2  19   33.40    1.00   0
  15   2 -19   36.20    1.17   0
  13  -2 -19    9.68    1.04   0
 -13   2  19    7.07    1.07   0
  13   2 -19    6.60    0.87   0
 -13  -2  19    9.75    0.87   0
  11  -2 -19    2.28    1.05   0
 -11  -2  19    2.43    0.96   0
 -11   2  19    2.07    0.83   0
  11   2 -19    0.60    0.94   0
  -9   2  19   63.30    1.25   0
   9   2 -19   60.52    1.06   0
  -9  -2  19   62.06    1.04   0
   9  -2 -19   63.71    1.21   0
   7   2 -19    1.58    0.79   0
  -7  -2  19    3.75    0.78   0
  -7   2  19    3.96    0.99   0
   7  -2 -19    4.37    1.00   0
  -5  -2  19   14.15    0.82   0
   5   2 -19   14.06    1.03   0
  -5   2  19   13.95    1.04   0
   5  -2 -19   12.76    1.03   0
   3   2 -19   18.05    0.92   0
  -3   2  19   19.50    1.13   0
   3  -2 -19   14.69    0.99   0
  -3  -2  19   18.93    1.07   0
  -1   2  19   11.23    0.91   0
   1  -2 -19   10.16    0.90   0
  -1  -2  19   11.00    0.86   0
   1   2 -19    9.10    1.10   0
   1   2  19    0.87    0.86   0
  -1  -2 -19   -1.13    0.87   0
   1  -2  19    0.28    1.02   0
  -1   2 -19    1.19    0.83   0
   3  -2  19   15.51    1.12   0
  -3  -2 -19   10.82    0.91   0
  -3   2 -19    9.84    0.93   0
   3   2  19   12.42    0.96   0
   5  -2  19   82.98    1.37   0
  -5  -2 -19   63.95    1.16   0
  -5   2 -19   63.59    1.27   0
   5   2  19   77.63    1.19   0
   7  -2  19   14.88    0.99   0
  -7   2 -19    9.23    0.95   0
  -7  -2 -19    7.04    0.87   0
   7   2  19   13.18    1.09   0
   9  -2  19    1.48    0.96   0
  -9   2 -19    1.06    1.09   0
   9   2  19    1.66    0.91   0
  11  -2  19   11.31    1.02   0
 -11   2 -19    7.68    0.95   0
  11   2  19   10.05    0.98   0
  13  -2  19    0.83    1.24   0
 -13   2 -19    0.80    1.02   0
  13   2  19    1.07    1.23   0
  15  -2  19    0.73    1.11   0
  15   2  19    3.46    1.35   0
  24   3 -19    4.51    1.11   0
  24  -3 -19    4.20    1.37   0
  22   3 -19    2.05    0.98   0
  22  -3 -19    2.41    1.26   0
  20   3 -19    1.65    0.93   0
  20  -3 -19    0.16    1.36   0
  18   3 -19    7.61    1.10   0
  18  -3 -19    5.97    1.16   0
  16  -3 -19   25.62    1.41   0
 -16   3  19   23.78    1.20   0
  16   3 -19   23.55    0.94   0
  14  -3 -19    2.65    1.15   0
 -14  -3  19    1.07    1.01   0
  14   3 -19    1.03    0.80   0
 -14   3  19    3.33    1.11   0
 -12  -3  19   35.41    1.14   0
  12   3 -19   29.42    1.12   0
 -12   3  19   33.64    1.35   0
  12  -3 -19   30.94    1.31   0
 -10   3  19    7.71    1.04   0
 -10  -3  19    7.26    0.85   0
  10   3 -19    7.89    0.83   0
  10  -3 -19    8.84    1.11   0
   8   3 -19    8.94    0.83   0
   8  -3 -19    8.63    1.13   0
  -8   3  19    9.11    0.87   0
  -8  -3  19    9.79    0.85   0
   6   3 -19   14.66    0.88   0
  -6   3  19   18.00    1.08   0
   6  -3 -19   16.70    1.15   0
  -6  -3  19   15.91    0.86   0
  -4  -3  19    9.37    0.83   0
   4   3 -19    9.87    0.87   0
  -4   3  19    7.86    0.87   0
   4  -3 -19    8.34    1.07   0
   2   3 -19    1.65    1.02   0
  -2   3  19    0.16    1.08   0
   2  -3 -19    0.72    1.04   0
  -2  -3  19    0.06    0.81   0
   0   3  19    0.65    1.06   0
   0  -3 -19   -0.17    0.83   0
   0  -3  19    0.86    0.81   0
   0   3 -19   -0.58    0.85   0
  -2  -3 -19   -0.63    0.85   0
   2  -3  19    0.59    0.86   0
  -2   3 -19    0.19    0.89   0
   2   3  19    2.41    0.86   0
  -4  -3 -19    9.74    1.10   0
   4  -3  19   15.90    1.14   0
  -4   3 -19   11.56    1.16   0
   4   3  19   15.83    1.18   0
  -6  -3 -19   -0.00    0.86   0
   6  -3  19   -0.53    1.13   0
  -6   3 -19    0.48    0.89   0
   6   3  19   -0.03    0.88   0
   8  -3  19   -0.62    1.19   0
  -8   3 -19   -0.27    1.13   0
   8   3  19   -0.60    0.92   0
  10  -3  19    0.94    1.19   0
 -10   3 -19    2.09    0.96   0
  10   3  19    0.03    0.96   0
  12  -3  19    5.46    1.27   0
 -12   3 -19    1.51    1.24   0
  12   3  19    3.02    1.20   0
  14  -3  19    2.85    1.34   0
  14   3  19    2.39    1.05   0
  16  -3  19   -0.64    1.22   0
  16   3  19    0.45    1.40   0
  23  -4 -19    0.87    1.86   0
  23   4 -19    1.43    1.06   0
  21  -4 -19    1.76    1.54   0
  21   4 -19    3.44    1.00   0
  19  -4 -19    1.47    1.64   0
  19   4 -19    2.99    0.92   0
  17  -4 -19    0.87    1.35   0
  17   4 -19    1.22    0.85   0
 -15   4  19    0.30    1.29   0
  15  -4 -19    0.69    1.36   0
  15   4 -19   -0.12    1.04   0
 -13   4  19  178.38    2.15   0
 -13  -4  19  195.10    1.46   0
  13  -4 -19  177.15    2.41   0
  13   4 -19  169.08    1.44   0
 -11   4  19    1.87    1.05   0
  11  -4 -19    2.53    1.11   0
  11   4 -19    1.40    0.98   0
 -11  -4  19    2.30    1.03   0
  -9  -4  19    1.37    0.81   0
   9   4 -19    0.18    0.85   0
   9  -4 -19    1.18    1.30   0
  -9   4  19    1.28    1.05   0
   7   4 -19   57.46    1.26   0
   7  -4 -19   51.87    1.46   0
  -7   4  19   64.95    1.37   0
  -7  -4  19   63.41    1.09   0
   5   4 -19    4.82    0.84   0
  -5   4  19    5.86    0.88   0
  -5  -4  19    6.49    0.86   0
   5  -4 -19    5.23    1.07   0
   3   4 -19   37.13    1.10   0
  -3   4  19   48.53    1.28   0
  -3  -4  19   42.83    1.21   0
   3  -4 -19   30.52    1.07   0
  -1   4  19   15.14    0.94   0
  -1  -4  19   12.59    0.89   0
   1  -4 -19   11.00    1.12   0
   1   4 -19   11.92    0.91   0
  -1   4 -19    0.06    0.87   0
  -1  -4 -19    0.87    0.98   0
   1  -4  19    0.45    0.86   0
   1   4  19    0.02    0.86   0
  -3  -4 -19   36.30    1.29   0
  -3   4 -19   42.00    1.36   0
   3  -4  19   47.29    1.32   0
   3   4  19   48.49    1.17   0
   5  -4  19   11.64    0.94   0
  -5   4 -19    8.86    1.15   0
   5   4  19   13.29    1.00   0
  -7   4 -19   21.75    1.08   0
   7  -4  19   31.36    1.33   0
   7   4  19   28.79    1.10   0
  -9   4 -19    1.32    1.19   0
   9  -4  19    0.44    1.00   0
   9   4  19    0.33    0.97   0
 -11   4 -19    0.79    1.23   0
  11  -4  19    0.38    1.30   0
  11   4  19    1.47    1.02   0
 -13   4 -19    1.54    1.31   0
  13  -4  19   -0.27    1.40   0
  13   4  19    3.38    1.08   0
  15  -4  19    1.84    1.48   0
  15   4  19    0.77    1.17   0
  22   5 -19    0.37    1.07   0
  20   5 -19    1.57    1.00   0
  20  -5 -19    0.93    2.56   0
  18   5 -19    6.50    1.19   0
  18  -5 -19    4.29    2.18   0
  16  -5 -19    5.59    1.88   0
  16   5 -19    9.53    1.17   0
 -14   5  19   19.60    1.49   0
  14  -5 -19   16.55    1.88   0
  14   5 -19   22.95    0.99   0
 -12   5  19    6.38    1.54   0
  12  -5 -19    4.75    1.56   0
  12   5 -19    7.91    1.13   0
 -12  -5  19    8.78    1.14   0
 -10   5  19    2.90    1.24   0
  10  -5 -19    2.15    1.37   0
  10   5 -19    3.42    1.04   0
 -10  -5  19    3.55    1.08   0
   8  -5 -19    0.86    1.14   0
   8   5 -19    2.27    0.84   0
  -8   5  19    2.72    1.07   0
  -8  -5  19    1.23    1.06   0
  -6  -5  19   10.89    0.87   0
   6   5 -19    9.71    0.89   0
   6  -5 -19    7.50    1.17   0
  -6   5  19    9.10    1.16   0
  -4   5  19    6.58    1.14   0
   4   5 -19    5.42    0.87   0
   4  -5 -19    4.23    1.15   0
  -4  -5  19    9.02    0.88   0
  -2   5  19    2.26    1.14   0
   2   5 -19    0.65    0.87   0
  -2  -5  19    1.29    0.87   0
   2  -5 -19    2.67    1.08   0
   0  -5  19    6.30    0.90   0
   0   5  19    6.45    0.92   0
   0   5 -19    4.91    1.09   0
   2  -5  19   11.53    1.24   0
  -2   5 -19   11.52    1.21   0
   2   5  19   11.58    1.25   0
  -4   5 -19   16.85    1.24   0
   4   5  19   23.58    1.28   0
   4  -5  19   17.49    1.22   0
  -6   5 -19    6.35    1.17   0
   6   5  19    7.02    1.02   0
   6  -5  19    4.81    1.17   0
  -8   5 -19    1.44    1.19   0
   8  -5  19    0.94    1.23   0
   8   5  19    1.62    1.21   0
 -10   5 -19    1.44    1.03   0
  10  -5  19    2.57    1.09   0
  10   5  19    4.17    1.29   0
 -12   5 -19    0.28    1.34   0
  12  -5  19    0.54    1.44   0
  12   5  19   -0.25    1.13   0
  21   6 -19    1.26    1.10   0
  19   6 -19    1.95    1.27   0
  17   6 -19    6.99    1.04   0
  15   6 -19    1.43    1.18   0
  13   6 -19    1.45    0.92   0
 -11   6  19   10.39    1.72   0
  11   6 -19   12.62    0.92   0
  -9   6  19    1.99    1.48   0
  -9  -6  19    2.52    0.92   0
   9   6 -19    0.21    0.89   0
  -7  -6  19    1.56    1.12   0
   7   6 -19    0.05    0.87   0
  -7   6  19    1.19    1.31   0
   5   6 -19    4.70    0.88   0
  -5   6  19    4.25    1.31   0
  -5  -6  19    3.08    0.85   0
  -3   6  19   14.90    1.24   0
   3   6 -19   14.66    1.20   0
  -3  -6  19   15.31    1.19   0
   1   6 -19    7.79    1.20   0
  -1  -6  19    8.45    1.15   0
  -1   6  19    9.34    1.19   0
   1  -6  19    1.34    0.91   0
  -1   6 -19    0.43    1.15   0
   1   6  19    1.74    1.21   0
   3  -6  19    4.50    1.00   0
  -3   6 -19    2.91    1.16   0
   3   6  19    3.41    1.23   0
   5  -6  19    0.81    1.22   0
  -5   6 -19   -0.05    1.21   0
   5   6  19    1.95    1.02   0
   7  -6  19    1.46    1.26   0
  -7   6 -19    0.56    1.22   0
   7   6  19    0.31    1.04   0
  -9   6 -19    0.35    1.31   0
   9   6  19    1.12    1.06   0
   9  -6  19    0.92    1.42   0
 -11   6 -19    0.99    1.41   0
  11   6  19    0.78    1.11   0
  11  -6  19    0.23    1.50   0
  18   7 -19   -1.06    1.10   0
  16   7 -19   -1.36    1.01   0
  14   7 -19   -0.04    0.98   0
  12   7 -19    1.71    0.97   0
 -10   7  19    1.86    1.97   0
  10   7 -19    1.22    0.95   0
   8   7 -19    4.43    1.18   0
  -8  -7  19    5.88    1.21   0
  -8   7  19    3.99    1.61   0
  -6  -7  19    1.34    0.95   0
   6   7 -19   -0.62    0.94   0
  -6   7  19    0.66    1.40   0
   4   7 -19    3.44    0.98   0
  -4   7  19    2.98    1.24   0
  -4  -7  19    3.95    0.95   0
  -2   7  19    0.23    1.21   0
   2   7 -19   -0.71    1.18   0
  -2  -7  19    0.81    0.95   0
   0  -7  19    6.90    1.27   0
   0   7 -19    4.76    1.04   0
   0   7  19    5.99    1.28   0
   2  -7  19    5.16    1.25   0
  -2   7 -19    4.16    1.26   0
   2   7  19    4.04    1.05   0
  -4   7 -19    3.87    1.32   0
   4  -7  19    1.64    1.31   0
   4   7  19    3.66    1.34   0
  -6   7 -19    1.72    1.37   0
   6  -7  19    2.23    1.35   0
   6   7  19    2.18    1.41   0
  -8   7 -19    1.00    1.39   0
   8  -7  19    0.18    1.69   0
   8   7  19    0.75    1.13   0
  15   8 -19    0.46    1.15   0
  13   8 -19    0.42    1.27   0
  11   8 -19    1.66    1.06   0
   9   8 -19   -0.29    1.04   0
   7   8 -19    1.78    1.06   0
  -7   8  19    0.31    1.86   0
   5   8 -19    0.04    1.27   0
  -5   8  19    0.24    1.68   0
   3   8 -19    0.26    1.26   0
  -3   8  19    0.58    1.52   0
  -3  -8  19   -0.80    1.30   0
  -1   8  19    0.06    1.58   0
  -1  -8  19    1.27    1.32   0
   1   8 -19    1.06    1.30   0
   1  -8  19    2.54    1.35   0
  -1   8 -19    1.59    1.34   0
   1   8  19    1.81    1.35   0
  -3   8 -19    0.62    1.39   0
   3  -8  19    0.52    1.39   0
   3   8  19    0.72    1.41   0
   5  -8  19    0.01    1.66   0
  -5   8 -19   -0.52    1.40   0
   5   8  19    1.08    1.45   0
   8   9 -19    1.41    1.42   0
  -6   9  19    1.36    2.26   0
   6   9 -19   -1.14    1.16   0
  -6   9  19    0.36    2.23   0
   4   9 -19    0.83    1.43   0
  -4   9  19    0.84    1.95   0
   2   9 -19    0.72    1.46   0
  26   0 -20    9.06    1.42   0
  24   0 -20    2.73    1.08   0
  22   0 -20   17.59    1.04   0
  20   0 -20    0.54    1.10   0
  18   0 -20    4.58    0.86   0
  16   0 -20   51.14    1.08   0
 -16   0  20   49.24    1.07   0
  14   0 -20   23.69    1.07   0
 -14   0  20   26.45    1.07   0
  12   0 -20   20.96    1.07   0
 -12   0  20   21.99    0.92   0
  10   0 -20  644.22    2.54   0
 -10   0  20  619.21    2.42   0
  -8   0  20   90.97    1.19   0
   8   0 -20  105.96    1.30   0
   6   0 -20    3.88    1.06   0
  -6   0  20    2.38    0.84   0
  -4   0  20  145.29    1.36   0
   4   0 -20  146.12    1.58   0
  -2   0  20   44.15    0.98   0
   2   0 -20   48.59    1.22   0
   0   0  20    0.04    0.79   0
   0   0 -20    0.71    0.94   0
   2   0  20    0.59    0.84   0
  -2   0 -20    0.80    0.82   0
   4   0  20    9.23    0.91   0
  -4   0 -20    7.02    1.08   0
   6   0  20  770.90    2.67   0
  -6   0 -20  591.67    2.84   0
  -8   0 -20    6.28    1.12   0
   8   0  20   10.39    1.21   0
 -10   0 -20    4.58    0.96   0
  10   0  20    8.98    0.97   0
  12   0  20   -0.84    1.00   0
  14   0  20    2.47    1.30   0
  16   0  20   -0.33    1.18   0
  25  -1 -20    2.43    1.31   0
  25   1 -20    2.07    1.08   0
  23  -1 -20    0.35    1.21   0
  23   1 -20    0.82    1.22   0
  21  -1 -20    5.90    0.92   0
  21   1 -20    7.32    1.13   0
  19  -1 -20    0.75    1.10   0
  19   1 -20   -0.22    0.88   0
 -17  -1  20    3.78    0.87   0
 -17   1  20    4.90    1.06   0
  17  -1 -20    4.72    1.07   0
  17   1 -20    5.49    1.06   0
 -15   1  20    2.38    1.05   0
  15  -1 -20    1.93    0.84   0
 -15  -1  20    3.00    0.83   0
  15   1 -20    2.07    0.80   0
 -13   1  20   25.38    1.07   0
  13  -1 -20   22.08    0.94   0
 -13  -1  20   21.75    0.92   0
  13   1 -20   21.97    0.91   0
  11  -1 -20    3.23    1.03   0
  11   1 -20   -0.33    1.02   0
 -11   1  20    2.84    0.99   0
 -11  -1  20    0.22    1.02   0
   9  -1 -20    5.99    1.11   0
  -9   1  20    7.33    1.06   0
   9   1 -20    5.66    0.87   0
  -9  -1  20    6.74    0.87   0
  -7  -1  20    1.24    0.79   0
   7   1 -20    2.05    0.85   0
  -7   1  20    1.81    1.03   0
   7  -1 -20    1.92    0.90   0
   5   1 -20    1.64    0.82   0
  -5   1  20    3.70    1.02   0
  -5  -1  20    2.81    0.78   0
   5  -1 -20    1.18    1.08   0
  -3   1  20    2.40    0.84   0
  -3  -1  20    1.62    0.78   0
   3  -1 -20    1.77    1.07   0
   3   1 -20    1.78    0.81   0
  -1   1  20    6.31    0.88   0
  -1  -1  20    6.61    0.82   0
   1  -1 -20    4.28    0.87   0
   1   1 -20    5.79    0.83   0
   1   1  20    7.87    1.03   0
   1  -1  20    5.47    0.82   0
  -1  -1 -20    5.03    0.83   0
  -1   1 -20    5.08    0.81   0
   3   1  20    1.49    0.88   0
  -3  -1 -20    0.25    0.81   0
   3  -1  20    2.03    0.86   0
  -3   1 -20    1.35    0.83   0
   5  -1  20   34.73    1.30   0
  -5  -1 -20   24.48    0.96   0
  -5   1 -20   23.98    1.05   0
   5   1  20   31.22    1.01   0
   7  -1  20   12.07    1.15   0
  -7  -1 -20    7.54    1.04   0
  -7   1 -20    7.33    0.89   0
   7   1  20    7.15    1.10   0
   9  -1  20   -0.89    1.19   0
  -9  -1 -20    2.49    0.87   0
  -9   1 -20   -1.21    0.96   0
   9   1  20    0.26    0.91   0
  11  -1  20    4.53    0.98   0
 -11   1 -20    2.47    0.93   0
  11   1  20    2.45    0.98   0
  13  -1  20    1.50    1.01   0
  13   1  20    0.16    1.03   0
  15  -1  20    0.30    1.34   0
  15   1  20    0.42    1.14   0
  26   2 -20   -0.68    1.13   0
  26  -2 -20    0.76    1.67   0
  24   2 -20    2.31    1.04   0
  24  -2 -20    2.81    1.32   0
  22  -2 -20    0.62    1.23   0
  22   2 -20    2.37    1.00   0
  20  -2 -20    0.18    1.14   0
  20   2 -20    1.72    0.90   0
  18  -2 -20   -1.59    1.10   0
  18   2 -20    1.24    0.84   0
 -16  -2  20    3.11    0.87   0
  16  -2 -20    2.63    1.11   0
  16   2 -20    2.90    1.07   0
 -16   2  20    2.77    0.87   0
  14  -2 -20   -0.50    0.83   0
 -14  -2  20   -0.33    0.81   0
 -14   2  20   -0.07    1.01   0
  14   2 -20   -0.84    0.83   0
  12  -2 -20  196.37    1.76   0
 -12  -2  20  192.93    1.60   0
  12   2 -20  181.68    1.47   0
 -12   2  20  178.80    1.63   0
 -10   2  20  111.11    1.46   0
  10   2 -20   93.94    1.23   0
 -10  -2  20  114.30    1.35   0
  10  -2 -20  116.41    1.57   0
   8   2 -20    5.36    0.80   0
  -8  -2  20    7.00    0.79   0
  -8   2  20    4.94    0.85   0
   8  -2 -20    5.10    1.06   0
  -6  -2  20   20.47    0.86   0
   6   2 -20   25.36    1.07   0
  -6   2  20   20.87    0.92   0
   6  -2 -20   21.01    0.97   0
   4   2 -20    3.76    0.85   0
  -4   2  20    4.91    0.84   0
   4  -2 -20    3.99    1.08   0
  -4  -2  20    5.01    0.81   0
  -2   2  20   23.48    0.99   0
   2  -2 -20   18.24    0.99   0
  -2  -2  20   22.79    0.88   0
   2   2 -20   20.06    0.94   0
   0   2  20   11.74    0.90   0
   0  -2 -20    7.74    1.06   0
   0  -2  20   10.65    1.03   0
   0   2 -20    7.70    0.88   0
   2   2  20   -0.51    1.08   0
   2  -2  20    1.20    1.06   0
  -2  -2 -20    1.18    0.84   0
  -2   2 -20    0.49    0.85   0
   4  -2  20   18.15    0.95   0
  -4  -2 -20   14.21    1.13   0
  -4   2 -20   15.49    0.99   0
   4   2  20   18.95    0.97   0
   6  -2  20    7.69    0.90   0
  -6  -2 -20    6.52    1.08   0
  -6   2 -20    7.84    0.91   0
   6   2  20    9.99    0.94   0
   8  -2  20    0.88    0.95   0
  -8   2 -20    1.35    1.10   0
  -8  -2 -20   -0.46    0.88   0
   8   2  20    0.57    1.14   0
  10  -2  20   -0.17    0.97   0
 -10   2 -20    0.19    0.93   0
  10   2  20    1.45    0.93   0
  12  -2  20    8.54    1.29   0
 -12   2 -20    4.64    1.06   0
  12   2  20    8.64    1.25   0
  14  -2  20   -1.54    1.34   0
  14   2  20    1.00    1.03   0
  16  -2  20    1.50    1.45   0
  16   2  20    1.85    1.41   0
  25   3 -20    1.67    1.11   0
  25  -3 -20    0.55    1.47   0
  23   3 -20    2.78    1.29   0
  23  -3 -20    1.34    1.55   0
  21   3 -20   14.85    1.23   0
  21  -3 -20    7.89    1.44   0
  19  -3 -20    0.61    1.38   0
  19   3 -20    1.82    0.91   0
  17  -3 -20   17.97    1.43   0
  17   3 -20   19.05    0.94   0
  15  -3 -20   10.69    1.20   0
 -15  -3  20   12.73    0.91   0
 -15   3  20    9.41    1.12   0
  15   3 -20   10.31    1.09   0
 -13   3  20    0.90    1.06   0
 -13  -3  20    0.50    0.84   0
  13   3 -20    0.71    0.82   0
  13  -3 -20    1.73    1.28   0
 -11   3  20   12.66    1.08   0
 -11  -3  20   11.48    0.86   0
  11   3 -20   11.25    0.86   0
  11  -3 -20   12.00    1.16   0
   9   3 -20    1.95    0.81   0
   9  -3 -20    0.77    1.07   0
  -9   3  20    1.62    0.99   0
  -9  -3  20    2.40    0.82   0
   7   3 -20   55.49    1.19   0
  -7  -3  20   59.39    1.20   0
  -7   3  20   56.45    1.28   0
   7  -3 -20   52.88    1.30   0
   5   3 -20    0.84    0.81   0
  -5  -3  20   -0.56    0.82   0
  -5   3  20    0.69    1.03   0
   5  -3 -20   -0.32    0.90   0
  -3  -3  20   42.17    1.00   0
   3   3 -20   39.58    1.04   0
  -3   3  20   46.91    1.07   0
   3  -3 -20   35.79    1.12   0
  -1   3  20    0.71    1.06   0
   1  -3 -20   -0.34    0.85   0
  -1  -3  20    1.21    0.82   0
   1   3 -20    1.29    0.85   0
  -1  -3 -20   28.97    1.02   0
   1  -3  20   33.35    1.14   0
  -1   3 -20   34.34    1.18   0
   1   3  20   32.93    1.02   0
  -3  -3 -20   17.09    0.98   0
   3  -3  20   21.58    0.96   0
  -3   3 -20   17.55    0.96   0
   3   3  20   23.26    1.01   0
  -5  -3 -20    0.47    0.85   0
   5  -3  20    1.10    0.84   0
  -5   3 -20    1.30    0.92   0
   5   3  20   -0.49    0.88   0
   7  -3  20    5.65    0.94   0
  -7   3 -20    5.26    0.90   0
   7   3  20    4.20    0.94   0
   9  -3  20    6.99    1.23   0
  -9   3 -20    4.13    0.96   0
   9   3  20    8.49    0.97   0
 -11   3 -20   10.13    1.26   0
  11   3  20   15.63    1.27   0
  11  -3  20   11.67    1.32   0
  13  -3  20   -0.02    1.08   0
 -13   3 -20    1.86    1.26   0
  13   3  20    1.14    1.03   0
  15  -3  20    0.96    1.42   0
  15   3  20    1.15    1.14   0
  24   4 -20   -1.37    1.12   0
  24  -4 -20    1.01    1.67   0
  22  -4 -20    0.77    1.56   0
  22   4 -20    2.07    1.24   0
  20  -4 -20    1.09    1.47   0
  20   4 -20    2.20    0.95   0
  18   4 -20    4.16    0.91   0
  18  -4 -20    2.02    1.58   0
  16  -4 -20   20.13    1.52   0
  16   4 -20   22.22    1.16   0
 -14  -4  20   -0.40    0.88   0
  14   4 -20    1.14    0.86   0
  14  -4 -20   -0.61    1.19   0
 -14   4  20   -0.62    1.14   0
 -12  -4  20   12.98    0.91   0
  12   4 -20   11.25    0.91   0
  12  -4 -20    8.77    1.21   0
 -12   4  20   11.23    1.31   0
 -10   4  20    0.65    1.10   0
  10   4 -20    0.85    0.86   0
  10  -4 -20    0.34    1.14   0
 -10  -4  20    2.77    1.02   0
  -8  -4  20    9.43    0.92   0
   8   4 -20    8.23    0.87   0
   8  -4 -20    8.32    1.22   0
  -8   4  20    8.89    1.13   0
   6   4 -20    4.65    0.85   0
  -6   4  20    5.10    0.89   0
   6  -4 -20    3.33    1.09   0
  -6  -4  20    6.14    0.88   0
   4   4 -20    9.86    0.89   0
  -4  -4  20   10.63    1.06   0
   4  -4 -20    7.70    1.12   0
  -4   4  20    8.58    1.11   0
   2   4 -20   -0.22    0.83   0
  -2   4  20    1.23    1.06   0
  -2  -4  20    0.55    0.85   0
   2  -4 -20    0.46    0.87   0
   0  -4 -20    3.85    0.86   0
   0   4 -20    4.56    1.08   0
   0  -4  20    5.35    0.84   0
   0   4  20    5.39    0.93   0
  -2  -4 -20   -0.01    0.87   0
  -2   4 -20    1.69    0.91   0
   2  -4  20   -0.79    1.08   0
   2   4  20   -0.43    1.10   0
  -4  -4 -20    5.14    0.87   0
  -4   4 -20    7.73    1.13   0
   4  -4  20    9.47    1.15   0
   4   4  20    9.25    1.23   0
  -6   4 -20   -0.87    0.91   0
   6  -4  20    1.18    0.94   0
   6   4  20    1.25    0.97   0
  -8   4 -20    5.65    1.19   0
   8  -4  20    8.16    1.02   0
   8   4  20    7.80    1.24   0
 -10   4 -20    2.20    1.28   0
  10  -4  20    3.69    1.36   0
  10   4  20    6.74    1.07   0
 -12   4 -20    6.59    1.11   0
  12  -4  20    8.07    1.44   0
  12   4  20    8.99    1.10   0
  14  -4  20   -0.14    1.43   0
  14   4  20   -0.45    1.13   0
  21   5 -20    5.07    1.07   0
  21  -5 -20    2.95    2.72   0
  19  -5 -20    1.05    2.15   0
  19   5 -20    1.23    0.96   0
  17  -5 -20    1.35    1.89   0
  17   5 -20    2.48    1.13   0
  15  -5 -20    5.00    1.67   0
  15   5 -20    5.92    0.92   0
 -13  -5  20    7.25    1.12   0
  13  -5 -20    5.22    1.37   0
 -13   5  20    5.76    1.35   0
  13   5 -20    7.55    0.93   0
  11  -5 -20   11.84    1.28   0
 -11   5  20   13.84    1.40   0
  11   5 -20   15.14    1.13   0
 -11  -5  20   16.53    1.14   0
   9  -5 -20    3.45    1.38   0
   9   5 -20    4.33    0.91   0
  -9   5  20    3.61    1.26   0
  -9  -5  20    7.26    1.09   0
  -7  -5  20   25.47    1.14   0
   7   5 -20   18.83    0.96   0
   7  -5 -20   17.01    1.28   0
  -7   5  20   19.66    1.25   0
   5   5 -20    2.65    0.88   0
  -5   5  20    2.76    1.10   0
   5  -5 -20    1.34    1.11   0
  -5  -5  20    2.08    1.13   0
   3  -5 -20    3.83    1.09   0
   3   5 -20    3.56    1.12   0
  -3   5  20    5.53    1.15   0
  -3  -5  20    4.06    1.07   0
  -1   5  20   -0.11    1.09   0
   1  -5 -20    0.47    1.07   0
  -1  -5  20    0.38    0.83   0
   1   5 -20    1.58    1.08   0
   1  -5  20   17.37    1.21   0
  -1   5 -20   15.41    0.98   0
   1   5  20   17.38    1.23   0
   3  -5  20    7.03    1.18   0
  -3   5 -20    7.99    1.17   0
   3   5  20    8.59    0.95   0
  -5   5 -20    0.22    1.18   0
   5   5  20   -0.31    0.96   0
   5  -5  20   -0.84    1.20   0
  -7   5 -20    0.28    0.95   0
   7  -5  20    0.34    1.27   0
   7   5  20   -0.87    0.98   0
  -9   5 -20    0.55    1.23   0
   9  -5  20   -0.11    1.32   0
   9   5  20    1.96    1.09   0
 -11   5 -20    0.54    1.31   0
  11  -5  20    1.56    1.41   0
  11   5  20    2.81    1.12   0
 -13   5 -20    0.19    1.36   0
  20   6 -20    0.46    1.06   0
  18   6 -20    1.77    1.03   0
  16   6 -20    0.41    1.01   0
  14   6 -20    1.55    0.96   0
 -12   6  20    6.40    1.76   0
  12   6 -20    8.40    0.92   0
 -10   6  20   -0.32    1.48   0
  10   6 -20    1.31    0.91   0
 -10  -6  20    1.03    0.93   0
   8   6 -20    0.62    0.87   0
  -8  -6  20   -0.87    1.05   0
  -8   6  20    1.55    1.30   0
   6   6 -20   -0.46    0.89   0
  -6   6  20   -0.15    1.13   0
  -6  -6  20    0.29    0.89   0
   4   6 -20   -0.38    0.93   0
  -4   6  20   -0.29    1.14   0
  -4  -6  20   -0.21    0.95   0
   2   6 -20    0.50    1.12   0
  -2   6  20    0.79    1.00   0
  -2  -6  20    1.40    1.14   0
   0  -6  20    3.66    1.15   0
   0   6 -20    1.13    0.97   0
   0   6  20    3.23    1.17   0
   2  -6  20    1.66    1.18   0
  -2   6 -20    3.25    1.19   0
   2   6  20    2.38    1.22   0
  -4   6 -20    0.37    1.21   0
   4  -6  20   -0.62    1.22   0
   4   6  20    0.19    1.00   0
   6  -6  20    1.97    1.32   0
  -6   6 -20    0.92    1.26   0
   6   6  20    0.04    1.01   0
   8  -6  20    0.19    1.38   0
  -8   6 -20    0.26    1.30   0
   8   6  20    1.04    1.03   0
 -10   6 -20   -0.06    1.37   0
  10   6  20    1.31    1.16   0
  10  -6  20    0.96    1.47   0
  17   7 -20    0.14    1.37   0
  15   7 -20    1.43    1.04   0
  13   7 -20    0.14    1.01   0
 -11   7  20    1.54    2.45   0
  11   7 -20    2.28    0.97   0
  -9   7  20    1.66    1.58   0
   9   7 -20    1.82    1.17   0
   7   7 -20   -0.28    0.92   0
  -7  -7  20    0.43    1.20   0
  -7   7  20    1.16    1.40   0
   5   7 -20    1.42    1.01   0
  -5   7  20    1.01    1.43   0
  -5  -7  20    2.56    1.15   0
   3   7 -20    0.13    0.99   0
  -3   7  20    1.53    1.28   0
  -3  -7  20    2.14    1.20   0
  -1   7  20    0.47    1.26   0
  -1  -7  20    0.06    0.96   0
   1   7 -20    0.71    0.99   0
   1  -7  20    1.75    1.23   0
  -1   7 -20    2.21    1.25   0
   1   7  20    2.68    1.28   0
  -3   7 -20   -0.53    1.04   0
   3   7  20    1.22    1.07   0
   3  -7  20    1.17    1.32   0
  -5   7 -20    0.38    1.36   0
   5  -7  20   -0.18    1.34   0
   5   7  20   -1.53    1.35   0
   7  -7  20    0.43    1.46   0
  -7   7 -20   -0.02    1.42   0
   7   7  20    2.03    1.41   0
  14   8 -20    1.10    1.11   0
  12   8 -20    0.18    1.08   0
  10   8 -20   -1.40    1.08   0
  -8   8  20    0.77    1.91   0
   8   8 -20    0.63    1.29   0
   6   8 -20    1.50    1.31   0
  -6   8  20   -0.67    1.51   0
  -4  -8  20    3.40    1.34   0
   4   8 -20    1.15    1.32   0
  -4   8  20    2.40    1.60   0
   2   8 -20    0.56    1.30   0
  -2   8  20   -0.09    1.40   0
  -2  -8  20    0.52    1.33   0
   0   8  20    1.09    1.41   0
   0  -8  20   -0.09    1.35   0
   0   8 -20    1.13    1.12   0
  -2   8 -20    0.52    1.39   0
   2  -8  20    0.31    1.39   0
   2   8  20    0.74    1.43   0
   4  -8  20   -0.99    1.49   0
  -4   8 -20    0.39    1.47   0
   4   8  20    0.13    1.24   0
  26  -1 -21    1.31    1.46   0
  26   1 -21    5.02    1.42   0
  24  -1 -21    0.17    1.26   0
  24   1 -21   -0.14    1.01   0
  22  -1 -21    1.04    1.20   0
  22   1 -21    2.91    0.98   0
  20  -1 -21   28.01    1.24   0
  20   1 -21   27.58    1.26   0
  18  -1 -21    2.99    1.09   0
  18   1 -21    3.08    0.89   0
  16  -1 -21   30.49    1.19   0
 -16   1  21   30.81    1.16   0
  16   1 -21   27.76    1.13   0
 -16  -1  21   27.57    0.95   0
  14  -1 -21    3.84    0.89   0
  14   1 -21    3.11    0.85   0
 -14  -1  21    3.47    0.87   0
 -14   1  21    3.70    1.08   0
 -12  -1  21    1.38    0.86   0
  12  -1 -21    2.84    0.83   0
  12   1 -21    3.39    1.04   0
 -12   1  21    3.11    1.01   0
  10  -1 -21   38.12    1.26   0
 -10   1  21   31.39    1.00   0
  10   1 -21   33.74    1.16   0
 -10  -1  21   34.60    1.15   0
   8   1 -21   19.55    0.92   0
  -8  -1  21   17.80    0.85   0
  -8   1  21   17.48    1.07   0
   8  -1 -21   18.94    1.10   0
   6   1 -21   27.83    1.10   0
  -6   1  21   28.11    1.11   0
   6  -1 -21   27.03    1.00   0
  -6  -1  21   26.21    0.88   0
  -4   1  21   12.17    0.90   0
  -4  -1  21   15.44    0.99   0
   4  -1 -21   11.94    0.93   0
   4   1 -21   13.50    0.88   0
  -2   1  21   55.71    1.23   0
  -2  -1  21   55.01    1.02   0
   2  -1 -21   48.87    1.26   0
   2   1 -21   47.53    1.05   0
   0   1  21    3.42    0.86   0
   0  -1  21    3.65    0.80   0
   0  -1 -21    1.59    0.85   0
   0   1 -21    3.00    0.83   0
   2   1  21   11.90    1.09   0
  -2   1 -21    7.71    1.12   0
  -2  -1 -21    7.10    0.86   0
   2  -1  21    7.97    0.87   0
   4   1  21   10.67    0.92   0
   4  -1  21   11.60    0.94   0
  -4  -1 -21    8.75    1.05   0
  -4   1 -21    8.95    0.94   0
   6  -1  21    4.95    0.95   0
  -6  -1 -21    3.62    0.88   0
  -6   1 -21    2.79    0.91   0
   6   1  21    4.84    0.92   0
   8  -1  21    1.84    0.94   0
  -8  -1 -21    1.97    0.87   0
  -8   1 -21    1.45    1.14   0
   8   1  21    2.23    0.94   0
  10  -1  21    9.82    1.02   0
 -10  -1 -21    4.69    0.96   0
 -10   1 -21    4.78    0.97   0
  10   1  21    7.05    1.01   0
  12  -1  21    5.19    1.05   0
 -12   1 -21    3.42    1.22   0
  12   1  21    8.13    1.03   0
  14  -1  21   -0.42    1.09   0
  14   1  21    0.01    1.34   0
  25  -2 -21    6.70    1.45   0
  25   2 -21    8.30    1.15   0
  23  -2 -21    0.94    1.23   0
  23   2 -21    1.92    1.24   0
  21  -2 -21    1.60    1.20   0
  21   2 -21    2.48    0.96   0
  19  -2 -21   -0.71    1.13   0
  19   2 -21   -0.13    1.14   0
 -17  -2  21    1.51    0.87   0
 -17   2  21   -0.58    1.08   0
  17  -2 -21    2.31    1.03   0
  17   2 -21    1.13    0.87   0
  15  -2 -21    1.50    0.88   0
  15   2 -21    0.68    1.03   0
 -15  -2  21    1.87    0.83   0
 -15   2  21    2.38    1.04   0
  13  -2 -21    5.64    0.88   0
  13   2 -21    3.97    0.84   0
 -13  -2  21    6.98    0.89   0
 -13   2  21    5.34    0.91   0
  11  -2 -21  116.01    1.51   0
 -11  -2  21   94.54    1.20   0
 -11   2  21  103.07    1.44   0
  11   2 -21  101.84    1.42   0
   9   2 -21  126.74    1.34   0
  -9  -2  21  142.95    1.31   0
   9  -2 -21  134.11    1.52   0
  -9   2  21  129.90    1.40   0
   7   2 -21   19.47    1.05   0
  -7  -2  21   24.18    1.04   0
  -7   2  21   20.95    0.92   0
   7  -2 -21   18.94    0.99   0
  -5  -2  21    3.07    0.80   0
   5   2 -21    1.36    0.83   0
  -5   2  21    1.33    0.82   0
   5  -2 -21    1.80    1.07   0
  -3   2  21   11.43    0.91   0
   3  -2 -21   10.53    0.91   0
  -3  -2  21   13.81    0.85   0
   3   2 -21   11.40    1.05   0
  -1   2  21   18.81    0.95   0
   1  -2 -21   14.80    0.94   0
  -1  -2  21   17.29    0.87   0
   1   2 -21   16.39    1.08   0
   1   2  21    6.73    0.91   0
  -1  -2 -21    5.69    1.09   0
   1  -2  21    8.44    0.89   0
  -1   2 -21    6.59    1.09   0
   3  -2  21    3.75    0.90   0
  -3  -2 -21    3.01    0.90   0
  -3   2 -21    3.46    1.10   0
   3   2  21    4.98    0.89   0
   5  -2  21   26.33    1.19   0
  -5   2 -21   23.37    1.01   0
  -5  -2 -21   21.14    0.98   0
   5   2  21   27.66    1.02   0
   7  -2  21   63.54    1.39   0
  -7  -2 -21   43.88    1.14   0
  -7   2 -21   50.41    1.36   0
   7   2  21   62.69    1.17   0
   9  -2  21    7.46    1.04   0
  -9  -2 -21    4.74    0.93   0
  -9   2 -21    4.75    0.97   0
   9   2  21    8.35    1.19   0
  11  -2  21   11.22    1.30   0
 -11   2 -21    7.48    1.02   0
  11   2  21    9.10    1.25   0
  13  -2  21    1.57    1.30   0
 -13   2 -21    0.94    1.24   0
  13   2  21    1.82    1.10   0
  15  -2  21   -0.93    1.17   0
  15   2  21   -0.71    1.16   0
  24  -3 -21   -0.15    1.34   0
  24   3 -21   -0.39    1.04   0
  22  -3 -21    1.18    1.52   0
  22   3 -21   -0.15    1.01   0
  20  -3 -21    0.93    1.22   0
  20   3 -21   -0.33    0.97   0
  18  -3 -21    0.92    1.17   0
  18   3 -21    1.11    0.88   0
  16  -3 -21   -1.03    1.14   0
 -16  -3  21    1.53    0.87   0
  16   3 -21    1.17    1.06   0
 -16   3  21    0.21    1.10   0
 -14   3  21    4.84    1.07   0
  14   3 -21    4.36    1.02   0
 -14  -3  21    4.65    1.02   0
  14  -3 -21    4.94    1.12   0
  12   3 -21   -0.84    0.80   0
 -12   3  21    0.62    1.02   0
 -12  -3  21    0.01    0.81   0
  12  -3 -21   -0.27    1.07   0
 -10   3  21    0.93    0.81   0
 -10  -3  21    1.62    0.98   0
  10   3 -21    0.40    0.80   0
  10  -3 -21    0.80    1.07   0
   8   3 -21    2.49    0.83   0
  -8  -3  21    3.56    1.01   0
   8  -3 -21    1.71    1.10   0
  -8   3  21    2.01    1.07   0
   6   3 -21   60.07    1.14   0
  -6  -3  21   68.31    1.26   0
  -6   3  21   58.78    1.35   0
   6  -3 -21   53.30    1.21   0
   4   3 -21    7.37    0.92   0
  -4  -3  21    8.50    0.89   0
  -4   3  21    9.36    1.06   0
   4  -3 -21    7.64    1.08   0
  -2   3  21    7.92    0.89   0
   2  -3 -21    6.42    1.06   0
  -2  -3  21    6.93    0.88   0
   2   3 -21    7.82    0.91   0
   0   3  21    2.44    1.07   0
   0  -3 -21    3.12    1.02   0
   0  -3  21    2.29    0.85   0
   0   3 -21    2.29    0.89   0
  -2  -3 -21    3.96    1.07   0
   2  -3  21    3.52    1.06   0
  -2   3 -21    2.42    0.89   0
   2   3  21    1.54    0.91   0
  -4  -3 -21    5.32    0.90   0
   4  -3  21    6.78    1.10   0
  -4   3 -21    5.46    0.90   0
   4   3  21    6.74    0.93   0
  -6  -3 -21    2.62    0.93   0
   6  -3  21    6.14    0.94   0
  -6   3 -21    4.78    0.93   0
   6   3  21    7.43    1.18   0
  -8   3 -21   -0.58    0.95   0
   8  -3  21    0.76    1.21   0
   8   3  21    1.47    0.92   0
  10  -3  21   -0.37    1.25   0
 -10   3 -21   -0.03    1.18   0
  10   3  21   -0.27    0.94   0
  12  -3  21    1.85    1.10   0
 -12   3 -21    0.92    1.28   0
  12   3  21    0.48    1.01   0
  14  -3  21   -0.08    1.16   0
  14   3  21   -0.44    1.10   0
  23  -4 -21    0.30    1.63   0
  23   4 -21   -0.32    1.11   0
  21  -4 -21    2.68    1.56   0
  21   4 -21    4.55    1.06   0
  19   4 -21    2.59    1.14   0
  19  -4 -21    2.18    1.46   0
  17   4 -21    4.71    1.08   0
  17  -4 -21    4.44    1.45   0
 -15   4  21   13.18    1.41   0
 -15  -4  21   16.95    1.11   0
  15   4 -21   13.74    0.91   0
  15  -4 -21   13.26    1.34   0
 -13   4  21    0.86    1.24   0
  13   4 -21    1.04    0.85   0
 -13  -4  21    1.30    0.87   0
  13  -4 -21    0.72    1.33   0
 -11   4  21    4.12    1.11   0
  11   4 -21    2.06    0.84   0
  11  -4 -21    3.79    1.16   0
 -11  -4  21    4.39    0.85   0
   9   4 -21   31.08    1.04   0
  -9  -4  21   35.10    1.15   0
   9  -4 -21   31.53    1.37   0
  -9   4  21   29.60    1.22   0
   7   4 -21   83.79    1.23   0
   7  -4 -21   74.52    1.55   0
  -7   4  21   93.65    1.51   0
  -7  -4  21   94.91    1.19   0
   5   4 -21    1.24    0.88   0
  -5   4  21    1.38    1.10   0
   5  -4 -21    1.20    0.90   0
  -5  -4  21    1.06    1.07   0
   3   4 -21    4.55    1.06   0
  -3   4  21    3.65    0.89   0
  -3  -4  21    4.65    0.88   0
   3  -4 -21    4.11    1.11   0
  -1  -4  21    6.41    0.86   0
  -1   4  21    7.05    0.92   0
   1  -4 -21    4.68    0.94   0
   1   4 -21    5.58    1.09   0
  -1  -4 -21   11.27    0.99   0
  -1   4 -21    9.20    1.14   0
   1  -4  21   11.34    1.19   0
   1   4  21   14.73    0.94   0
  -3  -4 -21    1.89    0.91   0
  -3   4 -21    0.31    0.91   0
   3  -4  21   -1.32    1.15   0
   3   4  21    2.36    1.06   0
  -5   4 -21    5.94    0.96   0
   5  -4  21    6.10    0.95   0
   5   4  21    6.76    0.97   0
  -7   4 -21    2.62    0.98   0
   7  -4  21    3.20    1.01   0
   7   4  21    3.74    0.99   0
  -9   4 -21   16.33    1.13   0
   9  -4  21   20.22    1.35   0
   9   4  21   22.09    1.36   0
 -11   4 -21   -1.58    1.27   0
  11  -4  21    2.48    1.35   0
  11   4  21    1.93    1.08   0
 -13   4 -21    0.15    1.41   0
  13  -4  21    4.14    1.20   0
  13   4  21    2.99    1.41   0
  22  -5 -21    0.77    2.85   0
  22   5 -21    0.56    1.08   0
  20  -5 -21    0.11    2.26   0
  20   5 -21    1.72    1.01   0
  18  -5 -21    0.67    1.80   0
  18   5 -21    1.38    1.16   0
  16  -5 -21    1.92    1.69   0
  16   5 -21    2.20    0.90   0
 -14   5  21    0.45    1.48   0
  14  -5 -21    0.74    1.45   0
  14   5 -21    1.22    1.08   0
 -12  -5  21    8.67    0.95   0
  12  -5 -21    4.68    1.46   0
  12   5 -21    7.94    0.94   0
 -12   5  21    7.11    1.37   0
 -10  -5  21    6.48    0.91   0
 -10   5  21    8.26    1.34   0
  10  -5 -21    5.35    1.23   0
  10   5 -21    8.21    0.92   0
   8   5 -21    3.76    0.92   0
   8  -5 -21    1.89    1.37   0
  -8  -5  21    3.85    0.90   0
  -8   5  21    4.28    1.13   0
  -6  -5  21    1.76    0.85   0
   6   5 -21    1.30    0.85   0
   6  -5 -21   -0.68    1.16   0
  -6   5  21   -0.09    1.10   0
   4   5 -21    0.45    0.88   0
   4  -5 -21    1.33    0.93   0
  -4  -5  21    1.27    0.89   0
  -4   5  21    3.11    1.11   0
   2   5 -21    4.65    0.95   0
  -2   5  21    7.07    1.19   0
   2  -5 -21    5.74    1.11   0
  -2  -5  21    6.93    1.16   0
   0   5  21    0.20    1.16   0
   0  -5  21    1.62    0.95   0
   0  -5 -21   -1.15    1.16   0
   0   5 -21    0.03    0.93   0
   2  -5  21    1.64    0.93   0
  -2   5 -21    1.23    0.94   0
   2   5  21    1.75    0.95   0
  -4   5 -21    2.10    1.19   0
   4   5  21    2.06    0.97   0
   4  -5  21    3.79    1.19   0
  -6   5 -21    1.65    1.04   0
   6  -5  21    2.34    1.03   0
   6   5  21    2.48    1.00   0
  -8   5 -21    0.64    1.03   0
   8  -5  21   -0.40    1.36   0
   8   5  21   -0.63    1.00   0
 -10   5 -21    0.68    1.32   0
  10  -5  21    0.55    1.13   0
  10   5  21   -0.58    1.09   0
 -12   5 -21    2.57    1.42   0
  12  -5  21    0.96    1.51   0
  12   5  21   -1.40    1.24   0
  19   6 -21    0.30    1.33   0
  17   6 -21   -0.49    1.00   0
  15   6 -21    5.20    1.00   0
  13  -6 -21    1.72    1.74   0
 -13   6  21    1.01    1.70   0
  13   6 -21    1.69    1.15   0
 -11  -6  21   12.80    1.01   0
  11  -6 -21    7.98    1.48   0
  11   6 -21    9.51    0.98   0
 -11   6  21    9.17    1.63   0
   9  -6 -21    1.30    1.40   0
   9   6 -21    1.27    1.12   0
  -9  -6  21    3.68    1.16   0
  -9   6  21    3.21    1.38   0
   7   6 -21    2.11    1.08   0
  -7   6  21    0.78    1.37   0
  -7  -6  21    0.43    0.89   0
   5   6 -21    7.07    1.00   0
  -5   6  21    7.03    1.20   0
  -5  -6  21    7.45    0.94   0
  -3  -6  21    5.92    1.19   0
   3   6 -21    5.33    0.97   0
  -3   6  21    6.69    1.22   0
  -1   6  21    1.63    1.19   0
  -1  -6  21    3.33    1.16   0
   1   6 -21    2.20    0.94   0
   1  -6  21    0.73    1.21   0
  -1   6 -21    0.82    0.97   0
   1   6  21    2.00    0.97   0
   3  -6  21    0.77    0.99   0
  -3   6 -21    0.86    1.24   0
   3   6  21    0.84    1.25   0
   5  -6  21    2.14    1.29   0
  -5   6 -21    1.46    1.25   0
   5   6  21    0.56    1.23   0
   7  -6  21    1.90    1.17   0
  -7   6 -21    2.28    1.34   0
   7   6  21    2.01    1.09   0
  -9   6 -21    1.65    1.44   0
   9   6  21    6.45    1.43   0
   9  -6  21    2.83    1.53   0
  18   7 -21    2.01    1.39   0
  16   7 -21    0.65    1.35   0
  14   7 -21   -0.72    1.00   0
  12   7 -21   10.84    1.26   0
  10   7 -21    6.93    1.06   0
 -10   7  21    8.22    1.96   0
   8   7 -21    2.44    1.03   0
  -8  -7  21   -0.92    0.97   0
  -8   7  21   -0.59    1.60   0
   6   7 -21    1.84    0.97   0
  -6   7  21    1.36    1.25   0
  -6  -7  21    0.76    1.21   0
   4   7 -21    2.39    1.23   0
  -4   7  21    1.69    1.28   0
  -4  -7  21    1.31    1.22   0
   2   7 -21    0.17    1.00   0
  -2   7  21    0.73    1.32   0
  -2  -7  21    1.62    1.02   0
   0   7  21    0.52    1.29   0
   0  -7  21    0.27    1.33   0
   0   7 -21   -0.68    1.07   0
  -2   7 -21    2.34    1.33   0
   2  -7  21    0.71    1.08   0
   2   7  21    0.37    1.34   0
  -4   7 -21   -0.13    1.08   0
   4  -7  21    1.31    1.38   0
   4   7  21    1.24    1.37   0
  -6   7 -21    0.64    1.42   0
   6  -7  21    0.62    1.45   0
   6   7  21    0.28    1.17   0
  13   8 -21    2.17    1.37   0
  11   8 -21    1.57    1.07   0
   9   8 -21    2.91    1.06   0
  -9   8  21    1.10    2.29   0
   7   8 -21   -0.73    1.30   0
  -7   8  21   -0.48    1.80   0
  -5  -8  21    1.15    1.09   0
   5   8 -21   -0.14    1.10   0
  -5   8  21    0.55    1.57   0
   3   8 -21    2.88    1.13   0
  -3   8  21    2.92    1.43   0
  -3  -8  21    2.44    1.13   0
  -1   8  21    1.18    1.41   0
  -1  -8  21    1.40    1.14   0
   1   8 -21   -0.04    1.35   0
  -1   8 -21    2.03    1.42   0
   1  -8  21    1.95    1.42   0
   1   8  21   -0.82    1.42   0
   3  -8  21    0.30    1.51   0
  -3   8 -21    1.32    1.51   0
  26   0 -22    9.29    1.45   0
  24   0 -22    4.62    1.33   0
  22   0 -22    1.05    1.19   0
  20   0 -22   -0.31    1.11   0
 -18   0  22    2.78    0.90   0
  18   0 -22    3.33    1.16   0
 -16   0  22   34.76    1.02   0
  16   0 -22   36.82    1.06   0
 -14   0  22    0.55    1.01   0
  14   0 -22    1.96    1.01   0
  12   0 -22   39.26    1.00   0
 -12   0  22   38.41    1.00   0
  10   0 -22  345.67    2.02   0
 -10   0  22  283.43    1.73   0
  -8   0  22   21.81    1.07   0
   8   0 -22   21.14    0.94   0
  -6   0  22   10.36    1.01   0
   6   0 -22    7.68    0.86   0
  -4   0  22    0.16    0.79   0
   4   0 -22    1.28    1.00   0
  -2   0  22   10.12    0.84   0
   2   0 -22    9.54    0.91   0
   0   0  22   19.76    1.07   0
   0   0 -22   15.50    0.94   0
   2   0  22    5.11    0.87   0
  -2   0 -22    3.90    0.85   0
   4   0  22    0.58    1.06   0
  -4   0 -22    0.87    0.83   0
   6   0  22   20.81    1.01   0
  -6   0 -22   17.57    1.03   0
   8   0  22    4.79    1.15   0
  -8   0 -22    2.64    1.10   0
  10   0  22    5.58    1.01   0
 -10   0 -22    5.46    1.00   0
  12   0  22   13.11    1.11   0
  14   0  22    5.59    1.37   0
  25  -1 -22    2.80    1.16   0
  25   1 -22    2.81    1.13   0
  23  -1 -22    0.88    1.00   0
  23   1 -22   -0.61    0.95   0
  21  -1 -22   -0.03    1.15   0
  21   1 -22   -0.97    0.96   0
  19  -1 -22    5.87    1.12   0
  19   1 -22    7.50    0.91   0
 -17   1  22    2.30    0.91   0
  17  -1 -22    3.10    1.04   0
 -17  -1  22    1.18    1.03   0
  17   1 -22    1.67    1.04   0
  15  -1 -22    3.07    0.88   0
  15   1 -22    3.70    0.86   0
 -15   1  22    3.66    0.85   0
 -15  -1  22    3.28    0.88   0
 -13  -1  22    7.72    0.90   0
  13  -1 -22    8.01    1.07   0
  13   1 -22    5.19    0.86   0
 -13   1  22    7.40    1.03   0
  11  -1 -22   20.90    1.15   0
  11   1 -22   16.43    0.91   0
 -11   1  22   21.59    1.12   0
 -11  -1  22   20.82    0.92   0
   9  -1 -22   21.32    0.98   0
  -9   1  22   21.19    0.94   0
   9   1 -22   21.81    1.11   0
  -9  -1  22   20.29    0.91   0
  -7  -1  22    8.46    0.82   0
   7   1 -22    7.93    0.84   0
  -7   1  22    7.99    0.85   0
   7  -1 -22    7.17    0.90   0
  -5   1  22   12.73    0.86   0
   5  -1 -22   11.95    0.89   0
  -5  -1  22   13.57    1.01   0
   5   1 -22   13.37    1.06   0
  -3   1  22    0.25    1.01   0
  -3  -1  22    0.04    0.96   0
   3  -1 -22   -0.26    1.02   0
   3   1 -22   -0.46    0.79   0
  -1   1  22    5.59    0.87   0
  -1  -1  22    5.12    0.83   0
   1  -1 -22    5.47    1.04   0
   1   1 -22    6.88    1.05   0
   1   1  22    8.69    0.92   0
   1  -1  22    9.19    0.89   0
  -1  -1 -22    7.18    0.89   0
  -1   1 -22    7.14    0.89   0
   3   1  22    5.48    0.87   0
   3  -1  22    3.83    0.86   0
  -3  -1 -22    3.94    0.86   0
  -3   1 -22    4.14    1.10   0
   5   1  22    9.06    0.95   0
   5  -1  22    7.63    0.92   0
  -5  -1 -22    4.49    0.91   0
  -5   1 -22    5.36    0.89   0
   7  -1  22    1.35    0.95   0
  -7   1 -22    0.44    0.92   0
  -7  -1 -22    0.92    1.07   0
   7   1  22    1.67    0.93   0
   9  -1  22    1.98    0.98   0
  -9   1 -22   -0.27    1.17   0
  -9  -1 -22    0.41    1.13   0
   9   1  22   -0.90    0.95   0
  11  -1  22    1.35    1.04   0
 -11   1 -22    2.73    0.97   0
  11   1  22    1.75    1.02   0
  13  -1  22    1.64    1.10   0
  13   1  22    5.18    1.31   0
  15  -1  22    0.03    1.39   0
  15   1  22    0.39    1.17   0
  24  -2 -22   11.33    1.45   0
  24   2 -22   16.25    1.16   0
  22  -2 -22    0.53    1.01   0
  22   2 -22   -0.56    0.98   0
  20  -2 -22    3.88    1.20   0
  20   2 -22    5.26    0.94   0
  18  -2 -22    0.99    1.15   0
 -18   2  22    0.63    1.11   0
  18   2 -22    1.98    0.91   0
 -16   2  22   11.77    0.93   0
  16  -2 -22   11.91    1.00   0
 -16  -2  22   15.03    1.11   0
  16   2 -22   10.82    1.11   0
  14  -2 -22   60.40    1.41   0
 -14   2  22   52.82    1.12   0
  14   2 -22   55.99    1.07   0
 -14  -2  22   63.76    1.09   0
  12  -2 -22   -0.25    1.09   0
 -12  -2  22    0.26    0.84   0
  12   2 -22    0.09    0.81   0
 -12   2  22    0.18    0.90   0
 -10   2  22   20.61    0.93   0
  10   2 -22   24.09    1.09   0
 -10  -2  22   26.92    1.09   0
  10  -2 -22   22.71    1.05   0
   8   2 -22   80.64    1.21   0
  -8  -2  22   94.63    1.15   0
  -8   2  22   94.03    1.26   0
   8  -2 -22   94.64    1.56   0
  -6  -2  22   50.78    1.03   0
   6   2 -22   57.26    1.27   0
  -6   2  22   54.45    1.07   0
   6  -2 -22   56.00    1.33   0
  -4   2  22    2.97    0.85   0
   4  -2 -22    0.25    0.84   0
  -4  -2  22    1.49    0.81   0
   4   2 -22    0.94    0.83   0
  -2   2  22   42.74    1.05   0
   2  -2 -22   39.14    1.08   0
  -2  -2  22   47.31    1.05   0
   2   2 -22   42.62    1.26   0
   0   2  22   12.14    1.12   0
   0  -2 -22    6.32    0.92   0
   0  -2  22    9.56    0.89   0
   0   2 -22    7.79    0.90   0
   2   2  22   -0.23    1.13   0
  -2  -2 -22    0.19    1.07   0
   2  -2  22    2.06    0.87   0
  -2   2 -22    0.04    0.91   0
   4  -2  22    0.88    0.91   0
  -4  -2 -22    1.61    1.05   0
  -4   2 -22    2.35    1.06   0
   4   2  22   -0.15    0.88   0
   6  -2  22   12.33    1.00   0
  -6  -2 -22    9.55    0.94   0
  -6   2 -22   11.21    0.98   0
   6   2  22   12.30    0.96   0
   8  -2  22   91.08    1.57   0
  -8  -2 -22   64.30    1.24   0
  -8   2 -22   68.23    1.33   0
   8   2  22   83.53    1.27   0
  10  -2  22    0.92    1.20   0
 -10   2 -22    0.52    0.94   0
  10   2  22    2.84    1.18   0
  12  -2  22   -0.24    1.06   0
 -12   2 -22    0.03    0.98   0
  12   2  22    0.75    1.03   0
  14  -2  22   -0.54    1.40   0
  14   2  22    0.61    1.14   0
  23  -3 -22    1.84    1.39   0
  23   3 -22    5.77    1.30   0
  21  -3 -22    2.36    1.32   0
  21   3 -22    0.05    1.21   0
  19  -3 -22   22.27    1.36   0
  19   3 -22   23.31    1.03   0
  17  -3 -22    8.68    1.19   0
 -17   3  22    7.16    1.21   0
  17   3 -22    9.00    1.11   0
  15   3 -22    2.63    0.86   0
 -15   3  22    4.74    1.11   0
 -15  -3  22    4.68    0.87   0
  15  -3 -22    2.47    1.15   0
  13   3 -22    9.64    0.86   0
 -13   3  22    9.66    1.11   0
  13  -3 -22    9.36    1.15   0
 -13  -3  22    9.06    1.04   0
 -11  -3  22    6.26    0.98   0
 -11   3  22    4.82    1.05   0
  11   3 -22    3.28    0.82   0
  11  -3 -22    4.40    1.09   0
   9   3 -22    6.12    1.03   0
   9  -3 -22    3.89    1.11   0
  -9  -3  22    4.79    1.03   0
  -9   3  22    4.11    1.06   0
   7   3 -22   67.97    1.18   0
  -7  -3  22   69.10    1.10   0
  -7   3  22   75.87    1.38   0
   7  -3 -22   62.90    1.28   0
   5   3 -22    2.48    0.87   0
  -5  -3  22    1.52    0.89   0
  -5   3  22    0.69    0.87   0
   5  -3 -22    1.32    0.87   0
  -3  -3  22    2.78    0.89   0
   3  -3 -22    1.44    1.03   0
  -3   3  22    2.95    0.88   0
   3   3 -22    2.77    0.88   0
  -1   3  22   12.75    1.10   0
   1  -3 -22   10.02    0.90   0
  -1  -3  22   13.14    1.11   0
   1   3 -22   10.67    0.93   0
   1   3  22    4.50    0.92   0
   1  -3  22    5.01    0.88   0
  -1  -3 -22    4.12    0.87   0
  -1   3 -22    4.13    0.92   0
  -3  -3 -22    2.16    1.11   0
   3  -3  22    2.42    0.88   0
  -3   3 -22    0.91    1.08   0
   3   3  22    4.02    0.94   0
  -5  -3 -22    2.06    0.93   0
   5  -3  22    4.08    1.15   0
  -5   3 -22    2.88    1.10   0
   5   3  22    3.14    0.95   0
  -7  -3 -22    0.75    0.93   0
   7  -3  22    2.99    1.16   0
  -7   3 -22    1.31    0.93   0
   7   3  22    2.71    0.98   0
   9  -3  22    1.32    1.29   0
  -9   3 -22    2.49    1.20   0
   9   3  22    4.13    1.01   0
  11  -3  22    0.32    1.34   0
 -11   3 -22   -0.89    1.30   0
  11   3  22    0.49    1.03   0
 -13   3 -22    0.74    1.35   0
  13  -3  22    1.71    1.45   0
  13   3  22    0.49    1.08   0
  22   4 -22    1.04    1.32   0
  22  -4 -22    0.52    1.61   0
  20   4 -22   -1.33    0.98   0
  20  -4 -22    0.52    1.53   0
  18   4 -22    0.03    1.13   0
  18  -4 -22   -0.03    1.42   0
 -16   4  22    0.24    1.32   0
  16   4 -22    0.29    0.87   0
  16  -4 -22    0.25    1.24   0
 -14  -4  22    1.45    0.90   0
 -14   4  22    0.86    1.29   0
  14   4 -22    0.93    0.87   0
  14  -4 -22    1.87    1.16   0
 -12  -4  22    0.51    1.05   0
 -12   4  22    0.26    1.07   0
  12   4 -22   -0.01    1.03   0
  12  -4 -22    1.43    1.16   0
 -10   4  22    1.68    1.05   0
 -10  -4  22    0.31    0.87   0
  10   4 -22    1.46    0.85   0
  10  -4 -22    0.81    1.10   0
   8   4 -22   21.75    1.14   0
   8  -4 -22   19.08    1.23   0
  -8   4  22   26.21    1.21   0
  -8  -4  22   25.88    0.97   0
   6   4 -22    0.76    0.89   0
  -6   4  22    1.66    0.90   0
   6  -4 -22    2.85    1.09   0
  -6  -4  22    0.45    1.08   0
   4   4 -22    3.13    0.91   0
  -4   4  22    3.03    1.14   0
  -4  -4  22    3.69    0.88   0
   4  -4 -22    2.90    1.11   0
  -2   4  22    3.27    0.94   0
  -2  -4  22    2.25    1.05   0
   2  -4 -22    0.94    1.11   0
   2   4 -22    2.26    1.07   0
   0   4  22   -0.03    0.89   0
   0   4 -22    1.62    1.08   0
   0  -4  22    0.22    0.87   0
   0  -4 -22    1.44    1.11   0
  -2  -4 -22    1.08    1.10   0
  -2   4 -22    0.47    1.09   0
   2  -4  22   -0.93    1.11   0
   2   4  22    0.88    0.87   0
  -4  -4 -22    0.77    1.10   0
  -4   4 -22   -0.84    1.15   0
   4  -4  22    1.24    0.94   0
   4   4  22    0.56    0.95   0
  -6   4 -22    1.06    0.95   0
   6  -4  22    0.70    1.21   0
   6   4  22    0.43    1.18   0
  -8   4 -22    1.22    0.96   0
   8  -4  22    1.46    1.03   0
   8   4  22    0.32    1.01   0
 -10   4 -22   -0.10    1.29   0
  10  -4  22    1.74    1.11   0
  10   4  22    2.02    1.04   0
 -12   4 -22    1.62    1.08   0
  12  -4  22    1.08    1.42   0
  12   4  22    0.86    1.40   0
  21  -5 -22    0.90    2.25   0
  21   5 -22    2.47    1.04   0
  19  -5 -22    3.11    1.91   0
  19   5 -22    3.33    1.02   0
  17  -5 -22    0.54    1.75   0
  17   5 -22    1.09    0.96   0
  15  -5 -22    0.82    1.46   0
 -15   5  22    0.90    1.54   0
  15   5 -22    0.23    0.94   0
 -13   5  22   -0.60    1.32   0
  13  -5 -22    1.00    1.43   0
 -13  -5  22    1.47    0.93   0
  13   5 -22    0.52    0.91   0
 -11  -5  22   11.73    0.98   0
 -11   5  22    7.62    1.37   0
  11  -5 -22    7.76    1.28   0
  11   5 -22    9.40    0.96   0
   9   5 -22    9.84    1.14   0
   9  -5 -22    7.86    1.44   0
  -9  -5  22   12.43    1.17   0
  -9   5  22    9.79    1.20   0
  -7  -5  22    1.65    1.09   0
   7   5 -22    2.19    1.08   0
   7  -5 -22    1.79    1.16   0
  -7   5  22    0.79    1.11   0
   5   5 -22    4.23    0.95   0
  -5   5  22    4.05    0.95   0
   5  -5 -22    4.93    1.15   0
  -5  -5  22    5.16    0.85   0
   3   5 -22    1.64    0.93   0
  -3   5  22    1.69    0.94   0
   3  -5 -22   -0.28    0.90   0
  -3  -5  22   -1.16    0.88   0
  -1   5  22    2.22    1.19   0
   1  -5 -22    1.60    1.15   0
  -1  -5  22    2.14    0.90   0
   1   5 -22    3.57    0.92   0
   1  -5  22    2.75    1.16   0
  -1   5 -22    1.04    0.96   0
   1   5  22    2.99    0.97   0
  -3   5 -22    7.45    1.02   0
   3   5  22    9.90    1.23   0
   3  -5  22    8.83    1.02   0
  -5   5 -22    3.87    1.01   0
   5  -5  22    6.12    1.27   0
   5   5  22    5.18    1.04   0
  -7   5 -22    0.41    1.01   0
   7  -5  22    0.36    1.08   0
   7   5  22    1.43    1.01   0
  -9   5 -22   -0.59    1.11   0
   9  -5  22    1.98    1.41   0
   9   5  22    4.42    1.36   0
 -11   5 -22    0.91    1.14   0
  11  -5  22   -0.04    1.52   0
  11   5  22    1.18    1.19   0
  20   6 -22   -1.30    1.37   0
  18   6 -22   -0.60    1.07   0
  16   6 -22    0.10    1.25   0
 -14   6  22    0.95    1.79   0
  14  -6 -22   -0.14    1.76   0
  14   6 -22    0.30    0.96   0
  12   6 -22    0.97    1.15   0
  12  -6 -22    0.69    1.43   0
 -12   6  22    0.47    1.43   0
 -12  -6  22    1.77    0.96   0
 -10   6  22   -0.51    1.19   0
  10  -6 -22   -0.28    1.39   0
  10   6 -22    0.32    1.13   0
 -10  -6  22    0.02    0.93   0
  -8  -6  22    0.83    1.12   0
   8  -6 -22    1.41    1.24   0
   8   6 -22   -0.62    0.88   0
  -8   6  22    0.33    1.20   0
   6   6 -22   13.17    1.03   0
  -6  -6  22   16.34    1.00   0
  -6   6  22   13.16    1.34   0
  -4  -6  22    5.13    0.97   0
   4   6 -22    5.81    0.98   0
  -4   6  22    4.73    1.26   0
  -2   6  22    0.12    1.21   0
  -2  -6  22    0.23    0.96   0
   2   6 -22    2.01    0.97   0
   0   6  22    1.87    1.22   0
   0  -6  22    1.60    1.03   0
   0   6 -22    1.64    0.97   0
   2  -6  22    1.96    1.28   0
  -2   6 -22    1.48    1.02   0
   2   6  22    3.34    1.24   0
   4  -6  22   -1.34    1.34   0
  -4   6 -22    0.33    1.30   0
   4   6  22    0.71    1.28   0
   6  -6  22    2.47    1.37   0
  -6   6 -22    0.75    1.30   0
   6   6  22    1.82    1.32   0
   8  -6  22    2.86    1.49   0
  -8   6 -22    0.36    1.14   0
   8   6  22    1.06    1.16   0
  17   7 -22    1.29    1.39   0
  15   7 -22   -0.92    1.03   0
  13   7 -22    0.11    1.04   0
 -11   7  22    1.71    1.84   0
  11   7 -22    1.88    1.01   0
  -9  -7  22    1.10    1.04   0
  -9   7  22    1.46    1.48   0
   9   7 -22    0.86    1.23   0
   7   7 -22    0.81    0.99   0
  -7   7  22    0.92    1.47   0
  -7  -7  22    1.48    1.03   0
  -5  -7  22    5.36    1.26   0
   5   7 -22    2.81    1.27   0
  -5   7  22    3.98    1.32   0
   3   7 -22   -0.47    1.26   0
  -3   7  22    0.45    1.30   0
  -3  -7  22    0.28    1.03   0
  -1   7  22    1.90    1.38   0
  -1  -7  22    1.83    1.29   0
   1   7 -22    0.03    1.06   0
  -1   7 -22    0.44    1.05   0
   1  -7  22    0.58    1.06   0
   1   7  22    0.72    1.10   0
  -3   7 -22    2.36    1.37   0
   3  -7  22    1.86    1.14   0
   3   7  22    3.37    1.37   0
  -5   7 -22    0.83    1.40   0
   5  -7  22   -0.65    1.42   0
   5   7  22    0.06    1.16   0
  12   8 -22    1.51    1.12   0
 -10   8  22    1.09    2.90   0
  10   8 -22   -0.54    1.11   0
  -8   8  22    1.50    1.82   0
   8   8 -22    0.12    1.10   0
   6   8 -22    0.02    1.10   0
  -6   8  22   -0.19    1.64   0
  -6  -8  22   -1.30    1.41   0
   4   8 -22    1.42    1.07   0
  -4  -8  22    2.38    1.35   0
  -4   8  22    0.55    1.64   0
  -2   8  22    1.32    1.47   0
  -2  -8  22    0.56    1.41   0
   2   8 -22    1.25    1.13   0
   0   8  22   -0.75    1.46   0
   0   8 -22    0.83    1.41   0
   0  -8  22    2.30    1.43   0
  24  -1 -23    1.88    1.30   0
  24   1 -23    0.75    1.29   0
  22  -1 -23    6.91    1.24   0
  22   1 -23    4.94    1.25   0
  20  -1 -23    5.57    1.16   0
  20   1 -23    5.08    0.96   0
 -18  -1  23   10.45    1.13   0
  18  -1 -23    9.10    0.94   0
  18   1 -23    8.16    1.11   0
 -18   1  23    8.53    0.95   0
 -16  -1  23   16.99    0.97   0
  16   1 -23   16.11    1.12   0
  16  -1 -23   16.36    1.10   0
 -16   1  23   17.81    1.14   0
 -14   1  23    2.67    1.07   0
  14  -1 -23    0.21    1.09   0
  14   1 -23    1.25    0.86   0
 -14  -1  23   -0.73    1.06   0
  12  -1 -23   74.03    1.24   0
  12   1 -23   64.93    1.15   0
 -12   1  23   72.15    1.30   0
 -12  -1  23   75.39    1.29   0
  10  -1 -23    2.66    0.87   0
 -10   1  23    3.57    1.01   0
  10   1 -23   -0.05    0.88   0
 -10  -1  23    4.10    0.88   0
   8   1 -23    2.89    0.87   0
  -8  -1  23    4.36    0.85   0
  -8   1  23    2.90    0.83   0
   8  -1 -23    3.49    0.87   0
   6   1 -23   88.21    1.25   0
  -6   1  23   94.25    1.35   0
   6  -1 -23   87.15    1.41   0
  -6  -1  23   95.62    1.33   0
  -4   1  23    3.16    0.87   0
  -4  -1  23    3.38    1.02   0
   4  -1 -23    2.51    1.09   0
   4   1 -23    1.27    0.85   0
  -2   1  23   31.66    1.01   0
  -2  -1  23   30.50    0.97   0
   2  -1 -23   27.83    1.03   0
   2   1 -23   25.89    1.16   0
   0   1  23   20.12    0.93   0
   0  -1  23   16.88    0.90   0
   0  -1 -23   13.15    0.93   0
   0   1 -23   13.37    0.94   0
   2   1  23   11.84    0.90   0
   2  -1  23   10.52    0.92   0
  -2  -1 -23    8.15    1.05   0
  -2   1 -23    8.13    0.90   0
   4   1  23    2.13    0.91   0
   4  -1  23    3.14    1.12   0
  -4  -1 -23    2.01    0.88   0
  -4   1 -23    2.58    0.89   0
   6   1  23    3.29    0.93   0
   6  -1  23    1.58    1.19   0
  -6  -1 -23    1.34    0.89   0
  -6   1 -23    2.12    0.96   0
   8   1  23    3.59    1.17   0
   8  -1  23   -0.06    1.19   0
  -8  -1 -23    0.98    0.92   0
  -8   1 -23    0.80    0.93   0
  10  -1  23    1.91    1.03   0
 -10  -1 -23   -0.37    0.96   0
 -10   1 -23   -0.38    1.18   0
  10   1  23    0.69    0.99   0
  12  -1  23   -0.94    1.11   0
 -12   1 -23    2.24    1.04   0
  12   1  23    0.62    1.07   0
  14  -1  23    0.62    1.16   0
  14   1  23    0.01    1.17   0
  25  -2 -23    0.52    1.41   0
  25   2 -23    1.66    1.15   0
  23  -2 -23    0.30    1.33   0
  23   2 -23    1.42    1.03   0
  21  -2 -23    2.69    1.23   0
  21   2 -23    4.45    1.01   0
  19  -2 -23   -0.77    0.90   0
  19   2 -23   -0.98    0.94   0
  17  -2 -23    1.18    1.12   0
  17   2 -23    1.16    0.90   0
 -17  -2  23    1.03    0.90   0
 -17   2  23   -0.09    1.08   0
  15  -2 -23   25.51    1.27   0
 -15  -2  23   27.33    0.99   0
 -15   2  23   22.64    1.04   0
  15   2 -23   24.18    1.00   0
  13  -2 -23   12.56    0.95   0
 -13  -2  23   11.80    0.88   0
  13   2 -23   16.16    0.93   0
 -13   2  23   12.45    0.89   0
 -11   2  23   31.92    1.18   0
  11   2 -23   26.79    0.97   0
 -11  -2  23   35.39    1.13   0
  11  -2 -23   31.70    1.11   0
   9   2 -23    6.02    0.84   0
  -9  -2  23    9.50    1.06   0
   9  -2 -23    8.26    0.92   0
  -9   2  23    8.66    0.86   0
   7   2 -23   98.47    1.43   0
  -7  -2  23  107.31    1.21   0
  -7   2  23   96.10    1.23   0
   7  -2 -23   93.82    1.51   0
  -5  -2  23   19.80    1.07   0
   5   2 -23   14.05    1.08   0
  -5   2  23   14.93    0.90   0
   5  -2 -23   16.35    0.94   0
  -3   2  23    5.01    1.13   0
   3  -2 -23    4.34    1.02   0
  -3  -2  23    5.45    0.86   0
   3   2 -23    3.77    0.87   0
  -1   2  23   -0.21    0.91   0
   1  -2 -23    0.81    0.90   0
  -1  -2  23   -0.75    0.86   0
   1   2 -23    1.79    0.90   0
   1   2  23    0.58    0.91   0
  -1  -2 -23    1.64    0.87   0
   1  -2  23    2.84    0.90   0
  -1   2 -23    0.21    1.11   0
   3   2  23    1.43    0.89   0
  -3  -2 -23    0.82    0.88   0
   3  -2  23    2.14    1.11   0
  -3   2 -23    1.71    0.88   0
   5   2  23    0.30    1.14   0
   5  -2  23    0.92    0.90   0
  -5  -2 -23    1.95    0.90   0
  -5   2 -23    0.67    0.89   0
   7  -2  23    5.58    1.16   0
  -7   2 -23    0.10    1.13   0
  -7  -2 -23    2.90    0.91   0
   7   2  23    2.22    0.93   0
   9  -2  23    4.24    1.26   0
  -9  -2 -23    3.44    0.96   0
  -9   2 -23    4.93    1.19   0
   9   2  23    7.08    0.98   0
  11  -2  23    2.97    1.10   0
 -11   2 -23    1.67    1.02   0
  11   2  23    2.42    1.05   0
  13  -2  23    1.10    1.15   0
 -13   2 -23   -1.61    1.10   0
  13   2  23    0.76    1.12   0
  24  -3 -23    1.98    1.67   0
  24   3 -23    2.28    1.08   0
  22  -3 -23    0.65    1.30   0
  22   3 -23    1.92    1.06   0
  20  -3 -23    1.60    1.26   0
  20   3 -23    3.17    1.18   0
  18  -3 -23    2.95    1.24   0
 -18   3  23    3.17    1.15   0
  18   3 -23    2.22    1.14   0
 -16   3  23    2.50    1.10   0
 -16  -3  23    2.06    0.89   0
  16   3 -23    1.56    0.91   0
  16  -3 -23    1.29    1.16   0
 -14   3  23    5.76    1.11   0
 -14  -3  23    5.05    0.88   0
  14   3 -23    4.17    0.86   0
  14  -3 -23    3.95    1.15   0
 -12   3  23    3.98    0.88   0
  12   3 -23    5.35    0.85   0
 -12  -3  23    5.79    1.03   0
  12  -3 -23    5.58    1.09   0
 -10   3  23   21.98    1.15   0
  10   3 -23   21.32    0.90   0
  10  -3 -23   22.39    1.26   0
 -10  -3  23   23.22    0.91   0
   8   3 -23    7.64    0.86   0
  -8  -3  23    9.23    0.86   0
   8  -3 -23    6.82    1.15   0
  -8   3  23    7.77    0.91   0
   6   3 -23   -0.57    0.85   0
  -6  -3  23    0.79    1.01   0
  -6   3  23    0.22    0.91   0
   6  -3 -23    0.26    0.90   0
   4   3 -23    5.06    0.91   0
  -4  -3  23    5.01    0.89   0
  -4   3  23    4.37    0.90   0
   4  -3 -23    3.76    0.93   0
  -2   3  23   11.05    0.92   0
   2  -3 -23    7.18    0.90   0
  -2  -3  23   10.14    0.92   0
   2   3 -23    9.46    0.95   0
   0   3  23    3.91    0.90   0
   0  -3 -23    2.30    0.86   0
   0  -3  23    0.83    1.11   0
   0   3 -23    1.98    0.92   0
   2   3  23    5.96    0.93   0
  -2  -3 -23    3.23    1.12   0
   2  -3  23    5.02    0.91   0
  -2   3 -23    3.19    0.97   0
   4  -3  23    0.83    0.93   0
  -4   3 -23    0.50    0.91   0
  -4  -3 -23    0.81    0.92   0
   4   3  23    1.98    0.95   0
  -6  -3 -23   -0.09    0.91   0
  -6   3 -23    1.54    1.14   0
   6   3  23    0.27    0.97   0
   6  -3  23   -0.64    0.95   0
   8  -3  23    0.87    1.25   0
  -8   3 -23   -0.97    1.19   0
   8   3  23    2.13    0.99   0
  10  -3  23    1.04    1.30   0
 -10   3 -23    1.11    1.04   0
  10   3  23   -0.89    1.04   0
 -12   3 -23    1.67    1.12   0
  12  -3  23    1.52    1.14   0
  12   3  23    4.01    1.37   0
  23   4 -23    8.79    1.17   0
  23  -4 -23    7.10    1.82   0
  21   4 -23    2.01    1.03   0
  21  -4 -23   -1.26    1.59   0
  19   4 -23    0.80    1.00   0
  19  -4 -23   -0.03    1.51   0
 -17   4  23    0.09    1.22   0
  17   4 -23    0.44    0.93   0
  17  -4 -23    1.12    1.46   0
 -15  -4  23    2.46    0.92   0
  15   4 -23    1.33    1.10   0
 -15   4  23    1.89    1.14   0
  15  -4 -23    1.06    1.22   0
 -13  -4  23   -0.55    0.86   0
  13   4 -23    2.04    0.88   0
  13  -4 -23   -0.76    1.41   0
 -13   4  23    0.58    1.10   0
 -11   4  23    6.09    1.15   0
 -11  -4  23    6.76    0.91   0
  11  -4 -23    5.04    1.18   0
  11   4 -23    4.21    0.91   0
  -9  -4  23    7.92    1.10   0
   9   4 -23    5.84    0.88   0
   9  -4 -23    4.60    1.11   0
  -9   4  23    3.17    1.07   0
   7   4 -23   18.29    0.96   0
   7  -4 -23   17.01    1.25   0
  -7   4  23   19.31    1.22   0
  -7  -4  23   23.32    0.98   0
   5   4 -23    6.50    0.91   0
  -5   4  23    7.87    1.16   0
  -5  -4  23    7.50    0.91   0
   5  -4 -23    3.78    1.15   0
  -3   4  23    2.42    0.93   0
  -3  -4  23    2.06    1.09   0
   3  -4 -23    2.66    1.16   0
   3   4 -23    0.33    0.91   0
  -1  -4  23   14.66    0.91   0
  -1   4  23   19.19    1.26   0
   1  -4 -23   12.38    1.20   0
   1   4 -23   16.19    1.17   0
   1   4  23    4.98    1.15   0
  -1  -4 -23    2.65    1.12   0
  -1   4 -23    3.14    0.94   0
   1  -4  23    1.87    0.90   0
  -3  -4 -23    6.29    1.19   0
  -3   4 -23    4.69    0.95   0
   3  -4  23    6.76    0.97   0
   3   4  23    6.93    0.97   0
  -5   4 -23    2.31    1.21   0
   5  -4  23    1.53    1.24   0
   5   4  23    3.93    1.16   0
  -7   4 -23   -0.13    1.24   0
   7  -4  23   -1.14    1.08   0
   7   4  23   -1.04    1.25   0
  -9   4 -23    9.48    1.20   0
   9  -4  23   13.70    1.22   0
   9   4  23   16.08    1.18   0
 -11   4 -23    1.63    1.12   0
  11  -4  23   -0.83    1.18   0
  11   4  23    0.73    1.37   0
  20  -5 -23    2.30    2.15   0
  20   5 -23    2.63    1.06   0
  18  -5 -23    1.70    1.79   0
  18   5 -23    2.43    1.00   0
 -16   5  23    2.55    1.47   0
  16  -5 -23    2.81    1.56   0
  16   5 -23    2.90    0.95   0
 -14  -5  23    1.15    0.96   0
 -14   5  23    1.01    1.36   0
  14  -5 -23   -0.86    1.49   0
  14   5 -23   -0.19    0.94   0
  12  -5 -23    1.74    1.44   0
  12   5 -23    1.21    0.92   0
 -12   5  23    0.98    1.33   0
 -12  -5  23    1.20    1.14   0
 -10   5  23    1.61    1.15   0
  10   5 -23    0.62    0.92   0
  10  -5 -23    0.54    1.19   0
 -10  -5  23    1.56    0.91   0
  -8  -5  23   16.28    0.99   0
   8   5 -23   11.85    0.98   0
   8  -5 -23   12.12    1.28   0
  -8   5  23   14.14    1.20   0
   6   5 -23   10.19    0.95   0
   6  -5 -23    6.46    1.20   0
  -6   5  23    7.23    1.19   0
  -6  -5  23   10.16    1.16   0
   4   5 -23    7.59    0.94   0
  -4   5  23    8.76    1.16   0
   4  -5 -23    6.54    1.16   0
  -4  -5  23    8.75    0.93   0
  -2   5  23   -1.33    1.14   0
  -2  -5  23   -0.55    1.13   0
   2  -5 -23    0.35    1.14   0
   2   5 -23   -0.92    0.94   0
   0   5  23    3.16    1.21   0
   0  -5  23    1.33    1.16   0
   0  -5 -23    0.74    0.96   0
   0   5 -23    2.39    1.15   0
   2  -5  23    1.86    1.20   0
  -2   5 -23    1.49    1.18   0
   2   5  23    0.79    1.21   0
  -4   5 -23    0.11    1.25   0
   4   5  23    1.92    1.22   0
   4  -5  23   -0.29    1.31   0
  -6   5 -23    1.06    1.28   0
   6  -5  23    1.83    1.32   0
   6   5  23   -0.07    1.30   0
  -8   5 -23   -0.28    1.09   0
   8  -5  23    0.81    1.13   0
   8   5  23    1.42    1.16   0
 -10   5 -23    1.15    1.12   0
  10  -5  23   -0.66    1.22   0
  10   5  23    0.45    1.14   0
  19   6 -23    0.16    1.12   0
  17   6 -23   -2.87    1.08   0
  15  -6 -23    2.95    1.88   0
  15   6 -23    4.66    1.04   0
  13  -6 -23    0.41    1.64   0
 -13  -6  23   -0.01    1.03   0
 -13   6  23   -0.39    1.62   0
  13   6 -23   -1.05    0.99   0
 -11  -6  23    0.45    0.98   0
  11  -6 -23    0.15    1.46   0
 -11   6  23    1.16    1.43   0
  11   6 -23    0.20    1.18   0
  -9  -6  23    0.94    1.14   0
   9  -6 -23    0.55    1.28   0
   9   6 -23   -1.68    1.11   0
  -9   6  23   -0.13    1.40   0
   7   6 -23   13.37    1.21   0
   7  -6 -23    9.49    1.31   0
  -7   6  23   11.71    1.32   0
  -7  -6  23   14.36    1.22   0
   5   6 -23   23.29    1.11   0
  -5  -6  23   27.16    1.07   0
  -5   6  23   21.90    1.39   0
   3   6 -23    1.29    1.21   0
  -3   6  23    3.47    1.00   0
  -3  -6  23    2.58    1.02   0
  -1   6  23    0.22    1.26   0
  -1  -6  23    1.03    1.25   0
   1   6 -23    0.82    1.01   0
   1   6  23    2.78    1.06   0
   1  -6  23    2.42    1.01   0
  -1   6 -23    1.60    1.03   0
   3  -6  23    1.00    1.30   0
  -3   6 -23    0.21    1.27   0
   3   6  23   -0.67    1.32   0
   5  -6  23    1.04    1.40   0
  -5   6 -23   -0.77    1.12   0
   5   6  23   -0.92    1.05   0
   7  -6  23    2.47    1.25   0
  -7   6 -23    1.21    1.16   0
   7   6  23    2.95    1.41   0
  16   7 -23    1.45    1.38   0
  14   7 -23   -0.87    1.03   0
  12   7 -23    0.73    1.29   0
 -12   7  23    0.68    2.08   0
 -10   7  23   -0.05    1.52   0
  10   7 -23    0.39    1.01   0
 -10  -7  23    0.46    1.06   0
   8   7 -23    0.81    1.22   0
  -8   7  23    0.78    1.51   0
  -8  -7  23    0.50    1.03   0
   6   7 -23    1.13    1.27   0
  -6  -7  23    2.79    1.29   0
  -6   7  23    1.43    1.35   0
   4   7 -23    0.75    1.00   0
  -4   7  23    0.16    1.35   0
  -4  -7  23    0.55    1.28   0
  -2   7  23    1.00    1.34   0
  -2  -7  23   -1.12    1.32   0
   2   7 -23    0.27    1.29   0
   0  -7  23   -0.48    1.12   0
   0   7  23    0.62    1.33   0
   0   7 -23    0.90    1.07   0
  -2   7 -23    2.04    1.37   0
   2  -7  23    0.85    1.12   0
   2   7  23    1.05    1.11   0
  -4   7 -23   -0.68    1.13   0
   4  -7  23   -0.10    1.43   0
   4   7  23    0.46    1.19   0
  11   8 -23    0.49    1.41   0
   9   8 -23    3.02    1.12   0
  -9   8  23    1.10    2.07   0
   7   8 -23   -0.42    1.38   0
  -7  -8  23    1.60    1.45   0
  -7   8  23    1.31    1.85   0
   5   8 -23    1.50    1.38   0
  -5  -8  23    0.38    1.16   0
  -5   8  23    0.49    1.67   0
  -3   8  23    1.05    1.69   0
  -3  -8  23    0.60    1.18   0
   3   8 -23    0.32    1.41   0
  -1   8  23    2.10    1.48   0
   1   8 -23   -0.20    1.18   0
  -1  -8  23    1.57    1.18   0
  24   0 -24   15.94    1.43   0
  22   0 -24   11.10    1.12   0
  20   0 -24   14.03    1.04   0
 -18   0  24    1.27    0.89   0
  18   0 -24    0.41    1.11   0
  16   0 -24    1.78    1.06   0
 -16   0  24    0.41    0.84   0
 -14   0  24   39.09    1.04   0
  14   0 -24   35.52    1.03   0
  12   0 -24  152.61    1.64   0
 -12   0  24  113.14    1.25   0
  10   0 -24   29.21    1.20   0
 -10   0  24   28.86    1.15   0
  -8   0  24   34.47    1.02   0
   8   0 -24   37.71    1.08   0
  -6   0  24   19.67    0.95   0
   6   0 -24   17.88    1.18   0
  -4   0  24   55.80    1.07   0
   4   0 -24   47.16    1.13   0
  -2   0  24    1.56    0.84   0
   2   0 -24    1.29    0.84   0
   0   0  24   13.21    0.88   0
   0   0 -24   11.67    0.89   0
   2   0  24   -0.23    0.84   0
  -2   0 -24    1.97    0.83   0
   4   0  24    0.99    0.88   0
  -4   0 -24   -0.97    0.90   0
   6   0  24   11.25    1.20   0
  -6   0 -24    7.39    0.95   0
   8   0  24   42.08    1.41   0
  -8   0 -24   23.94    1.11   0
 -10   0 -24    7.00    0.99   0
  10   0  24   13.56    1.10   0
  12   0  24   -0.00    1.10   0
  25  -1 -24    2.23    1.39   0
  25   1 -24    1.00    1.14   0
  23  -1 -24    2.15    1.30   0
  23   1 -24    3.29    1.06   0
  21  -1 -24    4.25    1.22   0
  21   1 -24    4.82    1.22   0
 -19   1  24    5.93    1.17   0
 -19  -1  24    6.19    0.97   0
  19  -1 -24    6.08    0.96   0
  19   1 -24    3.85    1.17   0
 -17   1  24    1.60    0.94   0
  17  -1 -24    0.92    0.92   0
  17   1 -24    1.76    0.88   0
 -17  -1  24    1.20    0.89   0
  15  -1 -24    4.40    1.14   0
 -15   1  24    4.47    0.89   0
  15   1 -24    5.31    1.09   0
 -15  -1  24    6.05    1.11   0
 -13  -1  24    9.38    0.90   0
  13  -1 -24    9.70    0.98   0
  13   1 -24   10.75    0.90   0
 -13   1  24   10.28    1.08   0
  11  -1 -24   37.61    1.28   0
  11   1 -24   32.64    1.20   0
 -11   1  24   39.26    1.20   0
 -11  -1  24   37.46    0.99   0
  -9   1  24   39.24    0.97   0
   9   1 -24   39.93    1.25   0
  -9  -1  24   35.66    0.99   0
   9  -1 -24   35.66    1.04   0
   7   1 -24    0.13    0.86   0
  -7  -1  24    2.85    1.03   0
  -7   1  24    1.63    0.84   0
   7  -1 -24    0.88    0.85   0
  -5   1  24   36.06    1.20   0
   5  -1 -24   28.19    1.06   0
  -5  -1  24   34.43    1.14   0
   5   1 -24   30.67    1.01   0
  -3   1  24    2.50    0.88   0
  -3  -1  24    3.03    0.83   0
   3  -1 -24    1.92    0.91   0
   3   1 -24    2.82    0.84   0
  -1   1  24    9.01    1.09   0
  -1  -1  24    8.98    0.86   0
   1  -1 -24    7.46    0.95   0
   1   1 -24    6.56    0.90   0
   1   1  24   -0.67    0.86   0
   1  -1  24    0.93    0.87   0
  -1  -1 -24    0.71    0.83   0
  -1   1 -24   -0.23    0.88   0
   3   1  24   -0.25    0.92   0
   3  -1  24   -0.36    0.92   0
  -3  -1 -24    0.49    0.86   0
  -3   1 -24   -0.02    0.87   0
   5   1  24   -0.33    0.92   0
   5  -1  24    0.35    0.95   0
  -5  -1 -24    0.66    0.88   0
  -5   1 -24    0.52    0.91   0
   7   1  24    3.93    0.98   0
   7  -1  24    5.36    1.19   0
  -7   1 -24    1.67    0.93   0
  -7  -1 -24    2.01    0.92   0
   9   1  24   -0.07    0.97   0
   9  -1  24   -0.07    1.03   0
  -9  -1 -24    0.51    1.15   0
  -9   1 -24    0.01    0.97   0
  11  -1  24    1.42    1.31   0
 -11   1 -24    1.42    1.03   0
  11   1  24    0.13    1.05   0
  13  -1  24   -0.47    1.20   0
  13   1  24    0.45    1.39   0
  24  -2 -24   -0.93    1.37   0
  24   2 -24    2.26    1.34   0
  22  -2 -24    0.92    1.28   0
  22   2 -24    1.19    1.26   0
  20  -2 -24    0.80    1.19   0
  20   2 -24    0.38    0.96   0
  18  -2 -24    2.82    1.18   0
 -18  -2  24    3.37    0.94   0
 -18   2  24    1.78    0.96   0
  18   2 -24    1.34    0.92   0
  16  -2 -24    0.12    1.10   0
 -16  -2  24    1.61    0.90   0
  16   2 -24   -0.34    0.91   0
 -16   2  24    1.04    1.09   0
  14  -2 -24   20.00    1.24   0
  14   2 -24   17.73    0.96   0
 -14  -2  24   21.69    0.95   0
 -14   2  24   19.89    1.16   0
 -12  -2  24    1.63    0.84   0
  12   2 -24   -0.47    0.80   0
 -12   2  24    0.72    0.87   0
  12  -2 -24    0.51    0.89   0
 -10   2  24   10.69    1.08   0
  10   2 -24    8.98    0.85   0
 -10  -2  24    8.98    0.85   0
  10  -2 -24    8.78    0.93   0
   8   2 -24   20.41    0.93   0
  -8  -2  24   17.93    0.88   0
   8  -2 -24   16.07    1.04   0
  -8   2  24   18.36    0.91   0
   6   2 -24   16.36    0.92   0
  -6  -2  24   18.20    0.91   0
  -6   2  24   19.52    1.14   0
   6  -2 -24   15.07    1.21   0
  -4   2  24    2.36    1.06   0
   4  -2 -24    1.78    0.85   0
  -4  -2  24    1.56    1.02   0
   4   2 -24    1.49    0.84   0
  -2   2  24    6.39    0.92   0
   2  -2 -24    7.55    0.92   0
  -2  -2  24    9.07    1.11   0
   2   2 -24    7.34    0.94   0
   0   2  24   15.24    0.94   0
   0  -2 -24   10.32    0.96   0
   0  -2  24   14.71    0.93   0
   0   2 -24   11.32    1.14   0
   2   2  24   11.93    0.99   0
  -2  -2 -24    8.21    1.00   0
   2  -2  24   10.52    0.95   0
  -2   2 -24    7.99    0.96   0
   4   2  24    1.86    0.95   0
  -4  -2 -24    1.58    0.91   0
   4  -2  24    2.11    1.14   0
  -4   2 -24    0.26    0.96   0
   6   2  24    2.26    0.95   0
  -6  -2 -24    2.83    1.10   0
   6  -2  24    1.98    0.96   0
  -6   2 -24    2.78    0.94   0
  -8  -2 -24    0.46    0.96   0
   8  -2  24    1.62    1.22   0
  -8   2 -24    0.57    0.96   0
   8   2  24    1.07    0.95   0
  10  -2  24    0.32    1.06   0
 -10   2 -24    1.24    1.23   0
  10   2  24    2.36    1.04   0
  12  -2  24    2.36    1.16   0
 -12   2 -24    1.01    1.07   0
  12   2  24    0.67    1.14   0
  23  -3 -24    2.17    1.44   0
  23   3 -24    3.97    1.37   0
  21  -3 -24    1.35    1.53   0
  21   3 -24    2.04    1.03   0
  19  -3 -24   22.04    1.42   0
  19   3 -24   16.11    1.30   0
 -17  -3  24    6.58    0.98   0
  17   3 -24    3.77    0.97   0
 -17   3  24    4.00    1.22   0
  17  -3 -24    3.48    1.21   0
 -15   3  24    2.40    1.10   0
 -15  -3  24    2.93    0.89   0
  15   3 -24    3.20    0.88   0
  15  -3 -24    1.84    1.20   0
  13   3 -24    2.25    0.85   0
 -13  -3  24    4.77    0.87   0
 -13   3  24    2.69    1.02   0
  13  -3 -24    3.44    1.12   0
 -11  -3  24   14.36    1.11   0
 -11   3  24   13.08    1.15   0
  11   3 -24   10.42    0.89   0
  11  -3 -24   11.21    1.00   0
   9   3 -24    0.79    0.80   0
  -9  -3  24    0.04    0.83   0
   9  -3 -24    0.87    1.07   0
  -9   3  24   -0.61    0.83   0
   7   3 -24    5.97    0.89   0
  -7  -3  24   10.15    1.04   0
  -7   3  24    7.02    0.92   0
   7  -3 -24    5.83    1.14   0
   5   3 -24   20.20    1.17   0
  -5  -3  24   23.24    0.97   0
  -5   3  24   20.77    1.00   0
   5  -3 -24   18.16    1.21   0
  -3  -3  24    2.84    1.01   0
  -3   3  24    1.14    0.86   0
   3  -3 -24    1.75    0.90   0
   3   3 -24    2.27    1.10   0
  -1   3  24    8.24    0.92   0
   1  -3 -24    5.52    0.92   0
  -1  -3  24    7.89    0.95   0
   1   3 -24    6.45    0.92   0
   1   3  24   -0.85    1.13   0
  -1  -3 -24    1.52    0.89   0
   1  -3  24    1.58    1.11   0
  -1   3 -24   -0.63    0.93   0
   3   3  24   12.35    1.03   0
  -3  -3 -24    7.77    1.17   0
   3  -3  24   11.04    1.00   0
  -3   3 -24    8.60    1.18   0
  -5  -3 -24    4.39    0.96   0
   5  -3  24    2.38    0.99   0
  -5   3 -24    3.13    0.95   0
   5   3  24    4.41    1.23   0
  -7  -3 -24    2.87    1.02   0
   7  -3  24    6.26    1.25   0
  -7   3 -24    4.92    1.00   0
   7   3  24    5.40    1.01   0
   9  -3  24    0.72    1.08   0
  -9   3 -24    0.25    1.00   0
   9   3  24    0.86    1.09   0
 -11   3 -24    1.69    1.09   0
  11  -3  24    0.85    1.15   0
  11   3  24    1.09    1.33   0
  22   4 -24    5.51    1.40   0
  22  -4 -24    3.73    1.67   0
  20   4 -24    1.29    1.04   0
  20  -4 -24    0.96    1.57   0
  18   4 -24   -0.40    0.95   0
  18  -4 -24    0.83    1.29   0
 -16  -4  24    2.81    1.16   0
 -16   4  24    1.76    1.38   0
  16   4 -24   -0.66    0.88   0
  16  -4 -24    1.62    1.43   0
 -14   4  24    2.90    1.14   0
  14   4 -24    2.12    0.87   0
 -14  -4  24    2.48    1.08   0
  14  -4 -24    0.83    1.24   0
  12   4 -24    1.53    0.88   0
 -12   4  24    0.42    1.13   0
  12  -4 -24    0.78    1.16   0
 -12  -4  24    0.68    0.87   0
 -10   4  24    1.33    1.10   0
 -10  -4  24    0.53    0.90   0
  10   4 -24    0.78    0.85   0
  10  -4 -24    0.18    1.15   0
   8   4 -24    0.44    0.88   0
   8  -4 -24    0.82    0.93   0
  -8   4  24    1.29    1.11   0
  -8  -4  24    1.68    0.92   0
   6   4 -24   47.09    1.15   0
   6  -4 -24   35.36    1.36   0
  -6   4  24   43.74    1.17   0
  -6  -4  24   49.99    1.09   0
   4   4 -24    5.09    0.90   0
  -4   4  24    6.45    0.97   0
  -4  -4  24    7.04    1.05   0
   4  -4 -24    4.20    1.13   0
  -2  -4  24   -1.55    0.92   0
  -2   4  24    1.68    1.17   0
   2  -4 -24    1.45    1.14   0
   2   4 -24    1.19    0.95   0
   0   4  24    0.47    0.94   0
   0  -4 -24    1.68    1.16   0
   0   4 -24    0.98    0.93   0
   0  -4  24   -0.24    0.88   0
   2   4  24    4.25    1.01   0
  -2  -4 -24    4.51    1.19   0
  -2   4 -24    3.56    1.17   0
   2  -4  24    6.89    0.95   0
  -4   4 -24    0.85    0.97   0
   4  -4  24    0.30    1.21   0
  -4  -4 -24    2.38    0.95   0
   4   4  24    0.04    1.00   0
  -6   4 -24    0.48    1.20   0
   6  -4  24    0.30    1.01   0
   6   4  24    0.83    1.01   0
  -8   4 -24   -0.08    1.04   0
   8  -4  24    0.25    1.32   0
   8   4  24    0.48    1.32   0
 -10   4 -24    6.38    1.45   0
  10  -4  24   10.88    1.51   0
  10   4  24    8.05    1.46   0
  21  -5 -24   -0.23    2.29   0
  21   5 -24    1.11    1.14   0
  19  -5 -24    2.27    1.76   0
  19   5 -24   -0.07    1.05   0
  17  -5 -24    2.78    1.67   0
  17   5 -24    3.74    1.01   0
  15  -5 -24    1.11    1.54   0
  15   5 -24    1.44    0.94   0
 -15  -5  24    3.00    1.17   0
 -15   5  24    1.07    1.41   0
  13   5 -24    0.35    1.14   0
  13  -5 -24    0.00    1.28   0
 -13   5  24    0.57    1.37   0
 -13  -5  24    1.36    0.95   0
 -11   5  24    1.66    1.37   0
  11   5 -24   -0.26    0.92   0
  11  -5 -24    1.35    1.25   0
 -11  -5  24    2.90    0.94   0
   9   5 -24    1.68    1.12   0
   9  -5 -24    1.61    1.21   0
  -9  -5  24    2.90    1.14   0
  -9   5  24    2.50    1.37   0
  -7  -5  24   -0.91    0.96   0
   7   5 -24    3.03    1.15   0
   7  -5 -24    0.53    0.97   0
  -7   5  24    1.51    1.19   0
   5   5 -24    4.48    0.98   0
   5  -5 -24    3.19    1.18   0
  -5   5  24    5.26    1.21   0
  -5  -5  24    6.19    1.16   0
  -3   5  24    1.17    1.18   0
   3  -5 -24    0.24    1.21   0
  -3  -5  24    2.06    0.91   0
   3   5 -24    2.62    1.19   0
  -1   5  24    0.51    1.00   0
   1  -5 -24    0.66    0.97   0
  -1  -5  24    2.61    0.97   0
   1   5 -24    1.78    0.95   0
   1   5  24    0.81    1.04   0
   1  -5  24    3.88    1.21   0
  -1  -5 -24    1.57    0.97   0
  -1   5 -24    1.28    1.23   0
  -3   5 -24    5.79    1.06   0
   3   5  24    9.48    1.25   0
   3  -5  24    7.71    1.06   0
  -5   5 -24    0.46    1.29   0
   5  -5  24    1.53    1.09   0
   5   5  24    2.87    1.03   0
  -7   5 -24    2.41    1.34   0
   7  -5  24    2.22    1.43   0
   7   5  24    1.25    1.12   0
  -9   5 -24   -1.62    1.17   0
   9  -5  24    2.74    1.49   0
   9   5  24    0.18    1.15   0
  18   6 -24    1.70    1.08   0
  16  -6 -24    1.84    1.99   0
  16   6 -24    1.68    1.03   0
  14  -6 -24    0.78    1.53   0
  14   6 -24    1.01    1.01   0
 -14   6  24   -0.29    1.52   0
  12  -6 -24    0.58    1.53   0
  12   6 -24    1.23    1.22   0
 -12  -6  24   -0.27    1.01   0
 -12   6  24    0.64    1.45   0
 -10   6  24    1.19    1.45   0
  10  -6 -24    0.97    1.52   0
  10   6 -24   -0.36    1.20   0
 -10  -6  24    1.82    1.03   0
   8   6 -24    0.16    0.95   0
   8  -6 -24    0.77    1.26   0
  -8   6  24   -0.61    1.23   0
  -8  -6  24    0.75    1.21   0
   6   6 -24    0.73    0.97   0
   6  -6 -24   -1.03    1.25   0
  -6  -6  24    1.09    1.18   0
  -6   6  24    0.90    1.23   0
  -4  -6  24    2.93    1.21   0
   4   6 -24    4.09    1.21   0
  -4   6  24    4.51    1.25   0
  -2   6  24    0.43    1.25   0
  -2  -6  24    0.52    1.24   0
   2   6 -24    2.06    1.26   0
   0   6  24    1.36    1.28   0
   0  -6  24    1.05    1.00   0
   0   6 -24    0.40    1.04   0
   2   6  24    1.04    1.12   0
   2  -6  24    0.44    1.10   0
  -2   6 -24    0.79    1.31   0
   4  -6  24   -0.35    1.14   0
  -4   6 -24   -0.07    1.34   0
   4   6  24   -0.69    1.09   0
   6  -6  24    1.67    1.45   0
  -6   6 -24    0.04    1.13   0
   6   6  24   -0.40    1.14   0
  15   7 -24    1.62    1.38   0
  13   7 -24   -0.94    1.34   0
 -13   7  24    0.48    2.26   0
 -11  -7  24    1.44    1.03   0
  11   7 -24    0.36    1.05   0
 -11   7  24   -0.24    1.60   0
  -9   7  24    2.15    1.75   0
  -9  -7  24    2.24    1.09   0
   9   7 -24    1.51    1.06   0
   7   7 -24    1.04    1.05   0
  -7  -7  24    0.17    1.29   0
  -7   7  24    1.92    1.35   0
   5   7 -24    0.25    1.04   0
  -5   7  24   -0.34    1.55   0
  -5  -7  24    0.46    1.33   0
  -3   7  24    1.88    1.36   0
  -3  -7  24    0.34    1.32   0
   3   7 -24    1.50    1.08   0
  -1  -7  24    0.33    1.11   0
  -1   7  24    1.69    1.38   0
   1   7 -24   -0.57    1.16   0
   1   7  24    0.76    1.43   0
  -1   7 -24   -0.47    1.39   0
   1  -7  24    1.58    1.14   0
  -3   7 -24    0.16    1.39   0
   3  -7  24   -0.29    1.45   0
   3   7  24    1.30    1.16   0
   8   8 -24   -0.31    1.12   0
   6   8 -24    1.48    1.39   0
  -6  -8  24    1.84    1.14   0
  -6   8  24    0.48    1.68   0
   4   8 -24    2.71    1.24   0
  -4   8  24    5.35    1.53   0
  24  -1 -25    1.61    1.15   0
  24   1 -25    0.72    1.37   0
  22  -1 -25    0.54    1.29   0
  22   1 -25    1.15    1.05   0
  20  -1 -25    1.39    1.25   0
  20   1 -25    2.83    1.19   0
 -18   1  25   28.82    1.27   0
  18  -1 -25   24.21    1.26   0
 -18  -1  25   25.73    1.04   0
  18   1 -25   26.48    1.06   0
  16  -1 -25    3.44    1.13   0
  16   1 -25    3.11    0.91   0
 -16   1  25    2.35    0.89   0
 -16  -1  25    2.14    1.13   0
  14  -1 -25    6.35    1.15   0
 -14  -1  25    5.92    0.91   0
  14   1 -25    4.69    1.09   0
 -14   1  25    4.84    0.88   0
  12  -1 -25    2.15    0.89   0
  12   1 -25   -0.65    1.06   0
 -12   1  25    0.55    0.87   0
 -12  -1  25    1.12    0.86   0
  10   1 -25   35.96    1.04   0
 -10   1  25   38.93    1.18   0
 -10  -1  25   36.00    1.19   0
  10  -1 -25   34.53    1.05   0
   8   1 -25   49.50    1.11   0
  -8  -1  25   52.43    1.04   0
   8  -1 -25   48.09    1.14   0
  -8   1  25   53.05    1.24   0
  -6   1  25    0.12    0.85   0
   6  -1 -25   -0.18    0.88   0
  -6  -1  25   -0.38    1.01   0
   6   1 -25    1.47    1.00   0
  -4   1  25   19.14    0.94   0
   4  -1 -25   14.57    1.16   0
  -4  -1  25   20.36    0.93   0
   4   1 -25   16.73    0.92   0
  -2   1  25    8.52    0.91   0
  -2  -1  25    7.50    0.87   0
   2  -1 -25    6.64    0.91   0
   2   1 -25    8.55    0.88   0
   0   1  25   41.52    1.22   0
   0  -1  25   41.92    1.23   0
   0  -1 -25   31.11    1.04   0
   0   1 -25   31.27    1.07   0
   2   1  25    0.43    1.08   0
   2  -1  25    0.14    0.89   0
  -2  -1 -25   -1.01    1.08   0
  -2   1 -25   -0.13    0.89   0
   4   1  25    9.57    1.17   0
   4  -1  25    6.99    1.16   0
  -4  -1 -25    5.76    0.92   0
  -4   1 -25    6.39    1.13   0
   6   1  25    1.52    0.98   0
   6  -1  25    2.64    0.97   0
  -6  -1 -25    0.46    1.12   0
  -6   1 -25    0.46    0.98   0
   8   1  25   -0.42    1.19   0
   8  -1  25    0.70    1.02   0
  -8  -1 -25    0.01    1.12   0
  -8   1 -25    1.68    1.22   0
  10   1  25    1.82    1.08   0
  10  -1  25    2.95    1.33   0
 -10  -1 -25    2.12    0.99   0
 -10   1 -25    0.16    1.03   0
  12   1  25   -1.11    1.39   0
  12  -1  25    0.59    1.45   0
 -12   1 -25   -0.18    1.10   0
  23  -2 -25    2.79    1.38   0
  23   2 -25    3.68    1.07   0
  21  -2 -25    0.08    1.28   0
  21   2 -25   -0.11    0.98   0
  19  -2 -25    0.62    1.20   0
 -19   2  25   -0.03    1.18   0
  19   2 -25    1.48    0.96   0
 -17  -2  25    0.34    0.94   0
  17  -2 -25    0.57    1.14   0
 -17   2  25    1.32    1.13   0
  17   2 -25    0.26    0.90   0
  15  -2 -25    3.94    1.14   0
 -15   2  25    4.07    1.11   0
  15   2 -25    4.43    0.91   0
 -15  -2  25    5.09    0.92   0
 -13  -2  25    0.60    0.87   0
  13   2 -25   -0.17    0.87   0
 -13   2  25   -0.53    0.88   0
  13  -2 -25    0.10    1.08   0
 -11   2  25    4.62    0.91   0
  11   2 -25    4.46    1.03   0
 -11  -2  25    4.96    0.84   0
  11  -2 -25    4.95    0.89   0
   9   2 -25    1.11    0.84   0
  -9  -2  25    3.22    0.82   0
   9  -2 -25    0.65    0.94   0
  -9   2  25    1.52    1.08   0
   7   2 -25    5.18    1.04   0
  -7  -2  25    4.35    1.02   0
  -7   2  25    4.48    1.06   0
   7  -2 -25    2.90    0.93   0
  -5   2  25   19.98    0.93   0
   5  -2 -25   18.27    1.00   0
   5   2 -25   18.77    0.94   0
  -5  -2  25   20.08    0.91   0
  -3   2  25   -0.09    0.90   0
   3  -2 -25   -1.38    0.90   0
  -3  -2  25    0.71    0.84   0
   3   2 -25    0.34    0.84   0
  -1   2  25    0.86    1.11   0
   1  -2 -25   -0.16    0.89   0
  -1  -2  25    0.81    1.07   0
   1   2 -25   -0.81    0.87   0
   1   2  25    8.80    1.16   0
  -1  -2 -25    7.21    0.93   0
   1  -2  25    9.15    1.13   0
  -1   2 -25    6.60    0.96   0
   3   2  25    0.02    0.90   0
  -3  -2 -25   -0.42    0.91   0
   3  -2  25   -0.45    0.93   0
  -3   2 -25   -0.14    0.93   0
   5   2  25    2.33    1.19   0
  -5  -2 -25    1.57    0.93   0
   5  -2  25    2.00    0.98   0
  -5   2 -25    1.04    1.15   0
   7   2  25    0.95    1.22   0
  -7  -2 -25   -0.97    0.92   0
   7  -2  25    0.31    1.01   0
  -7   2 -25   -0.71    1.15   0
   9  -2  25    6.46    1.09   0
  -9   2 -25    5.12    1.06   0
  -9  -2 -25    3.50    1.06   0
   9   2  25    7.82    1.08   0
  11  -2  25    0.08    1.36   0
 -11   2 -25    1.55    1.30   0
  11   2  25   -1.90    1.08   0
  22  -3 -25   -0.33    1.40   0
  22   3 -25    0.26    1.08   0
  20  -3 -25    0.35    1.30   0
  20   3 -25    0.68    1.00   0
  18   3 -25    1.49    0.95   0
 -18   3  25    0.83    1.20   0
 -18  -3  25   -0.34    0.97   0
  18  -3 -25    0.25    1.23   0
  16   3 -25    1.81    0.92   0
 -16   3  25    0.88    1.19   0
  16  -3 -25   -0.04    1.19   0
 -16  -3  25    1.69    1.13   0
  14   3 -25   -1.01    1.04   0
 -14   3  25    1.06    0.94   0
 -14  -3  25    1.10    0.90   0
  14  -3 -25    0.30    1.12   0
 -12  -3  25    1.06    1.07   0
  12   3 -25   -0.06    0.87   0
 -12   3  25    0.75    1.07   0
  12  -3 -25    1.23    0.93   0
 -10   3  25   13.61    1.19   0
  10   3 -25   12.38    1.12   0
  10  -3 -25   12.31    1.20   0
 -10  -3  25   14.45    0.92   0
   8   3 -25    7.48    0.91   0
  -8  -3  25    9.42    0.88   0
   8  -3 -25    6.82    0.92   0
  -8   3  25    8.85    0.93   0
   6   3 -25   10.83    1.14   0
  -6  -3  25   15.26    1.12   0
  -6   3  25   11.43    0.92   0
   6  -3 -25   11.94    1.14   0
  -4  -3  25    1.30    0.89   0
  -4   3  25    2.42    1.12   0
   4  -3 -25    2.29    0.95   0
   4   3 -25    1.47    0.91   0
  -2   3  25    1.56    1.09   0
   2  -3 -25   -0.86    0.83   0
   2   3 -25    0.73    0.91   0
  -2  -3  25    0.81    0.91   0
   0   3  25    2.72    0.95   0
   0  -3 -25    1.34    0.93   0
   0  -3  25    2.25    0.94   0
   0   3 -25    0.76    0.93   0
   2   3  25    1.20    1.01   0
  -2  -3 -25    1.68    0.93   0
   2  -3  25    1.31    0.93   0
  -2   3 -25    1.75    1.11   0
  -4  -3 -25    5.89    0.97   0
   4   3  25    7.06    1.03   0
   4  -3  25    6.42    1.03   0
  -4   3 -25    5.77    1.20   0
  -6  -3 -25    1.15    0.98   0
   6  -3  25    0.84    1.26   0
  -6   3 -25    1.67    1.20   0
   6   3  25    2.04    1.03   0
   8  -3  25    1.95    1.10   0
  -8   3 -25    0.61    1.26   0
   8   3  25    0.44    1.28   0
 -10   3 -25    1.12    1.34   0
  10  -3  25    6.64    1.37   0
  10   3  25    7.57    1.40   0
  21   4 -25   -0.01    1.07   0
  21  -4 -25    0.72    1.65   0
  19   4 -25   -0.19    1.05   0
  19  -4 -25    0.67    1.35   0
 -17   4  25    4.29    1.49   0
 -17  -4  25    2.68    1.00   0
  17   4 -25    4.00    0.96   0
  17  -4 -25    3.03    1.31   0
 -15   4  25    2.42    1.39   0
  15   4 -25    2.33    0.94   0
  15  -4 -25    2.75    1.44   0
 -15  -4  25    2.74    0.92   0
  13   4 -25   23.09    1.01   0
 -13   4  25   24.84    1.31   0
  13  -4 -25   23.31    1.37   0
 -13  -4  25   28.27    1.02   0
 -11   4  25   -0.23    1.10   0
  11   4 -25   -0.22    0.89   0
 -11  -4  25    0.23    0.91   0
  11  -4 -25    0.26    1.19   0
   9   4 -25   14.23    0.96   0
   9  -4 -25   12.81    1.23   0
  -9   4  25   15.06    1.19   0
  -9  -4  25   16.96    0.96   0
   7   4 -25   -0.19    0.93   0
   7  -4 -25    0.38    1.13   0
  -7   4  25   -0.22    0.95   0
  -7  -4  25    0.83    0.92   0
   5   4 -25   70.41    1.49   0
  -5   4  25   71.30    1.34   0
  -5  -4  25   85.17    1.42   0
   5  -4 -25   59.05    1.49   0
  -3  -4  25    0.15    0.92   0
  -3   4  25    1.08    0.97   0
   3  -4 -25    0.48    1.15   0
   3   4 -25    2.23    1.06   0
  -1  -4  25    9.98    1.04   0
  -1   4  25   13.66    1.23   0
   1  -4 -25    8.77    1.16   0
   1   4 -25   11.03    1.23   0
   1   4  25    2.64    0.96   0
  -1  -4 -25   -0.13    1.16   0
  -1   4 -25    1.50    1.19   0
   1  -4  25    1.59    0.97   0
   3   4  25    9.09    1.01   0
  -3  -4 -25    4.58    1.00   0
  -3   4 -25    6.33    1.02   0
   3  -4  25    7.40    1.24   0
  -5   4 -25    0.83    1.01   0
   5  -4  25   -0.11    1.28   0
   5   4  25    1.92    1.25   0
  -7   4 -25    0.79    1.28   0
   7  -4  25    0.39    1.36   0
   7   4  25    0.77    1.09   0
  -9   4 -25    2.62    1.37   0
   9  -4  25    0.64    1.47   0
   9   4  25    2.30    1.39   0
  20  -5 -25   -0.23    1.98   0
  20   5 -25   -0.67    1.06   0
  18  -5 -25   -0.27    1.85   0
  18   5 -25    2.71    1.24   0
  16   5 -25    0.50    1.03   0
  16  -5 -25    0.46    1.57   0
 -16   5  25    0.73    1.46   0
 -14   5  25    0.94    1.24   0
 -14  -5  25    1.99    0.98   0
  14   5 -25   -0.66    0.96   0
  14  -5 -25    0.28    1.51   0
 -12  -5  25    0.31    1.21   0
  12   5 -25    3.19    0.93   0
 -12   5  25    1.46    1.21   0
  12  -5 -25    1.71    1.48   0
 -10   5  25    1.69    1.19   0
  10   5 -25   -0.51    1.17   0
  10  -5 -25    1.86    1.23   0
 -10  -5  25    2.34    0.96   0
   8   5 -25    3.39    0.95   0
  -8  -5  25    3.26    1.20   0
   8  -5 -25    3.12    1.26   0
  -8   5  25    3.89    1.23   0
   6   5 -25   -0.09    0.95   0
   6  -5 -25    1.67    1.20   0
  -6   5  25    1.42    1.18   0
  -6  -5  25    1.44    0.95   0
   4   5 -25    0.90    1.10   0
  -4   5  25    0.76    1.19   0
   4  -5 -25    0.01    1.21   0
  -4  -5  25    1.26    0.95   0
  -2   5  25    0.00    1.24   0
   2  -5 -25    0.22    0.97   0
  -2  -5  25    0.01    0.96   0
   2   5 -25   -0.42    1.19   0
   0   5  25    2.16    1.01   0
   0  -5  25    4.13    0.99   0
   0  -5 -25    1.25    1.24   0
   0   5 -25    1.80    1.20   0
   2   5  25    3.11    1.26   0
   2  -5  25    4.40    1.06   0
  -2   5 -25    1.91    1.02   0
  -4   5 -25    1.39    1.23   0
   4  -5  25    1.65    1.11   0
   4   5  25    2.26    1.04   0
  -6   5 -25   -0.29    1.32   0
   6  -5  25    0.65    1.12   0
   6   5  25   -1.51    1.13   0
  -8   5 -25   -0.03    1.14   0
   8  -5  25    0.87    1.22   0
   8   5  25    1.30    1.22   0
  17  -6 -25    0.29    2.04   0
  17   6 -25    1.81    1.08   0
  15  -6 -25    0.93    1.80   0
  15   6 -25    0.44    1.05   0
 -15   6  25    0.92    1.79   0
 -13   6  25    0.87    1.52   0
 -13  -6  25    1.40    1.02   0
  13  -6 -25    0.07    1.62   0
  13   6 -25   -0.43    1.00   0
  11  -6 -25    0.93    1.35   0
 -11   6  25    3.81    1.47   0
  11   6 -25    1.55    1.24   0
 -11  -6  25    3.22    1.08   0
   9   6 -25    0.64    1.19   0
   9  -6 -25    1.40    1.34   0
  -9   6  25    0.63    1.28   0
  -9  -6  25    1.68    1.01   0
   7   6 -25    5.03    1.03   0
   7  -6 -25    6.21    1.38   0
  -7  -6  25    8.82    1.04   0
  -7   6  25    5.63    1.30   0
   5   6 -25    1.12    1.24   0
  -5  -6  25    1.28    1.03   0
   5  -6 -25    0.97    1.26   0
  -5   6  25    1.73    1.26   0
  -3   6  25    2.04    1.28   0
  -3  -6  25    4.60    1.07   0
   3   6 -25    2.10    1.06   0
  -1   6  25    2.08    1.31   0
  -1  -6  25    0.76    1.29   0
   1   6 -25    0.71    1.03   0
   1   6  25    0.28    1.08   0
   1  -6  25    1.86    1.33   0
  -1   6 -25    1.23    1.32   0
   3   6  25    2.27    1.13   0
   3  -6  25    1.21    1.43   0
  -3   6 -25    0.32    1.14   0
   5  -6  25    3.32    1.44   0
  -5   6 -25   -0.39    1.44   0
   5   6  25    1.12    1.43   0
  14   7 -25    0.74    1.09   0
 -12   7  25    0.42    1.80   0
  12   7 -25    1.47    1.05   0
 -10   7  25    1.09    1.60   0
  10   7 -25    1.79    1.07   0
 -10  -7  25    1.88    1.14   0
   8   7 -25    0.76    1.33   0
  -8  -7  25    0.64    1.33   0
  -8   7  25   -0.06    1.57   0
   6   7 -25    1.44    1.31   0
  -6   7  25   -0.52    1.39   0
  -6  -7  25    0.89    1.09   0
   4   7 -25    1.39    1.35   0
  -4   7  25    1.70    1.40   0
  -4  -7  25    2.86    1.38   0
  -2  -7  25   -0.55    1.16   0
  -2   7  25    1.35    1.38   0
   2   7 -25    0.19    1.39   0
   0   7  25    2.21    1.44   0
   0   7 -25    0.99    1.44   0
   0  -7  25    1.58    1.17   0
  -2   7 -25    0.43    1.46   0
   2  -7  25    0.30    1.51   0
  24   0 -26   -0.18    1.37   0
  22   0 -26    2.66    1.05   0
  20   0 -26   -0.51    0.96   0
 -20   0  26   -0.32    0.97   0
  18   0 -26    3.80    1.18   0
 -18   0  26    5.34    1.18   0
  16   0 -26    7.68    0.95   0
 -16   0  26    8.31    0.96   0
  14   0 -26   11.45    1.15   0
 -14   0  26   11.22    0.95   0
  12   0 -26    1.95    1.04   0
 -12   0  26    1.74    1.04   0
  10   0 -26   22.44    1.00   0
 -10   0  26   19.67    0.96   0
  -8   0  26   -1.33    1.06   0
   8   0 -26   -0.84    0.90   0
  -6   0  26    4.77    1.05   0
   6   0 -26    2.78    1.10   0
  -4   0  26   64.21    1.10   0
   4   0 -26   52.72    1.17   0
  -2   0  26   12.69    0.91   0
   2   0 -26   10.59    0.93   0
   0   0  26    4.32    0.91   0
   0   0 -26    2.26    0.89   0
   2   0  26   21.21    1.18   0
  -2   0 -26   16.85    0.98   0
   4   0  26   15.21    1.20   0
  -4   0 -26   11.34    0.92   0
   6   0  26   -0.43    1.02   0
  -6   0 -26    0.84    1.18   0
   8   0  26    4.39    1.07   0
  -8   0 -26    2.55    1.24   0
  10   0  26    2.91    1.07   0
 -10   0 -26    2.03    1.25   0
  23  -1 -26    2.08    1.32   0
  23   1 -26    1.24    1.07   0
  21  -1 -26    0.88    1.26   0
  21   1 -26    1.78    1.00   0
 -19  -1  26    1.70    0.96   0
  19  -1 -26    1.45    0.95   0
  19   1 -26    0.32    0.94   0
 -19   1  26    1.57    1.20   0
  17  -1 -26   11.16    1.02   0
 -17  -1  26    9.37    1.14   0
  17   1 -26    8.62    1.12   0
 -17   1  26    8.81    1.19   0
 -15   1  26    0.85    0.93   0
  15  -1 -26   -0.53    1.14   0
  15   1 -26    1.60    0.89   0
 -15  -1  26    0.91    1.09   0
  13  -1 -26    1.88    1.12   0
  13   1 -26    3.55    1.11   0
 -13   1  26    0.69    1.11   0
 -13  -1  26    0.89    0.89   0
  11   1 -26    0.66    0.88   0
 -11   1  26    1.07    1.08   0
 -11  -1  26    1.22    0.88   0
  11  -1 -26    0.69    0.87   0
  -9   1  26   13.33    0.95   0
   9   1 -26   11.66    1.12   0
  -9  -1  26   14.90    0.93   0
   9  -1 -26   13.36    1.02   0
  -7  -1  26    2.43    0.84   0
  -7   1  26    2.11    0.86   0
   7  -1 -26    1.06    0.87   0
   7   1 -26    0.93    1.04   0
  -5   1  26    3.11    0.88   0
   5  -1 -26    1.30    0.88   0
  -5  -1  26    3.17    0.83   0
   5   1 -26    3.07    0.85   0
  -3   1  26    2.15    0.85   0
   3  -1 -26    0.59    0.85   0
  -3  -1  26    1.40    0.85   0
   3   1 -26    3.70    1.08   0
  -1   1  26    3.58    1.12   0
  -1  -1  26    3.11    0.88   0
   1  -1 -26    2.79    1.12   0
   1   1 -26    2.08    0.91   0
   1   1  26    3.28    1.12   0
   1  -1  26    1.37    0.92   0
  -1  -1 -26    1.89    1.09   0
  -1   1 -26    2.17    0.90   0
   3   1  26    1.49    0.91   0
   3  -1  26    0.39    0.93   0
  -3  -1 -26    1.07    1.10   0
  -3   1 -26   -0.64    0.94   0
   5   1  26    1.06    0.94   0
   5  -1  26    0.81    0.98   0
  -5  -1 -26    1.18    1.10   0
  -5   1 -26    2.13    0.95   0
   7   1  26    1.18    1.00   0
   7  -1  26    1.15    1.01   0
  -7  -1 -26   -0.78    0.94   0
  -7   1 -26    0.09    0.98   0
   9   1  26    0.32    1.09   0
   9  -1  26    3.62    1.34   0
  -9  -1 -26    2.04    1.01   0
  -9   1 -26    3.51    1.28   0
  11   1  26   -0.37    1.11   0
  11  -1  26    1.03    1.14   0
 -11   1 -26    1.45    1.35   0
  24  -2 -26    1.27    1.41   0
  24   2 -26    1.11    1.13   0
  22  -2 -26   10.92    1.47   0
  22   2 -26   12.07    1.35   0
  20  -2 -26    0.25    1.03   0
  20   2 -26    0.91    0.99   0
  18  -2 -26    4.98    1.23   0
  18   2 -26    6.80    1.16   0
 -18  -2  26    4.53    1.20   0
 -18   2  26    5.11    1.21   0
  16  -2 -26   -0.26    1.14   0
 -16  -2  26    1.52    0.92   0
  16   2 -26    1.40    0.92   0
 -16   2  26   -0.16    1.17   0
  14   2 -26    4.05    1.11   0
 -14  -2  26    4.18    0.89   0
 -14   2  26    2.34    1.11   0
  14  -2 -26    3.86    0.94   0
  12   2 -26   25.07    1.18   0
 -12   2  26   28.36    1.24   0
  12  -2 -26   24.43    1.27   0
 -12  -2  26   32.49    1.00   0
 -10   2  26   26.53    1.04   0
  10   2 -26   31.11    1.02   0
 -10  -2  26   32.39    1.13   0
  10  -2 -26   25.49    1.10   0
   8   2 -26    2.24    0.89   0
  -8  -2  26    4.11    0.87   0
   8  -2 -26    1.37    1.13   0
  -8   2  26    1.72    0.86   0
  -6  -2  26    5.93    0.87   0
  -6   2  26    5.74    1.09   0
   6  -2 -26    4.47    1.10   0
   6   2 -26    5.17    0.88   0
  -4   2  26    3.25    0.84   0
   4  -2 -26    0.48    1.12   0
   4   2 -26    1.32    0.89   0
  -4  -2  26    2.09    0.84   0
  -2   2  26    6.29    0.92   0
   2  -2 -26    3.55    0.87   0
  -2  -2  26    6.72    0.93   0
   2   2 -26    4.69    0.92   0
   0   2  26    0.61    1.17   0
   0  -2 -26    1.28    0.95   0
   0  -2  26    1.59    0.92   0
   0   2 -26    1.45    0.93   0
   2   2  26    0.78    0.96   0
  -2  -2 -26   -0.78    0.93   0
   2  -2  26    2.08    1.17   0
  -2   2 -26    3.91    1.13   0
   4   2  26    7.21    1.03   0
  -4  -2 -26    5.68    0.96   0
   4  -2  26    6.83    0.98   0
  -4   2 -26    5.67    1.16   0
   6   2  26    1.10    0.97   0
  -6  -2 -26    2.46    0.95   0
   6  -2  26    2.15    1.04   0
  -6   2 -26    2.23    0.99   0
   8   2  26    5.27    1.06   0
  -8  -2 -26    2.63    1.03   0
   8  -2  26    6.03    1.09   0
  -8   2 -26    2.91    1.05   0
  10   2  26    5.17    1.15   0
  10  -2  26    5.16    1.16   0
 -10   2 -26    1.78    1.10   0
  23  -3 -26    2.32    1.48   0
  23   3 -26    2.43    1.40   0
  21  -3 -26    3.24    1.37   0
  21   3 -26    4.75    1.11   0
 -19   3  26    1.08    1.28   0
  19   3 -26    1.59    0.98   0
  19  -3 -26    0.00    1.37   0
 -17   3  26    7.89    1.26   0
 -17  -3  26    8.13    1.02   0
  17   3 -26    4.58    1.00   0
  17  -3 -26    6.44    1.25   0
 -15  -3  26    0.63    0.93   0
 -15   3  26    1.33    1.16   0
  15   3 -26   -0.36    0.91   0
  15  -3 -26    0.36    1.16   0
  13   3 -26    1.27    1.06   0
 -13  -3  26    1.06    1.07   0
 -13   3  26    0.59    1.13   0
  13  -3 -26    0.85    0.94   0
 -11   3  26    1.83    1.11   0
  11   3 -26    0.11    0.85   0
  11  -3 -26   -0.24    1.14   0
 -11  -3  26   -0.64    0.87   0
   9   3 -26   15.15    0.96   0
  -9  -3  26   16.90    0.93   0
   9  -3 -26   12.51    1.21   0
  -9   3  26   17.14    1.20   0
   7   3 -26   21.84    1.02   0
  -7  -3  26   24.57    1.00   0
   7  -3 -26   20.17    1.08   0
  -7   3  26   24.49    1.22   0
  -5  -3  26    2.59    0.91   0
  -5   3  26    3.16    1.12   0
   5  -3 -26    1.69    1.13   0
   5   3 -26    2.13    0.92   0
  -3  -3  26   -1.08    1.14   0
  -3   3  26    1.52    0.92   0
   3  -3 -26   -0.51    0.89   0
   3   3 -26    0.40    0.94   0
  -1   3  26    6.98    0.95   0
   1  -3 -26    4.61    1.17   0
   1   3 -26    7.67    1.17   0
  -1  -3  26    8.37    0.98   0
   1   3  26    1.72    0.98   0
  -1  -3 -26    0.74    0.91   0
  -1   3 -26   -0.27    1.18   0
   1  -3  26    2.21    1.19   0
   3   3  26    2.18    1.01   0
  -3  -3 -26    1.71    0.94   0
   3  -3  26    1.45    0.96   0
  -3   3 -26    2.19    1.18   0
   5   3  26    8.79    1.03   0
  -5  -3 -26    4.76    1.02   0
  -5   3 -26    5.43    1.21   0
   5  -3  26    5.95    1.26   0
   7   3  26    1.15    1.08   0
  -7  -3 -26    0.46    1.03   0
  -7   3 -26   -0.59    1.02   0
   7  -3  26    1.67    1.07   0
  -9   3 -26    1.19    1.10   0
   9  -3  26   -0.56    1.15   0
   9   3  26   -1.43    1.33   0
  22   4 -26    2.07    1.11   0
  22  -4 -26   -0.67    1.72   0
  20   4 -26   -1.48    1.06   0
  20  -4 -26    2.17    1.63   0
 -18   4  26    0.72    1.53   0
  18   4 -26    0.92    1.03   0
[truncated: 81,883 more chars]
