# Supplementary material for: Crystal structure of (E)-3-({6-[2-(4-chloro­phen­yl)ethen­yl]-3-oxo-2,3-di­hydro­pyridazin-4-yl}meth­yl)pyridin-1-ium chloride dihydrate
Source: Acta Crystallogr E Crystallogr Commun. 2022 Mar 31;78(Pt 4):458–62. doi: 10.1107/S2056989022003346 (PMC8983968; doi:10.1107/S2056989022003346)
Supplement: Supplementary file 2 [file e-78-00458-Isup2.hkl]

data_I                                                                          
_shelx_title ' shelxt_a.res in I2/a'                                            
_shelx_refln_list_code          4                                               
_shelx_F_calc_maximum      536.75                                               
_exptl_crystal_F_000      1648.00                                               
_reflns_d_resolution_high  0.7124                                               
                                                                                
loop_                                                                           
 _space_group_symop_operation_xyz                                               
 'x, y, z'                                                                      
 '-x+1/2, y, -z'                                                                
 'x+1/2, y+1/2, z+1/2'                                                          
 '-x+1, y+1/2, -z+1/2'                                                          
 '-x, -y, -z'                                                                   
 'x-1/2, -y, z'                                                                 
 '-x+1/2, -y+1/2, -z+1/2'                                                       
 'x, -y+1/2, z+1/2'                                                             
                                                                                
_cell_length_a    19.6562                                                       
_cell_length_b     7.5587                                                       
_cell_length_c    26.4903                                                       
_cell_angle_alpha  90.000                                                       
_cell_angle_beta  109.762                                                       
_cell_angle_gamma  90.000                                                       
                                                                                
_shelx_F_squared_multiplier     1.000                                           
                                                                                
loop_                                                                           
 _refln_index_h                                                                 
 _refln_index_k                                                                 
 _refln_index_l                                                                 
 _refln_F_squared_calc                                                          
 _refln_F_squared_meas                                                          
 _refln_F_squared_sigma                                                         
 _refln_observed_status                                                         
  12   0   0        392.96        378.10        28.02 o                         
  14   0   0       2311.36       2524.14        43.89 o                         
  16   0   0      14405.18      15657.67        75.28 o                         
  18   0   0          9.67         21.94        28.69 o                         
  20   0   0        473.57        447.30        31.73 o                         
  22   0   0         60.00        140.77        32.41 o                         
  24   0   0         27.66         17.71        25.53 o                         
   3   1   0       1601.11       1730.81        87.10 o                         
   5   1   0       4854.52       4631.71        77.98 o                         
   7   1   0       1788.56       1585.99        46.25 o                         
   9   1   0        829.86        691.72        37.81 o                         
  11   1   0        479.08        507.06        34.10 o                         
  13   1   0         25.44          0.34        31.73 o                         
  15   1   0          7.17         16.26        21.33 o                         
  17   1   0       1043.40       1008.14        23.75 o                         
  19   1   0        437.08        481.70        24.82 o                         
  21   1   0         22.24         29.33        23.85 o                         
  23   1   0          1.25          8.66        23.97 o                         
  25   1   0         45.50         55.49        21.01 o                         
   0   2   0      17553.29      15986.48       140.10 o                         
   2   2   0      11751.41      11370.69       438.36 o                         
   4   2   0         20.98         62.89        47.59 o                         
   6   2   0       5965.81       6287.91        96.89 o                         
   8   2   0       2898.61       2800.63        59.08 o                         
  10   2   0       5211.54       5145.52        62.45 o                         
  12   2   0         43.30         73.59        39.84 o                         
  14   2   0       1036.00        990.15        39.84 o                         
  16   2   0       1303.11       1310.44        60.77 o                         
  18   2   0       2195.14       2273.80        94.19 o                         
  20   2   0          5.02        -18.90        26.85 o                         
  22   2   0         37.65         66.11        28.16 o                         
  24   2   0         21.37         61.57        22.29 o                         
   1   3   0        257.56        203.71        28.96 o                         
   3   3   0      11441.28      10971.27       152.25 o                         
   5   3   0      17546.72      14842.73       210.65 o                         
   7   3   0       1020.84       1031.67        65.83 o                         
   9   3   0       1431.00       1467.16        61.10 o                         
  11   3   0         58.58        106.34        42.20 o                         
  13   3   0        838.79        881.78        47.26 o                         
  15   3   0        324.48        396.67        45.57 o                         
  17   3   0        119.93        143.80        23.92 o                         
  19   3   0        239.29        227.81        30.89 o                         
  21   3   0         48.32         80.13        24.70 o                         
  23   3   0         26.66         47.28        28.99 o                         
   0   4   0        327.55        301.47        34.43 o                         
   2   4   0      11141.63      10797.50        63.64 o                         
   4   4   0        667.57        704.55        73.59 o                         
  10   4   0        226.85        180.27        57.39 o                         
  12   4   0         15.09         23.29        53.34 o                         
  14   4   0         14.69         22.28        48.95 o                         
  16   4   0         19.77         10.47        50.64 o                         
  18   4   0        220.89        218.44        22.40 o                         
  20   4   0        330.20        342.66        27.32 o                         
  22   4   0        289.19        234.12        22.57 o                         
   1   5   0        916.51        962.88        28.84 o                         
   3   5   0        337.33        295.82        27.34 o                         
   5   5   0       4982.79       4699.56        52.33 o                         
  15   5   0        141.01        124.22        53.32 o                         
  17   5   0        101.60        108.25        19.65 o                         
  19   5   0         54.55         68.87        21.88 o                         
  21   5   0        207.65        150.49        26.17 o                         
   0   6   0        244.71        204.58        32.75 o                         
   2   6   0        303.40        287.67        27.89 o                         
   4   6   0        865.12        875.01        72.75 o                         
   6   6   0        265.77        235.30        28.69 o                         
   8   6   0          0.85          1.69        26.67 o                         
  10   6   0          9.17         16.88        34.10 o                         
  12   6   0          1.43         31.06        30.38 o                         
  14   6   0         39.12         30.05        31.73 o                         
  16   6   0          9.85         36.81        22.40 o                         
  18   6   0        318.80        355.28        42.87 o                         
  20   6   0         28.57         37.80        28.68 o                         
   1   7   0         11.71         24.99        28.09 o                         
   3   7   0        235.69        241.93        26.38 o                         
   5   7   0        323.77        372.02        37.13 o                         
   7   7   0         97.95        121.53        28.69 o                         
   9   7   0          6.45         -1.69        30.72 o                         
  11   7   0          1.72        -30.72        30.72 o                         
  13   7   0         31.86         34.43        32.07 o                         
  15   7   0        119.68        116.04        26.00 o                         
  17   7   0         27.95         40.23        30.64 o                         
  19   7   0         27.07         24.70        29.93 o                         
   0   8   0        788.97        793.04        51.99 o                         
   2   8   0         31.24         44.44        26.71 o                         
   4   8   0         20.40         14.85        35.78 o                         
   6   8   0         11.40         19.58        36.46 o                         
   8   8   0        458.68        464.86        35.11 o                         
  10   8   0          5.57         23.93        22.96 o                         
  12   8   0          0.40          8.04        26.28 o                         
  14   8   0         19.39         37.62        32.24 o                         
  16   8   0         11.34         41.52        49.96 o                         
   1   9   0          1.70         -4.08        23.40 o                         
   3   9   0         29.35         -0.25        26.71 o                         
   5   9   0         15.66         15.56        29.24 o                         
   7   9   0         13.02         19.58        28.41 o                         
   9   9   0         10.00         13.08        30.78 o                         
  11   9   0          0.53         47.17        27.58 o                         
  13   9   0          0.83         26.62        29.44 o                         
   0  10   0         11.83         10.81        42.71 o                         
   2  10   0         89.98         80.76        32.72 o                         
   4  10   0          2.87         11.04        32.58 o                         
   6  10   0          3.59         30.91        33.18 o                         
   8  10   0         13.99          5.40        48.61 o                         
 -26   1   1         81.08         95.87        50.30 o                         
 -24   1   1         78.53         94.35        21.98 o                         
 -22   1   1        244.66        248.30        28.53 o                         
 -20   1   1         25.74         31.81        23.20 o                         
 -18   1   1         43.08         48.50        23.12 o                         
 -16   1   1       1869.91       1786.97       118.49 o                         
 -14   1   1       1119.14        999.94        31.40 o                         
 -12   1   1       1723.15       1445.21        38.49 o                         
 -10   1   1        673.51        613.73        34.77 o                         
   0   1   1       1990.64       2066.48        64.74 o                         
   2   1   1         59.89         89.41        50.72 o                         
   4   1   1      38314.68      39502.11      1733.51 o                         
   6   1   1       9167.22       9132.43        85.41 o                         
   8   1   1       5122.49       4379.87        54.35 o                         
  10   1   1         11.42          7.43        33.42 o                         
  12   1   1        389.46        378.28        24.08 o                         
  14   1   1       4506.72       4045.99        31.20 o                         
  16   1   1          7.81         44.12        25.49 o                         
  18   1   1        299.57        389.18        21.77 o                         
  20   1   1          7.23         29.91        23.52 o                         
  22   1   1          0.01         21.61        24.82 o                         
  24   1   1         34.06         35.81        27.98 o                         
 -25   2   1         16.95         32.07        20.81 o                         
 -23   2   1          2.62         19.16        18.80 o                         
 -21   2   1        431.24        421.05        24.08 o                         
 -19   2   1          0.79        -10.76        25.75 o                         
 -17   2   1       2510.27       2719.27        49.29 o                         
 -15   2   1       2984.72       3116.61        49.96 o                         
 -13   2   1        802.88        788.27        44.90 o                         
 -11   2   1          1.24         26.33        33.42 o                         
  -9   2   1       1078.94       1028.63        44.90 o                         
  -7   2   1        537.07        642.43        53.68 o                         
  -5   2   1       3570.37       4146.93       112.75 o                         
  -1   2   1      69490.96      68768.70       240.03 o                         
   1   2   1     136962.58     136362.78       307.81 o                         
   3   2   1       5192.21       5841.81       268.89 o                         
   5   2   1       3170.86       3741.64       202.55 o                         
   7   2   1       2738.23       3336.04        65.49 o                         
   9   2   1        244.59        180.61        35.78 o                         
  11   2   1       1026.48       1102.56        40.85 o                         
  13   2   1        501.28        509.08        37.13 o                         
  15   2   1       1048.00       1111.73        24.97 o                         
  17   2   1          8.34         50.66        25.14 o                         
  19   2   1          7.09         13.48        23.77 o                         
  21   2   1        754.89        833.50        28.07 o                         
  23   2   1         33.53         45.66        27.15 o                         
  25   2   1          1.54         14.88        22.80 o                         
 -24   3   1         29.52         39.08        20.83 o                         
 -22   3   1         22.63         45.82        19.29 o                         
 -20   3   1        183.63        175.42        22.07 o                         
 -18   3   1         55.86         60.79        25.66 o                         
 -16   3   1        322.06        331.85        45.91 o                         
 -14   3   1       1406.06       1503.95        52.66 o                         
 -12   3   1       1297.32       1408.75        50.64 o                         
 -10   3   1       1007.09       1153.20        57.39 o                         
  -8   3   1        383.84        400.72        61.78 o                         
  -2   3   1       1633.02       1504.08        37.40 o                         
   0   3   1         11.35         20.93        38.15 o                         
   2   3   1       4416.91       4315.23       168.46 o                         
   4   3   1        814.32        859.02        69.37 o                         
   6   3   1        353.56        469.32        38.29 o                         
   8   3   1        529.00        592.13        49.29 o                         
  10   3   1       1134.73       1213.63        51.65 o                         
  12   3   1        369.07        353.79        43.55 o                         
  14   3   1       1011.68        988.80        43.89 o                         
  16   3   1          0.78         17.53        22.36 o                         
  18   3   1        266.54        338.33        28.47 o                         
  20   3   1         54.83         34.07        26.43 o                         
  22   3   1        104.73         95.45        23.22 o                         
  24   3   1        106.63         92.52        23.77 o                         
 -23   4   1         86.51         86.93        22.20 o                         
 -21   4   1        233.33        250.17        30.02 o                         
 -19   4   1          1.41          8.90        18.57 o                         
 -17   4   1         74.08         60.77        35.75 o                         
 -15   4   1         93.94        107.98        33.87 o                         
 -13   4   1       3889.31       3648.90       288.13 o                         
 -11   4   1         97.60        134.15        41.98 o                         
  -5   4   1        838.94        721.43        37.81 o                         
  -3   4   1       2332.43       2108.38        39.35 o                         
  -1   4   1       7575.48       7090.55        73.93 o                         
   1   4   1       3309.79       2928.13        38.21 o                         
   3   4   1      39965.05      40479.15       217.41 o                         
   5   4   1       2320.72       2329.30       183.14 o                         
   7   4   1       2692.86       2345.22        89.12 o                         
   9   4   1       3848.44       3442.38        85.07 o                         
  11   4   1        119.83        113.09        47.60 o                         
  13   4   1        408.24        443.93        53.34 o                         
  15   4   1          8.38          2.00        23.61 o                         
  17   4   1          6.12         17.99        24.22 o                         
  19   4   1       2712.66       2924.78        69.37 o                         
  21   4   1          6.16          6.44        24.90 o                         
  23   4   1         47.49         58.57        22.30 o                         
 -22   5   1         71.25         43.83        22.78 o                         
 -20   5   1          0.01          8.40        22.54 o                         
 -18   5   1        167.50        142.77        21.14 o                         
 -16   5   1        249.82        211.33        31.40 o                         
 -14   5   1        736.25        811.22        38.82 o                         
 -12   5   1          2.94          1.35        28.69 o                         
 -10   5   1        118.47        113.77        27.01 o                         
  -8   5   1         45.60         54.69        27.68 o                         
  -6   5   1          0.87         13.84        33.08 o                         
  -4   5   1        847.94        858.23        29.28 o                         
  -2   5   1       1191.18       1111.58        30.82 o                         
   0   5   1       1624.63       1721.35        33.46 o                         
   2   5   1       2853.90       2946.79        38.45 o                         
   4   5   1        794.99        799.74        72.08 o                         
  14   5   1          3.71         12.04        44.07 o                         
  16   5   1        163.74        110.43        24.52 o                         
  18   5   1         67.90         60.70        25.33 o                         
  20   5   1         33.89         45.73        22.54 o                         
  22   5   1         29.46         34.71        24.47 o                         
 -21   6   1        118.86        120.10        26.60 o                         
 -19   6   1        115.59        130.66        30.32 o                         
 -17   6   1        503.96        478.16        32.24 o                         
 -15   6   1         78.12         78.66        32.07 o                         
 -13   6   1          5.14         14.52        30.38 o                         
 -11   6   1        119.53        127.95        35.78 o                         
  -9   6   1         19.93         35.11        27.68 o                         
  -7   6   1        517.10        552.63        30.05 o                         
  -5   6   1         52.09         77.98        33.42 o                         
  -3   6   1         15.80         19.96        22.27 o                         
  -1   6   1          0.33         -1.75        24.22 o                         
   1   6   1        432.55        458.27        27.44 o                         
   3   6   1       1584.06       1517.12        34.16 o                         
   5   6   1        613.53        601.73        33.27 o                         
   7   6   1          7.15        -26.67        27.34 o                         
   9   6   1        883.83        954.02        39.84 o                         
  11   6   1        311.58        295.39        30.38 o                         
  13   6   1          0.07         -1.01        30.21 o                         
  15   6   1        164.91        165.59        24.66 o                         
  17   6   1         28.93         31.19        25.71 o                         
  19   6   1          9.67         30.75        27.50 o                         
  21   6   1          1.12         65.49        38.49 o                         
 -18   7   1        136.66        121.58        28.88 o                         
 -16   7   1        288.95        268.64        27.59 o                         
 -14   7   1          4.82        -25.66        31.06 o                         
 -12   7   1          2.52         12.83        37.13 o                         
 -10   7   1          9.17        -15.87        36.46 o                         
  -8   7   1        293.50        323.07        36.80 o                         
  -6   7   1          9.86         33.76        35.45 o                         
  -4   7   1        524.58        550.18        27.53 o                         
  -2   7   1        171.62        191.14        24.52 o                         
   0   7   1       1211.90       1318.51        55.53 o                         
   2   7   1        354.01        355.05        27.97 o                         
   4   7   1        599.87        669.79        34.18 o                         
   6   7   1        419.13        480.73        38.15 o                         
   8   7   1         58.27         67.18        36.12 o                         
  10   7   1         11.30         -9.79        30.72 o                         
  12   7   1          5.74        -11.82        23.20 o                         
  14   7   1        132.07        167.09        29.20 o                         
  16   7   1         51.04         72.25        26.87 o                         
  18   7   1         38.78         77.46        32.31 o                         
 -17   8   1         48.26         54.01        40.51 o                         
 -15   8   1         45.28         65.17        25.29 o                         
 -13   8   1          2.93        -25.71        25.71 o                         
 -11   8   1         27.89         28.36        40.51 o                         
  -9   8   1        245.72        258.59        40.17 o                         
  -7   8   1        214.80        171.49        33.08 o                         
  -5   8   1         77.83        120.18        30.38 o                         
  -3   8   1        224.65        227.84        28.84 o                         
  -1   8   1        167.04        159.50        27.62 o                         
   1   8   1         36.13         32.86        24.56 o                         
   3   8   1         33.36         40.44        22.75 o                         
   5   8   1         53.81         40.32        26.37 o                         
   7   8   1         81.12         38.47        23.52 o                         
   9   8   1          4.01         12.88        27.68 o                         
  11   8   1          1.27         -4.05        25.38 o                         
  13   8   1         21.94         43.81        30.05 o                         
  15   8   1          4.32        -19.80        25.05 o                         
 -12   9   1        112.29         43.85        32.69 o                         
 -10   9   1          0.20         12.84        45.91 o                         
  -8   9   1         14.66         41.45        29.36 o                         
  -6   9   1         82.99         79.97        28.63 o                         
  -4   9   1        162.85        194.71        29.46 o                         
  -2   9   1        108.98         99.87        26.23 o                         
   0   9   1         32.57         32.26        24.26 o                         
   2   9   1         99.10         88.54        23.50 o                         
   4   9   1          0.27          2.85        29.00 o                         
   6   9   1         20.76         15.70        28.88 o                         
   8   9   1         10.64          5.58        29.72 o                         
  10   9   1         25.91         39.18        31.38 o                         
  12   9   1          4.09         39.04        46.92 o                         
  -7  10   1         32.98         23.95        33.28 o                         
  -5  10   1          0.57         13.68        52.66 o                         
  -3  10   1          8.43         46.12        31.98 o                         
  -1  10   1          7.14         -1.66        28.58 o                         
   1  10   1         43.84         41.09        29.40 o                         
   3  10   1          0.80          4.75        34.56 o                         
   5  10   1          1.55         15.27        34.85 o                         
   7  10   1         39.29         47.30        29.84 o                         
 -26   0   2         93.44        108.18        30.58 o                         
 -24   0   2          5.17         24.49        33.08 o                         
 -22   0   2        297.70        312.70        79.00 o                         
 -20   0   2        941.52        918.24        34.10 o                         
 -18   0   2       2872.45       3103.45        45.91 o                         
 -16   0   2       5466.88       5156.99        46.92 o                         
  -2   0   2       6203.07       5969.85       381.81 o                         
   0   0   2       3409.90       3774.57       102.29 o                         
   2   0   2      28465.61      26701.26       635.34 o                         
   4   0   2       4974.80       5532.73        75.62 o                         
   6   0   2      15839.91      14782.98        89.80 o                         
   8   0   2      11853.24      11965.47        77.65 o                         
  10   0   2       2973.80       2297.29        39.16 o                         
  12   0   2       2399.36       2479.92        42.87 o                         
  14   0   2         64.80        115.46        27.34 o                         
  16   0   2        222.07        278.17        29.37 o                         
  18   0   2       3893.36       4256.31        50.64 o                         
  20   0   2        555.42        555.33        33.42 o                         
  22   0   2        610.97        712.31        45.57 o                         
  24   0   2         31.51         39.50        37.47 o                         
 -25   1   2         70.89         72.02        20.81 o                         
 -23   1   2         21.46         29.95        18.19 o                         
 -21   1   2        265.18        297.41        22.14 o                         
 -19   1   2         48.12         82.96        21.04 o                         
 -17   1   2       1708.70       1581.60        35.78 o                         
 -15   1   2          0.30        -27.34        33.08 o                         
 -13   1   2        193.94        177.91        32.41 o                         
  -3   1   2         55.55         65.05        41.71 o                         
  -1   1   2         54.54         65.45        31.37 o                         
   1   1   2       1177.43       1371.13        39.66 o                         
   3   1   2         34.78         50.57        27.07 o                         
   5   1   2      32397.26      32120.51       221.80 o                         
   7   1   2      17430.50      16473.42      1286.38 o                         
   9   1   2        235.58        196.12        22.29 o                         
  11   1   2        334.44        306.19        20.26 o                         
  13   1   2         67.39         81.82        20.99 o                         
  15   1   2        182.21        162.60        20.40 o                         
  17   1   2        150.97        139.30        25.42 o                         
  19   1   2         17.24         59.85        23.58 o                         
  21   1   2         10.39         36.71        24.31 o                         
  23   1   2         15.41         36.71        30.53 o                         
  25   1   2          5.93         66.68        38.65 o                         
 -24   2   2          0.87         20.67        21.87 o                         
 -22   2   2        179.87        201.64        19.37 o                         
 -20   2   2       1486.42       1424.45        45.95 o                         
 -18   2   2         68.38         91.82        35.11 o                         
 -16   2   2       1130.69       1096.15        41.52 o                         
 -14   2   2       7804.16       7861.75        68.19 o                         
 -12   2   2       1410.84       1361.49        47.26 o                         
 -10   2   2       1713.68       1609.62        44.22 o                         
  -8   2   2      14206.90      14144.93       118.16 o                         
  -6   2   2       1950.06       1772.19       117.31 o                         
  -4   2   2      11176.82      10940.21        79.67 o                         
  -2   2   2       4245.52       4170.47       339.28 o                         
   0   2   2      38272.93      38011.59       459.63 o                         
   2   2   2     288098.06     312155.62     25152.33 o                         
   4   2   2        256.77        262.85        35.37 o                         
   6   2   2        813.87        830.50        63.47 o                         
   8   2   2       2028.00       2497.48        50.98 o                         
  10   2   2       1712.05       1494.84        43.55 o                         
  12   2   2        479.00        488.13        22.47 o                         
  14   2   2        570.95        660.53        25.59 o                         
  16   2   2          5.99         24.42        21.82 o                         
  18   2   2       1092.29       1176.34        29.71 o                         
  20   2   2          0.08         34.74        23.93 o                         
  22   2   2          5.22         64.37        30.51 o                         
  24   2   2          0.16         55.27        32.82 o                         
 -25   3   2         71.72         74.67        23.56 o                         
 -23   3   2        152.40        188.24        23.50 o                         
 -21   3   2         38.18         82.68        19.44 o                         
 -19   3   2        133.00        170.36        20.76 o                         
 -17   3   2        145.81        208.12        61.95 o                         
 -15   3   2        391.49        343.91        37.30 o                         
 -13   3   2       3605.34       3866.39        65.15 o                         
 -11   3   2          0.07          0.34        44.56 o                         
  -9   3   2        170.76        192.01        37.37 o                         
  -5   3   2      11309.13      10401.42        69.88 o                         
  -3   3   2      15468.21      14372.40       708.00 o                         
  -1   3   2        388.46        389.58        38.15 o                         
   1   3   2       3165.91       3240.74       113.09 o                         
   3   3   2       4689.18       5202.51       522.75 o                         
   5   3   2        973.07        733.50        37.92 o                         
   7   3   2       2761.72       2866.03       235.30 o                         
   9   3   2         86.61         82.71        43.89 o                         
  11   3   2          0.21        -13.17        41.86 o                         
  13   3   2        219.73        212.59        23.00 o                         
  15   3   2       1493.96       1562.23        27.48 o                         
  17   3   2        183.90        182.76        24.63 o                         
  19   3   2         56.47         77.79        25.21 o                         
  21   3   2        311.73        316.16        27.20 o                         
  23   3   2         11.23         10.08        26.91 o                         
 -24   4   2         27.31          0.59        24.26 o                         
 -22   4   2         16.65         17.58        22.24 o                         
 -20   4   2          5.59         29.11        21.88 o                         
 -18   4   2          0.63          1.37        22.69 o                         
 -16   4   2         19.81          4.56        21.69 o                         
 -14   4   2       1585.93       1474.75       116.30 o                         
 -12   4   2        363.72        377.90        46.76 o                         
 -10   4   2         81.94         98.58        27.68 o                         
  -8   4   2        148.84        187.36        27.34 o                         
  -6   4   2         21.57         27.68        26.67 o                         
  -4   4   2         91.09        115.79        35.11 o                         
  -2   4   2        701.55        676.26        29.66 o                         
   0   4   2       2444.33       2373.92        48.95 o                         
   2   4   2        428.00        434.14        46.59 o                         
   4   4   2       2316.46       2298.32       198.50 o                         
   6   4   2       1180.42       1216.81        71.06 o                         
   8   4   2         46.59         39.16        41.86 o                         
  10   4   2        404.05        400.04        48.61 o                         
  12   4   2        440.00        379.45        51.65 o                         
  14   4   2        148.28        214.22        26.50 o                         
  16   4   2          0.28         15.49        27.68 o                         
  18   4   2         12.72          9.76        24.84 o                         
  20   4   2         36.43          8.49        27.50 o                         
  22   4   2         13.91         28.03        28.03 o                         
 -23   5   2         17.73         28.28        23.86 o                         
 -21   5   2          0.13         45.92        23.81 o                         
 -19   5   2          1.46         14.30        31.78 o                         
 -17   5   2        363.38        431.10        37.81 o                         
 -15   5   2        172.25        200.19        30.05 o                         
 -13   5   2       1209.93       1380.73        41.52 o                         
 -11   5   2          5.21         -8.44        27.34 o                         
  -9   5   2          4.38         10.13        27.01 o                         
  -7   5   2        635.12        588.42        34.77 o                         
  -5   5   2        448.53        484.44        29.37 o                         
  -3   5   2       5856.64       5736.75       194.58 o                         
  -1   5   2        553.41        535.89        27.38 o                         
   1   5   2        424.08        424.60        26.72 o                         
   3   5   2        665.27        624.20        48.95 o                         
   5   5   2       4334.33       4489.24        96.21 o                         
   9   5   2          1.35         -4.05        68.19 o                         
  11   5   2          5.41          5.06        62.79 o                         
  13   5   2          1.59         13.17        25.09 o                         
  15   5   2        298.61        290.36        55.03 o                         
  17   5   2          0.03         18.74        23.70 o                         
  19   5   2          0.48         15.22        29.41 o                         
  21   5   2         19.07          7.41        22.29 o                         
 -20   6   2         66.47         92.06        25.16 o                         
 -18   6   2         11.25         17.89        33.76 o                         
 -16   6   2         34.57         44.90        32.41 o                         
 -14   6   2          1.19         13.17        31.06 o                         
 -12   6   2        550.20        666.40        37.47 o                         
 -10   6   2          9.72        -12.15        33.76 o                         
  -8   6   2         73.73        111.40        33.76 o                         
  -6   6   2         16.58         59.42        34.43 o                         
  -4   6   2         19.02         27.76        26.68 o                         
  -2   6   2         30.30         37.84        20.70 o                         
   0   6   2        858.19        822.08        29.13 o                         
   2   6   2        918.49        839.57        29.70 o                         
   4   6   2       3011.85       3015.27       108.87 o                         
   6   6   2        131.68        139.58        27.24 o                         
  10   6   2       1150.45       1101.55        32.41 o                         
  12   6   2          8.36         64.82        35.11 o                         
  14   6   2         23.55          5.74        30.05 o                         
  16   6   2         36.51         41.86        32.75 o                         
  18   6   2         12.06         19.01        26.69 o                         
  20   6   2         93.52         91.86        29.51 o                         
 -19   7   2          0.60         18.86        34.60 o                         
 -17   7   2         24.68         30.72        36.80 o                         
 -15   7   2          0.31        -15.19        33.08 o                         
 -13   7   2          0.03          9.11        31.06 o                         
 -11   7   2         81.92         76.63        31.06 o                         
  -9   7   2          9.77         -7.76        29.71 o                         
  -7   7   2          0.54         37.81        35.78 o                         
  -5   7   2        535.19        562.08        36.80 o                         
  -3   7   2        910.22        982.12        35.95 o                         
  -1   7   2         74.77         82.62        24.43 o                         
   1   7   2          0.15         20.37        21.77 o                         
   3   7   2         14.16         30.75        19.88 o                         
   5   7   2        510.83        506.20        25.34 o                         
   7   7   2        157.83        195.35        23.82 o                         
   9   7   2         13.02         35.66        28.19 o                         
  11   7   2          7.34         54.19        26.49 o                         
  13   7   2          1.47          1.42        24.08 o                         
  15   7   2         11.56         19.25        25.30 o                         
  17   7   2         10.17         58.76        31.49 o                         
 -16   8   2         44.10         82.12        29.03 o                         
 -14   8   2         66.89         62.45        36.46 o                         
 -12   8   2          2.34         50.64        34.43 o                         
 -10   8   2        106.28         85.75        40.17 o                         
  -8   8   2         49.56        108.03        31.06 o                         
  -6   8   2         48.87         39.16        37.47 o                         
  -4   8   2         48.49         78.32        36.46 o                         
  -2   8   2         41.08         36.98        27.34 o                         
   0   8   2        135.58        168.23        25.73 o                         
   2   8   2          2.35         15.56        23.88 o                         
   4   8   2         42.09         40.02        22.75 o                         
   6   8   2        182.17        150.73        23.51 o                         
   8   8   2         51.42         51.28        24.41 o                         
  10   8   2          2.83         18.83        24.79 o                         
  12   8   2         13.44         18.69        28.29 o                         
  14   8   2          0.01         12.38        60.60 o                         
  16   8   2          3.49         31.87        33.89 o                         
 -13   9   2          7.92        -25.41        26.85 o                         
 -11   9   2          5.08         20.95        27.50 o                         
  -9   9   2          3.01          3.71        43.55 o                         
  -7   9   2          0.01        -40.17        40.17 o                         
  -5   9   2          6.28         19.58        40.51 o                         
  -3   9   2         46.82         53.70        34.21 o                         
  -1   9   2         22.16         38.97        26.73 o                         
   1   9   2          0.41          3.32        23.34 o                         
   3   9   2         38.59         37.23        26.60 o                         
   5   9   2          4.74         10.18        29.46 o                         
   7   9   2          3.37          4.81        29.00 o                         
   9   9   2          0.28        -21.77        31.51 o                         
  11   9   2         10.68         22.23        30.21 o                         
  13   9   2          3.81         42.87        39.84 o                         
  -8  10   2         29.74         34.66        29.52 o                         
  -6  10   2        111.14        101.85        33.29 o                         
  -4  10   2         17.94         19.76        34.79 o                         
  -2  10   2          0.01        -12.12        30.76 o                         
   0  10   2         52.09         42.85        28.30 o                         
   2  10   2         59.65         55.42        31.63 o                         
   4  10   2          3.47         17.86        32.82 o                         
   6  10   2          0.98         37.42        34.24 o                         
 -26   1   3         18.62         50.32        22.15 o                         
 -24   1   3         66.87         90.01        20.09 o                         
 -22   1   3        127.22        129.02        19.05 o                         
 -20   1   3          9.18         35.26        17.06 o                         
 -18   1   3       1540.89       1769.64        43.21 o                         
 -16   1   3         98.86         90.47        27.34 o                         
  -6   1   3      11229.63      10980.98       301.30 o                         
  -4   1   3      10961.46      11013.75       283.73 o                         
  -2   1   3          3.78         29.91        28.62 o                         
   0   1   3       8015.09       8249.35        94.33 o                         
   2   1   3      14111.65      15651.31       337.77 o                         
   4   1   3       3382.56       3613.24        61.91 o                         
   6   1   3      12987.58      11567.14       307.37 o                         
   8   1   3        254.06        287.85        22.87 o                         
  10   1   3       1705.19       1577.17        24.53 o                         
  12   1   3          8.59         21.42        23.46 o                         
  14   1   3       1108.99       1077.78        78.66 o                         
  16   1   3       2928.33       2993.75       132.84 o                         
  18   1   3        376.10        387.66        22.92 o                         
  20   1   3         39.83         71.20        24.64 o                         
  22   1   3         56.79         67.20        24.47 o                         
  24   1   3         33.34         60.59        29.04 o                         
 -25   2   3         26.69         28.41        20.29 o                         
 -23   2   3          6.45         38.06        20.19 o                         
 -21   2   3        376.39        388.09        17.93 o                         
 -19   2   3        334.19        365.27        26.66 o                         
 -17   2   3       4367.87       4263.73        39.81 o                         
 -15   2   3          0.07        -13.84        34.43 o                         
 -13   2   3       3465.89       3227.68        51.65 o                         
 -11   2   3       5032.12       4339.35        59.08 o                         
  -9   2   3        742.82        759.24        45.91 o                         
  -7   2   3       1499.90       1215.24        29.71 o                         
  -5   2   3        848.46        851.64        39.50 o                         
  -3   2   3       1298.85       1492.81        97.23 o                         
  -1   2   3      25426.93      25328.04       766.22 o                         
   1   2   3      29342.31      29150.83       323.90 o                         
   3   2   3      63633.54      67288.12      1715.43 o                         
   5   2   3       7357.83       7739.53       260.75 o                         
   7   2   3       2651.30       2981.68       164.13 o                         
   9   2   3       2526.75       2225.84       190.74 o                         
  11   2   3       3995.77       4182.71        35.46 o                         
  13   2   3         61.04         46.56        19.32 o                         
  15   2   3         43.53         52.55        30.72 o                         
  17   2   3        119.10        185.55        45.74 o                         
  19   2   3        918.27        956.71        27.09 o                         
  21   2   3        520.86        569.10        55.53 o                         
  23   2   3          0.09         45.68        28.06 o                         
 -24   3   3          0.00         25.31        19.79 o                         
 -22   3   3         33.70         45.10        18.55 o                         
 -20   3   3         52.49         57.96        24.91 o                         
 -18   3   3        120.49        146.09        21.50 o                         
 -16   3   3       1261.28       1234.82        27.87 o                         
 -14   3   3       1930.64       1857.43        86.25 o                         
 -12   3   3         84.34         71.21        29.70 o                         
 -10   3   3         11.50          3.81        20.89 o                         
  -8   3   3        892.24        822.60        31.62 o                         
  -6   3   3        265.56        247.79        29.37 o                         
  -4   3   3       1364.27       1285.87        43.55 o                         
  -2   3   3       1533.27       1529.37        49.63 o                         
   0   3   3         85.92        116.18        20.72 o                         
   2   3   3          2.76          6.48        27.06 o                         
   4   3   3      10769.85      11313.25       612.22 o                         
   6   3   3       7632.04       7629.17       108.20 o                         
   8   3   3        773.80        755.27        53.51 o                         
  10   3   3        362.81        391.31        30.05 o                         
  12   3   3        105.00        130.27        22.13 o                         
  14   3   3        253.79        212.43        42.20 o                         
  16   3   3        327.30        331.69        23.46 o                         
  18   3   3          1.39          5.07        53.85 o                         
  20   3   3         11.88         33.29        29.18 o                         
  22   3   3         28.61         48.06        27.44 o                         
 -23   4   3        157.72        173.00        27.58 o                         
 -21   4   3         56.90         53.61        19.27 o                         
 -19   4   3        122.48        120.64        23.57 o                         
 -17   4   3        151.88        161.60        22.74 o                         
 -15   4   3        150.26        171.07        22.55 o                         
 -13   4   3        283.93        262.08        23.76 o                         
 -11   4   3         69.94         77.31        33.42 o                         
  -9   4   3       1202.08       1174.47        33.42 o                         
  -7   4   3        792.27        703.20        29.71 o                         
  -5   4   3        845.90        929.04        37.81 o                         
  -3   4   3        813.84        669.22        27.96 o                         
  -1   4   3        495.51        577.59        29.37 o                         
   1   4   3       3010.29       2645.63        38.76 o                         
   3   4   3      15401.08      15116.28      1658.23 o                         
   5   4   3       4117.70       4218.46       314.97 o                         
   7   4   3          0.59          5.37        30.29 o                         
   9   4   3        101.08         85.74        23.36 o                         
  11   4   3       1477.58       1523.70        61.27 o                         
  13   4   3        167.95        195.45        23.31 o                         
  15   4   3        505.42        554.50        25.29 o                         
  17   4   3         89.13         93.61        29.03 o                         
  19   4   3         28.46         42.51        25.22 o                         
  21   4   3        125.76         91.53        29.58 o                         
  23   4   3         76.32         69.68        29.82 o                         
 -22   5   3        171.69        165.02        37.60 o                         
 -20   5   3          0.00          0.26        34.05 o                         
 -18   5   3          0.02         -6.75        31.06 o                         
 -16   5   3        144.37        143.81        30.72 o                         
 -14   5   3       1315.29       1274.06        33.76 o                         
 -12   5   3         19.23         27.34        28.02 o                         
 -10   5   3        601.65        508.07        35.45 o                         
  -8   5   3        561.32        597.19        36.80 o                         
  -6   5   3         32.75         32.07        26.33 o                         
  -4   5   3        177.00        139.44        22.84 o                         
  -2   5   3         69.86         79.28        20.65 o                         
   0   5   3        127.13        155.92        20.55 o                         
   2   5   3        353.06        412.19        42.20 o                         
   4   5   3        561.77        563.77        50.64 o                         
   6   5   3         37.02         36.97        33.97 o                         
   8   5   3         10.36         15.07        23.88 o                         
  10   5   3        129.75        161.75        24.77 o                         
  12   5   3          7.22         -5.84        26.16 o                         
  14   5   3         18.30         27.68        28.90 o                         
  16   5   3          7.75         63.91        29.91 o                         
  18   5   3          0.50         -4.66        45.74 o                         
  20   5   3        139.28        151.51        27.00 o                         
 -21   6   3         47.37         12.31        26.23 o                         
 -19   6   3         11.23         51.65        35.11 o                         
 -17   6   3         15.94        -30.05        32.41 o                         
 -15   6   3          4.06         35.11        30.72 o                         
 -13   6   3        763.27        858.82        39.84 o                         
 -11   6   3       1698.73       1938.77        42.54 o                         
  -9   6   3        339.77        372.70        29.03 o                         
  -7   6   3        786.69        840.26        31.40 o                         
  -5   6   3         93.75         56.04        33.76 o                         
  -3   6   3        852.40        907.72        27.70 o                         
  -1   6   3        118.11        152.08        21.21 o                         
   1   6   3       2116.12       2221.31        29.27 o                         
   3   6   3        231.23        215.24        21.02 o                         
   5   6   3       4852.04       4488.73       284.42 o                         
   7   6   3        112.22        138.41        28.36 o                         
   9   6   3       1244.76       1270.68        34.10 o                         
  11   6   3        124.77        229.22        29.03 o                         
  13   6   3         55.91         40.17        36.80 o                         
  15   6   3         16.67         28.69        31.40 o                         
  17   6   3         43.94         68.87        34.10 o                         
  19   6   3          1.83         49.38        26.47 o                         
 -20   7   3         25.40         70.22        39.16 o                         
 -18   7   3          6.97         70.22        43.89 o                         
 -16   7   3          0.68         41.19        41.19 o                         
 -14   7   3         38.05         61.78        31.73 o                         
 -12   7   3        715.45        698.47        40.85 o                         
 -10   7   3         75.74         94.52        27.68 o                         
  -8   7   3          0.72         -3.04        34.77 o                         
  -6   7   3        103.49        107.35        34.43 o                         
  -4   7   3        191.71        180.47        29.65 o                         
  -2   7   3        258.71        316.09        24.09 o                         
   0   7   3        134.51        133.14        22.69 o                         
   2   7   3        196.70        212.85        22.60 o                         
   4   7   3          4.47          1.79        20.20 o                         
   6   7   3        128.79        121.96        25.30 o                         
   8   7   3        165.86        132.96        27.09 o                         
  10   7   3         14.67         32.85        35.62 o                         
  12   7   3          1.37         -8.82        27.07 o                         
  14   7   3         25.88         65.38        28.19 o                         
  16   7   3         16.65         25.58        27.73 o                         
  18   7   3         43.57         -7.57        29.27 o                         
 -17   8   3          0.18         -6.97        26.60 o                         
 -15   8   3        152.80        165.08        44.22 o                         
 -13   8   3         35.03         41.19        33.08 o                         
 -11   8   3         14.60        -12.15        39.84 o                         
  -9   8   3          6.93         36.80        31.73 o                         
  -7   8   3          0.01         -6.41        32.41 o                         
  -5   8   3         36.69         76.97        36.46 o                         
  -3   8   3        115.13        134.49        30.17 o                         
  -1   8   3        122.64        126.56        25.51 o                         
   1   8   3         61.67         72.85        23.79 o                         
   3   8   3          1.28         -5.14        23.16 o                         
   5   8   3         10.02         15.71        23.27 o                         
   7   8   3          1.65         29.20        26.97 o                         
   9   8   3        101.72        111.79        29.35 o                         
  11   8   3          5.56         19.12        26.02 o                         
  13   8   3         33.39         40.41        30.67 o                         
  15   8   3          4.09         31.57        26.25 o                         
 -14   9   3          7.65         22.28        39.16 o                         
 -12   9   3          0.51         42.20        44.90 o                         
 -10   9   3          8.48         20.26        43.55 o                         
  -8   9   3         32.07         38.82        42.20 o                         
  -6   9   3         58.72         59.42        40.85 o                         
  -4   9   3         57.00          7.09        47.60 o                         
  -2   9   3        232.72        221.41        30.76 o                         
   0   9   3          0.39         11.96        28.24 o                         
   2   9   3         30.33         29.38        22.96 o                         
   4   9   3         65.17         34.26        42.87 o                         
   6   9   3         85.30         95.60        29.81 o                         
   8   9   3         21.17         98.82        26.92 o                         
  10   9   3          8.43         54.39        28.22 o                         
  12   9   3          5.28        -34.01        34.01 o                         
  -7  10   3          0.70         17.71        32.82 o                         
  -5  10   3          2.58         17.81        31.87 o                         
  -3  10   3         13.61         22.46        34.03 o                         
  -1  10   3          6.89         23.12        29.58 o                         
   1  10   3          0.22         27.57        29.39 o                         
   3  10   3          4.96         37.45        34.70 o                         
   5  10   3         24.55         17.86        35.85 o                         
   7  10   3         25.24         43.55        48.61 o                         
 -26   0   4         89.57         86.81        29.84 o                         
 -24   0   4         13.52         28.88        38.82 o                         
 -22   0   4          7.04         24.98        32.58 o                         
 -20   0   4        551.05        569.81        80.51 o                         
 -18   0   4       8992.74       9193.87        64.48 o                         
 -16   0   4       7618.89       6555.96        52.33 o                         
 -10   0   4       1497.28       1209.92        41.19 o                         
  -8   0   4       6751.96       5721.78        60.09 o                         
  -6   0   4      24452.90      22285.87       120.86 o                         
  -4   0   4      18900.06      18650.61       459.29 o                         
  -2   0   4      52181.21      49780.61      4180.18 o                         
   0   0   4      14832.24      15760.04       868.78 o                         
   2   0   4     190173.31     190440.33     12299.85 o                         
   4   0   4       9089.67       9000.75        56.02 o                         
   6   0   4         70.29         58.07        38.15 o                         
   8   0   4        585.69        749.78        38.82 o                         
  10   0   4         75.28         32.75        27.01 o                         
  12   0   4       7188.18       6981.66        53.34 o                         
  14   0   4          0.11         27.34        28.36 o                         
  16   0   4         40.38         68.87        35.11 o                         
  18   0   4        363.81        418.61        37.81 o                         
  20   0   4          0.25         37.81        38.49 o                         
  22   0   4          0.04         -5.74        41.52 o                         
  24   0   4        101.25        100.94        38.82 o                         
 -25   1   4         19.06         15.66        18.87 o                         
 -23   1   4          1.01         11.97        20.03 o                         
 -21   1   4         24.31         44.00        16.48 o                         
 -19   1   4        644.08        647.10        21.00 o                         
 -17   1   4        944.26        962.31        53.83 o                         
 -15   1   4       2093.85       1818.92        37.13 o                         
 -13   1   4       2384.64       2059.62        43.21 o                         
 -11   1   4       9903.06       9140.19        72.24 o                         
  -9   1   4       1184.41       1113.38        26.33 o                         
  -7   1   4       6542.36       5729.91        48.01 o                         
  -5   1   4        679.90        836.81        28.84 o                         
  -3   1   4       8965.69       8674.51       139.31 o                         
  -1   1   4          4.19         18.31        24.82 o                         
   1   1   4      11952.87      13078.14       294.75 o                         
   3   1   4       2427.82       2515.39        45.46 o                         
   5   1   4       2298.21       2883.36        30.15 o                         
   7   1   4       5183.34       5615.93       147.64 o                         
   9   1   4        602.50        614.16        23.42 o                         
  11   1   4        237.49        272.58        27.34 o                         
  13   1   4        137.38        145.58        19.93 o                         
  15   1   4        319.49        344.89        22.92 o                         
  17   1   4        393.16        402.71        41.69 o                         
  19   1   4         42.57         35.08        24.00 o                         
  21   1   4          0.37        -15.63        25.71 o                         
  23   1   4        119.35        134.03        74.44 o                         
 -26   2   4         39.25         39.06        20.94 o                         
 -24   2   4        124.93        188.16        20.56 o                         
 -22   2   4         86.77        109.21        17.62 o                         
 -20   2   4        175.28        173.24        20.22 o                         
 -18   2   4        641.07        630.24        20.97 o                         
 -16   2   4       1111.34       1030.06        22.74 o                         
 -14   2   4         48.81         38.16        18.27 o                         
 -12   2   4       6898.95       6568.50       265.85 o                         
 -10   2   4        267.73        247.13        22.04 o                         
  -8   2   4       5573.50       5093.40       166.60 o                         
  -6   2   4       2605.48       2640.92        37.79 o                         
  -4   2   4        132.78        129.63        23.87 o                         
  -2   2   4       1420.52       1265.61        48.82 o                         
   0   2   4          7.89         13.24        20.82 o                         
   2   2   4      21742.17      22274.31       357.09 o                         
   4   2   4       3893.80       4373.98       207.17 o                         
   6   2   4       9549.84      10306.47       203.72 o                         
   8   2   4       1014.88        856.02        19.70 o                         
  10   2   4       1170.27       1152.43        63.80 o                         
  12   2   4         74.69        101.20        24.02 o                         
  14   2   4        174.00        162.76        21.88 o                         
  16   2   4         40.27         61.66        22.22 o                         
  18   2   4        114.47         96.47        24.09 o                         
  20   2   4       1209.97       1145.02        80.51 o                         
  22   2   4          0.01        -19.83        26.85 o                         
  24   2   4         82.74         43.32        34.60 o                         
 -25   3   4         86.27         74.71        22.59 o                         
 -23   3   4         73.79         78.49        20.54 o                         
 -21   3   4         82.48         67.21        21.66 o                         
 -19   3   4         20.29         25.88        21.83 o                         
 -17   3   4        394.78        386.74        21.38 o                         
 -15   3   4        402.98        428.51        21.25 o                         
 -13   3   4         28.52         25.47        19.94 o                         
 -11   3   4       1117.30       1057.48        47.14 o                         
  -9   3   4       1784.32       1586.00       114.74 o                         
  -7   3   4        179.59        140.77        33.42 o                         
  -5   3   4          0.17         62.45        35.45 o                         
  -3   3   4      11336.82      11111.45       820.00 o                         
  -1   3   4       4694.52       4675.59        87.29 o                         
   1   3   4        531.96        534.52        22.41 o                         
   3   3   4       1107.16       1033.60        26.02 o                         
   5   3   4       1963.80       1977.98        29.00 o                         
   7   3   4       7375.29       7071.16       396.59 o                         
   9   3   4        458.89        483.91        76.29 o                         
  11   3   4        166.63        179.38        22.44 o                         
  13   3   4        109.28        112.51        24.99 o                         
  15   3   4        234.29        275.71        41.52 o                         
  17   3   4        109.20        117.44        28.53 o                         
  19   3   4        131.85        165.88        29.05 o                         
  21   3   4         36.76         48.95        27.41 o                         
  23   3   4         17.00         24.04        35.12 o                         
 -24   4   4         16.39         20.50        22.30 o                         
 -22   4   4         45.26         51.90        28.76 o                         
 -20   4   4        175.99        139.00        24.34 o                         
 -18   4   4        240.25        255.19        23.10 o                         
 -16   4   4        315.75        331.96        26.28 o                         
 -14   4   4         42.65         43.56        26.44 o                         
 -12   4   4       3833.40       3973.41        42.20 o                         
 -10   4   4         88.19        101.61        28.02 o                         
  -8   4   4        675.02        700.83        35.78 o                         
  -6   4   4       2071.27       1844.92        37.13 o                         
  -4   4   4        383.71        368.39        30.12 o                         
  -2   4   4         37.38         65.91        25.63 o                         
   0   4   4        482.65        458.26        20.91 o                         
   2   4   4       1128.13       1089.12        29.85 o                         
   4   4   4      27053.70      27325.44      1009.73 o                         
   6   4   4        167.52        161.32        20.08 o                         
   8   4   4         63.43         94.72        20.96 o                         
  10   4   4        377.44        318.56        26.85 o                         
  12   4   4        692.81        673.91        29.54 o                         
  14   4   4        110.28         84.46        23.63 o                         
  16   4   4          2.64         -5.04        26.24 o                         
  18   4   4         19.51         28.70        28.53 o                         
  20   4   4        204.99        199.77        29.13 o                         
  22   4   4         89.18         98.81        29.90 o                         
 -23   5   4          0.29         61.43        26.50 o                         
 -21   5   4         17.71         48.95        34.43 o                         
 -19   5   4         14.59          8.10        31.73 o                         
 -17   5   4         29.36        -13.50        29.71 o                         
 -15   5   4        115.79        209.98        29.71 o                         
 -13   5   4          8.27          7.43        33.76 o                         
 -11   5   4        398.45        386.88        35.78 o                         
  -9   5   4        109.42        134.70        34.10 o                         
  -7   5   4        258.20        276.82        34.10 o                         
  -5   5   4         30.61          4.05        25.99 o                         
  -3   5   4       5677.52       5360.24       203.23 o                         
  -1   5   4       2510.71       2410.85        91.82 o                         
   1   5   4        517.64        487.70        27.68 o                         
   3   5   4       1900.34       2161.35       119.81 o                         
   5   5   4       1488.22       1433.32        63.91 o                         
   7   5   4       2773.70       2750.66       177.44 o                         
   9   5   4        295.55        347.98        56.04 o                         
  11   5   4          0.18         24.12        36.46 o                         
  13   5   4         67.47         40.98        24.71 o                         
  15   5   4        250.74        276.66        44.73 o                         
  17   5   4        109.92         83.35        32.22 o                         
  19   5   4         94.81         80.60        30.19 o                         
  21   5   4          5.79         27.87        28.44 o                         
 -22   6   4         74.55        110.73        38.82 o                         
 -20   6   4          1.39          1.35        35.45 o                         
 -18   6   4          1.26         24.64        32.75 o                         
 -16   6   4        140.87        194.45        32.07 o                         
 -14   6   4        185.92        197.49        31.40 o                         
 -12   6   4         71.87        102.29        30.38 o                         
 -10   6   4        700.85        798.40        30.72 o                         
  -8   6   4        727.40        720.41        37.13 o                         
  -6   6   4         94.59        124.23        33.76 o                         
  -4   6   4        120.43        115.29        27.46 o                         
  -2   6   4         12.85         29.90        21.60 o                         
   0   6   4        558.18        587.99        32.36 o                         
   2   6   4        710.51        717.16        33.42 o                         
   4   6   4         54.19         84.00        28.01 o                         
   6   6   4       2888.94       2940.27        37.98 o                         
   8   6   4         50.87         27.68        27.68 o                         
  10   6   4          5.17        -26.67        27.34 o                         
  12   6   4         91.16         68.19        29.03 o                         
  14   6   4         36.34         50.98        37.81 o                         
  16   6   4         31.55         79.00        32.07 o                         
  18   6   4          0.81         -1.35        35.11 o                         
 -19   7   4          0.17         50.98        45.57 o                         
 -17   7   4          1.22        -35.11        35.11 o                         
 -15   7   4        129.65        194.45        40.17 o                         
 -13   7   4         97.24        123.56        31.06 o                         
 -11   7   4        175.23        174.53        39.16 o                         
  -9   7   4         15.50          8.44        30.38 o                         
  -7   7   4        183.96        160.69        37.13 o                         
  -5   7   4         10.72         14.52        29.37 o                         
  -3   7   4        202.98        241.87        25.24 o                         
  -1   7   4        894.15        882.13        26.64 o                         
   1   7   4        131.97        139.30        23.08 o                         
   3   7   4          2.28         25.35        21.00 o                         
   5   7   4         12.67         45.62        22.94 o                         
   7   7   4        130.42        146.85        37.47 o                         
   9   7   4         78.69         79.33        36.80 o                         
  11   7   4         18.97        109.04        36.80 o                         
  13   7   4         62.98         86.42        39.50 o                         
  15   7   4          0.35         46.20        24.22 o                         
  17   7   4          1.12         15.04        29.27 o                         
 -16   8   4          0.09         -7.76        35.78 o                         
 -14   8   4          1.64         53.68        42.20 o                         
 -12   8   4         65.97         87.10        34.43 o                         
 -10   8   4        555.38        608.00        35.45 o                         
  -8   8   4        110.16        110.39        39.84 o                         
  -6   8   4          5.66         43.55        36.80 o                         
  -4   8   4        144.41        175.21        37.81 o                         
  -2   8   4         68.76         72.65        26.29 o                         
   0   8   4         12.14         28.05        24.87 o                         
   2   8   4        628.38        645.28        27.73 o                         
   4   8   4        239.76        203.73        23.64 o                         
   6   8   4        758.65        609.35        27.05 o                         
   8   8   4         40.36         26.08        24.90 o                         
  10   8   4        554.59        481.67        30.77 o                         
  12   8   4         49.49         38.75        24.22 o                         
  14   8   4          0.04         37.42        26.36 o                         
 -13   9   4         11.62         -5.40        47.26 o                         
 -11   9   4         11.09         -1.01        35.78 o                         
  -9   9   4         19.24         40.85        41.86 o                         
  -7   9   4          2.67         -3.38        39.84 o                         
  -5   9   4          6.43         16.20        40.51 o                         
  -3   9   4         13.24         22.81        33.48 o                         
  -1   9   4         21.76         22.51        29.28 o                         
   1   9   4          1.08         13.94        27.20 o                         
   3   9   4         26.25         53.36        28.79 o                         
   5   9   4          8.94         10.08        29.96 o                         
   7   9   4         39.55         31.45        30.43 o                         
   9   9   4          0.86         19.65        31.74 o                         
  11   9   4         22.98         49.93        32.58 o                         
  -8  10   4          9.47         26.33        46.59 o                         
  -6  10   4          0.32         17.89        47.60 o                         
  -4  10   4          1.71        -11.82        46.25 o                         
  -2  10   4         54.16         45.47        41.32 o                         
   0  10   4         38.37         21.34        28.55 o                         
   2  10   4         31.25         49.96        31.03 o                         
   4  10   4         38.41         43.80        33.77 o                         
   6  10   4          4.41        -11.38        35.09 o                         
 -26   1   5          0.61        -18.67        21.54 o                         
 -24   1   5        160.56        183.14        29.48 o                         
 -22   1   5         95.67         84.55        18.14 o                         
 -20   1   5         26.98         31.17        19.07 o                         
 -18   1   5         39.90         75.91        23.80 o                         
 -16   1   5       2111.07       1964.61        44.90 o                         
 -14   1   5       6357.53       5660.04       427.72 o                         
 -12   1   5       1986.48       1649.32        72.58 o                         
 -10   1   5       1996.87       1844.85        29.07 o                         
  -8   1   5       1024.42        914.58        26.59 o                         
  -6   1   5      39286.16      34427.84       794.05 o                         
  -4   1   5        931.06        881.17        22.89 o                         
  -2   1   5      22993.56      23269.60      1208.08 o                         
   0   1   5        802.79        643.06        25.24 o                         
   2   1   5       3512.10       3859.81        76.99 o                         
   4   1   5        162.30        123.89        17.69 o                         
   6   1   5      11827.00      11174.35        49.22 o                         
   8   1   5       3726.84       3511.72       143.81 o                         
  10   1   5       2517.40       2233.59        27.24 o                         
  12   1   5         66.30         76.54        21.08 o                         
  14   1   5         11.00         16.97        19.56 o                         
  16   1   5       1169.14       1222.12        28.02 o                         
  18   1   5        382.66        407.59        23.23 o                         
  20   1   5          0.02          0.94        25.15 o                         
  22   1   5         34.77         37.70        27.16 o                         
  24   1   5          7.92         20.93        34.61 o                         
 -25   2   5          0.55         18.55        21.18 o                         
 -23   2   5         22.62         21.00        20.46 o                         
 -21   2   5        224.38        262.21        21.02 o                         
 -19   2   5        188.37        199.51        20.26 o                         
 -17   2   5       2036.24       2091.13        60.34 o                         
 -15   2   5        466.05        447.49        26.44 o                         
 -13   2   5        330.73        319.10        25.06 o                         
 -11   2   5       5293.62       5142.74       188.71 o                         
  -9   2   5       2231.89       2402.35       132.84 o                         
  -7   2   5        509.01        448.28        29.38 o                         
  -5   2   5        116.37        144.81        19.02 o                         
  -3   2   5       2771.96       2637.07       106.37 o                         
  -1   2   5       1279.67       1183.45        24.70 o                         
   1   2   5        120.13        112.05        18.65 o                         
   3   2   5      28601.64      30692.48       260.12 o                         
   5   2   5       2233.99       2482.36        95.47 o                         
   7   2   5       1189.34       1364.48        41.44 o                         
   9   2   5       3295.31       3835.55       149.38 o                         
  11   2   5          6.26         18.50        21.14 o                         
  13   2   5       1711.77       1832.95        93.68 o                         
  15   2   5         19.11         19.06        22.06 o                         
  17   2   5         17.39         43.58        26.01 o                         
  19   2   5         35.55         25.00        27.53 o                         
  21   2   5         15.12         15.65        29.29 o                         
  23   2   5         30.76         61.73        29.28 o                         
 -24   3   5         12.73         40.59        22.02 o                         
 -22   3   5         30.65         16.26        22.26 o                         
 -20   3   5          9.61         29.11        23.30 o                         
 -18   3   5        180.96        182.33        21.43 o                         
 -16   3   5        690.09        622.27        31.21 o                         
 -14   3   5       1320.70       1301.96        31.06 o                         
 -12   3   5       3544.02       3791.86       136.05 o                         
 -10   3   5         16.94         34.35        20.41 o                         
  -8   3   5        379.93        309.61        25.92 o                         
  -6   3   5       3815.94       3709.08        49.96 o                         
  -4   3   5        360.54        336.60        21.02 o                         
  -2   3   5       2972.97       2804.06        92.00 o                         
   0   3   5        221.77        246.12        20.97 o                         
   2   3   5        351.40        357.75        22.66 o                         
   4   3   5      13205.53      14726.13       275.82 o                         
   6   3   5        171.18        215.89        20.25 o                         
   8   3   5       4125.06       4222.05       234.37 o                         
  10   3   5        688.52        797.42        26.68 o                         
  12   3   5        153.88        154.08        24.37 o                         
  14   3   5        130.50        134.53        22.05 o                         
  16   3   5         52.36         45.78        28.36 o                         
  18   3   5         95.11         91.54        31.06 o                         
  20   3   5        286.97        261.29        28.90 o                         
  22   3   5        163.64        165.67        29.49 o                         
 -23   4   5         48.52         43.71        26.97 o                         
 -21   4   5         54.14         75.86        27.92 o                         
 -19   4   5        769.91        809.22        77.59 o                         
 -17   4   5        257.91        256.69        23.91 o                         
 -15   4   5       3524.33       3490.73       123.80 o                         
 -13   4   5        792.84        712.54        27.95 o                         
 -11   4   5      13538.36      13298.94        69.54 o                         
  -9   4   5       1480.93       1288.91        38.15 o                         
  -7   4   5       4029.29       3817.78        43.21 o                         
  -5   4   5        473.65        466.21        35.78 o                         
  -3   4   5        322.85        326.56        29.29 o                         
  -1   4   5        150.55        100.55        18.96 o                         
   1   4   5       1632.60       1783.96        32.03 o                         
   3   4   5      14396.75      14679.67       679.29 o                         
   5   4   5       9682.29       9866.83       266.12 o                         
   7   4   5          1.06         15.85        21.59 o                         
   9   4   5        321.19        324.41        20.14 o                         
  11   4   5       1720.43       1831.04        30.11 o                         
  13   4   5          2.69        -10.83        44.39 o                         
  15   4   5          3.57         -5.45        24.41 o                         
  17   4   5          3.98         21.76        38.82 o                         
  19   4   5          0.12          1.71        26.07 o                         
  21   4   5        469.16        387.90        63.64 o                         
 -22   5   5          4.23         13.50        35.45 o                         
 -20   5   5         25.90         61.78        32.07 o                         
 -18   5   5          9.70         45.91        37.13 o                         
 -16   5   5          9.58         21.27        29.03 o                         
 -14   5   5         46.16         12.15        34.43 o                         
 -12   5   5        506.61        479.04        36.12 o                         
 -10   5   5        145.90        138.41        28.02 o                         
  -8   5   5          0.02          1.69        28.02 o                         
  -6   5   5        475.06        506.38        28.69 o                         
  -4   5   5        512.65        495.53        29.69 o                         
  -2   5   5        472.25        433.30        27.25 o                         
   0   5   5          6.19         22.26        23.95 o                         
   2   5   5        193.49        216.14        22.00 o                         
   4   5   5        247.33        253.27        22.69 o                         
   6   5   5        119.64        133.00        20.01 o                         
   8   5   5          0.01         19.04        20.36 o                         
  10   5   5        146.26        180.71        31.73 o                         
  12   5   5        247.95        236.25        25.65 o                         
  14   5   5         98.24         87.69        26.01 o                         
  16   5   5          0.87          0.73        36.63 o                         
  18   5   5         23.20         28.06        34.10 o                         
  20   5   5         25.75         -0.57        29.62 o                         
 -21   6   5         36.24         60.09        36.46 o                         
 -19   6   5          0.38         15.87        34.77 o                         
 -17   6   5        131.04        125.58        33.76 o                         
 -15   6   5          7.24          4.73        30.38 o                         
 -13   6   5        447.74        521.91        31.73 o                         
 -11   6   5         18.22         34.77        35.78 o                         
  -9   6   5         89.84        116.81        34.10 o                         
  -7   6   5        675.26        707.25        30.72 o                         
  -5   6   5         16.69         36.80        33.42 o                         
  -3   6   5       1156.91       1143.43        44.96 o                         
  -1   6   5       1296.93       1290.61        33.97 o                         
   1   6   5         85.10         97.77        26.07 o                         
   3   6   5          0.38         11.43        26.09 o                         
   5   6   5        942.78        948.64        32.47 o                         
   7   6   5        218.56        216.88        22.84 o                         
   9   6   5          0.05         36.17        43.55 o                         
  11   6   5       1222.37       1194.20       194.11 o                         
  13   6   5        129.57        124.74        28.86 o                         
  15   6   5          1.04          8.94        34.18 o                         
  17   6   5        117.63         63.49        31.88 o                         
  19   6   5          5.04        -17.10        31.41 o                         
 -20   7   5         50.55         34.43        38.15 o                         
 -18   7   5          3.91         50.30        34.43 o                         
 -16   7   5          3.10         29.71        32.75 o                         
 -14   7   5         71.94        108.37        32.41 o                         
 -12   7   5          1.94          5.40        29.71 o                         
 -10   7   5         16.01        -30.72        30.72 o                         
  -8   7   5         59.06         38.82        29.03 o                         
  -6   7   5        237.24        283.91        35.78 o                         
  -4   7   5         22.45         27.26        27.56 o                         
  -2   7   5        275.04        272.78        24.39 o                         
   0   7   5         98.15         98.24        24.16 o                         
   2   7   5         28.10         28.35        21.32 o                         
   4   7   5          0.26          4.55        28.08 o                         
   6   7   5        288.44        328.76        28.97 o                         
   8   7   5         40.29         67.86        30.72 o                         
  10   7   5          3.49         19.92        37.81 o                         
  12   7   5          8.37         18.57        31.73 o                         
  14   7   5         14.39         48.61        32.75 o                         
  16   7   5         41.53         87.77        44.90 o                         
 -17   8   5         30.51        -18.23        48.61 o                         
 -15   8   5         53.42         73.59        34.77 o                         
 -13   8   5         22.03         37.47        33.42 o                         
 -11   8   5          4.39         20.26        32.75 o                         
  -9   8   5        172.49        180.95        40.17 o                         
  -7   8   5          2.64         52.66        38.49 o                         
  -5   8   5          0.03        -35.78        35.78 o                         
  -3   8   5         36.42         38.35        27.45 o                         
  -1   8   5         88.66        102.98        26.36 o                         
   1   8   5         69.88         61.39        24.35 o                         
   3   8   5        123.42        143.02        23.86 o                         
   5   8   5        407.68        331.59        27.26 o                         
   7   8   5        364.86        266.00        28.65 o                         
   9   8   5          2.13         47.09        29.36 o                         
  11   8   5         10.04         48.91        26.60 o                         
  13   8   5         81.47         78.78        40.68 o                         
  15   8   5          3.72         38.26        27.09 o                         
 -14   9   5          9.11          4.05        46.92 o                         
 -12   9   5          0.20         -2.03        36.80 o                         
 -10   9   5        135.19        110.73        43.89 o                         
  -8   9   5          0.56         -4.05        41.86 o                         
  -6   9   5         45.35         83.38        40.51 o                         
  -4   9   5         14.21         11.82        40.85 o                         
  -2   9   5          2.85          6.25        31.45 o                         
   0   9   5         44.11         31.35        28.64 o                         
   2   9   5         67.39         69.32        26.12 o                         
   4   9   5          0.17         -9.14        27.42 o                         
   6   9   5         31.52         38.65        30.08 o                         
   8   9   5         11.31          8.33        35.95 o                         
  10   9   5         25.39         40.42        29.10 o                         
  -7  10   5         13.95         45.91        47.60 o                         
  -5  10   5          0.07         45.91        44.90 o                         
  -3  10   5          9.92         20.93        45.91 o                         
  -1  10   5         14.16         23.03        36.27 o                         
   1  10   5          7.61         27.09        29.33 o                         
   3  10   5         82.39         55.50        35.40 o                         
   5  10   5        108.62         56.72        34.85 o                         
 -26   0   6        135.38        132.01        29.12 o                         
 -24   0   6          0.18         31.13        25.53 o                         
 -22   0   6        260.59        298.22        28.04 o                         
 -20   0   6        628.28        615.76        32.07 o                         
 -18   0   6          0.37        -10.47        29.03 o                         
 -16   0   6       1835.85       1800.69        40.17 o                         
 -14   0   6       1059.72        951.32        31.40 o                         
 -12   0   6        651.37        665.72        37.47 o                         
 -10   0   6      38549.26      34494.39       120.86 o                         
  -8   0   6      33123.97      32590.06       126.93 o                         
  -6   0   6      30484.48      27494.66       277.84 o                         
  -4   0   6       9299.57      10247.93        63.58 o                         
  -2   0   6      16014.03      15628.16       588.92 o                         
   0   0   6      28640.03      32350.05       274.12 o                         
   2   0   6       6558.95       6339.65       251.33 o                         
   4   0   6      33488.46      33005.97       731.05 o                         
   6   0   6       4997.06       5717.16       335.73 o                         
   8   0   6      14105.40      13690.54        72.92 o                         
  10   0   6       1880.01       2232.47        42.87 o                         
  12   0   6       1459.31       1520.50        41.19 o                         
  14   0   6         85.07         58.74        28.02 o                         
  16   0   6        312.35        277.83        30.38 o                         
  18   0   6         89.54         90.47        31.40 o                         
  20   0   6         73.57         73.59        34.77 o                         
  22   0   6        495.11        450.00        45.24 o                         
 -25   1   6         82.58         87.77        19.38 o                         
 -23   1   6        114.28        141.06        22.40 o                         
 -21   1   6          0.43         25.07        19.46 o                         
 -19   1   6        103.43        142.57        22.71 o                         
 -17   1   6          0.84         27.54        19.09 o                         
 -15   1   6        927.14        859.91        29.03 o                         
 -13   1   6        343.58        374.67        23.99 o                         
 -11   1   6        915.65       1032.49        54.18 o                         
  -9   1   6       2544.95       2469.22        31.42 o                         
  -7   1   6        916.55        858.60        19.18 o                         
  -5   1   6        577.10        595.22        20.67 o                         
  -3   1   6       1160.66       1461.53        49.09 o                         
  -1   1   6       2310.58       2506.70        78.84 o                         
   1   1   6       8424.66       9286.74       200.02 o                         
   3   1   6      12574.72      13940.60       382.26 o                         
   5   1   6          0.59         21.75        17.52 o                         
   7   1   6       9433.07       9822.76       472.58 o                         
   9   1   6       1526.33       1696.54        25.56 o                         
  11   1   6        562.73        555.67        23.25 o                         
  13   1   6         25.14         44.63        25.32 o                         
  15   1   6         91.47        110.08        21.01 o                         
  17   1   6        185.76        218.76        26.72 o                         
  19   1   6         71.19         47.12        22.55 o                         
  21   1   6          0.08         -9.71        27.09 o                         
  23   1   6        117.06         78.40        33.52 o                         
 -26   2   6         12.53         28.42        20.63 o                         
 -24   2   6          3.07         38.85        20.97 o                         
 -22   2   6          2.30          6.55        20.77 o                         
 -20   2   6         25.78         32.75        21.18 o                         
 -18   2   6        839.76        829.70        21.91 o                         
 -16   2   6        897.06        799.07        35.78 o                         
 -14   2   6       2344.15       2064.10       129.13 o                         
 -12   2   6       1610.20       1695.61        89.97 o                         
 -10   2   6         78.21         41.00        24.33 o                         
  -8   2   6        344.82        273.24        23.36 o                         
  -6   2   6       1412.86       1354.59        27.28 o                         
  -4   2   6       1459.72       1300.08        39.87 o                         
  -2   2   6       6220.62       6049.72       140.92 o                         
   0   2   6      16530.93      16815.43       318.87 o                         
   2   2   6       7784.98       7054.51        86.93 o                         
   4   2   6      17321.17      18510.08       405.92 o                         
   6   2   6       6207.60       6754.74        43.91 o                         
   8   2   6       2338.57       2396.73        93.69 o                         
  10   2   6        112.14        133.29        21.77 o                         
  12   2   6       1170.09       1059.45        24.74 o                         
  14   2   6         15.67          9.35        24.60 o                         
  16   2   6          0.01         23.05        22.39 o                         
  18   2   6        156.30        138.81        30.38 o                         
  20   2   6         16.15        -39.06        49.79 o                         
  22   2   6          0.67         24.94        28.14 o                         
 -25   3   6          2.46          9.73        21.25 o                         
 -23   3   6        145.86        115.10        23.59 o                         
 -21   3   6        287.88        305.18        23.72 o                         
 -19   3   6         36.18         56.63        20.91 o                         
 -17   3   6         90.70         78.58        22.70 o                         
 -15   3   6        768.20        760.34        24.78 o                         
 -13   3   6       2681.59       2514.82        88.13 o                         
 -11   3   6       2975.77       2788.65       144.32 o                         
  -9   3   6        144.37        132.48        22.44 o                         
  -7   3   6       3015.35       2718.06       154.95 o                         
  -5   3   6       4086.77       3830.09        71.49 o                         
  -3   3   6       5562.23       5198.35       211.06 o                         
  -1   3   6      13695.27      12809.03       291.88 o                         
   1   3   6        491.29        453.30        21.46 o                         
   3   3   6        324.81        284.92        19.87 o                         
   5   3   6        121.03        145.88        20.10 o                         
   7   3   6       4951.44       4815.31       279.44 o                         
   9   3   6        365.62        342.92        21.71 o                         
  11   3   6          0.78         14.76        20.86 o                         
  13   3   6        511.35        612.40        41.69 o                         
  15   3   6         47.89         71.10        23.56 o                         
  17   3   6        161.73        143.88        24.48 o                         
  19   3   6          0.07         -2.81        25.70 o                         
  21   3   6          2.06        -16.18        28.39 o                         
 -24   4   6         50.67         41.66        28.45 o                         
 -22   4   6          8.07         35.94        25.96 o                         
 -20   4   6          6.82         16.72        23.66 o                         
 -18   4   6         86.92         59.08        22.97 o                         
 -16   4   6        338.26        320.84        23.62 o                         
 -14   4   6        186.58        154.30        28.02 o                         
 -12   4   6        745.00        725.48        36.12 o                         
 -10   4   6          2.22         20.93        33.08 o                         
  -8   4   6        569.22        574.24        29.71 o                         
  -6   4   6        289.19        338.60        34.10 o                         
  -4   4   6        238.84        204.57        29.18 o                         
  -2   4   6        229.05        190.37        19.29 o                         
   0   4   6        285.35        300.52        19.15 o                         
   2   4   6         47.82         68.88        19.24 o                         
   4   4   6        355.78        432.94        21.66 o                         
   6   4   6        840.45        826.42        22.94 o                         
   8   4   6         23.53         50.60        19.36 o                         
  10   4   6        148.29        194.16        21.51 o                         
  12   4   6        380.27        368.09        24.62 o                         
  14   4   6        272.10        262.02        27.01 o                         
  16   4   6         46.70         -5.13        24.16 o                         
  18   4   6          1.85        -26.27        26.27 o                         
  20   4   6         48.51         27.91        29.19 o                         
 -23   5   6         88.11        115.79        36.80 o                         
 -21   5   6          7.93         53.00        33.76 o                         
 -19   5   6          0.04        -37.47        37.47 o                         
 -17   5   6         90.82         96.89        29.71 o                         
 -15   5   6        706.01        758.22        37.47 o                         
 -13   5   6         42.53         27.01        27.01 o                         
 -11   5   6       2466.40       2569.04        37.81 o                         
  -9   5   6        315.40        333.54        35.11 o                         
  -7   5   6         98.04         65.49        33.76 o                         
  -5   5   6       2126.54       2014.48        49.46 o                         
  -3   5   6       1105.34       1191.95        36.80 o                         
  -1   5   6       2854.57       2828.09       104.90 o                         
   1   5   6        570.39        588.67        22.76 o                         
   3   5   6       1218.74       1178.36        34.17 o                         
   5   5   6        710.24        707.64        24.16 o                         
   7   5   6         45.50         53.97        20.29 o                         
   9   5   6        231.55        199.34        21.40 o                         
  11   5   6         82.73        108.67        23.92 o                         
  13   5   6          0.53         11.60        24.97 o                         
  15   5   6         97.18        133.95        34.43 o                         
  17   5   6        110.52         91.84        27.91 o                         
  19   5   6          2.89         31.93        29.50 o                         
 -22   6   6          0.91          9.45        38.15 o                         
 -20   6   6          0.27         28.02        34.43 o                         
 -18   6   6         17.94         77.31        30.72 o                         
 -16   6   6         11.17          7.09        30.72 o                         
 -14   6   6        437.88        465.20        39.16 o                         
 -12   6   6         49.78         90.14        29.37 o                         
 -10   6   6       2853.20       2947.48        40.17 o                         
  -8   6   6        614.08        595.84        31.06 o                         
  -6   6   6        269.47        266.02        34.77 o                         
  -4   6   6          1.47          5.68        22.10 o                         
  -2   6   6        156.96        152.61        23.31 o                         
   0   6   6         10.98         -8.12        26.18 o                         
   2   6   6         33.64         25.50        25.90 o                         
   4   6   6        716.74        683.18        42.51 o                         
   6   6   6       2690.60       2620.81       138.80 o                         
   8   6   6        485.73        449.04        23.96 o                         
  10   6   6          3.81         23.43        25.23 o                         
  12   6   6        213.95        205.08        37.98 o                         
  14   6   6         51.70         64.71        28.16 o                         
  16   6   6         27.50         17.93        34.72 o                         
  18   6   6          3.67         21.60        32.34 o                         
 -19   7   6         22.93         57.05        44.90 o                         
 -17   7   6          1.49         46.25        33.08 o                         
 -15   7   6          1.93         23.63        32.07 o                         
 -13   7   6          0.01         36.12        38.15 o                         
 -11   7   6        166.77        182.97        37.81 o                         
  -9   7   6          7.30          8.10        29.03 o                         
  -7   7   6         40.95         53.00        30.72 o                         
  -5   7   6          0.12        -27.68        27.68 o                         
  -3   7   6         58.28         72.75        24.45 o                         
  -1   7   6        114.28        136.00        23.23 o                         
   1   7   6        271.55        279.29        22.77 o                         
   3   7   6        143.99        137.95        27.87 o                         
   5   7   6          0.93         17.69        28.71 o                         
   7   7   6        692.44        676.66        35.20 o                         
   9   7   6        269.86        297.75        38.49 o                         
  11   7   6         72.05         43.55        32.07 o                         
  13   7   6         27.72         25.99        33.42 o                         
  15   7   6         20.36        110.73        35.78 o                         
  17   7   6        108.38        -44.56        45.57 o                         
 -16   8   6        102.64        100.26        44.90 o                         
 -14   8   6          2.61         49.96        41.52 o                         
 -12   8   6          0.02          3.71        32.75 o                         
 -10   8   6          2.17        -21.94        39.50 o                         
  -8   8   6        520.55        536.09        41.86 o                         
  -6   8   6        118.51        150.23        37.81 o                         
  -4   8   6          0.67         22.62        36.46 o                         
  -2   8   6        164.44        163.71        24.90 o                         
   0   8   6        114.77        132.08        23.42 o                         
   2   8   6          0.05         17.10        24.70 o                         
   4   8   6        289.61        244.84        25.80 o                         
   6   8   6         23.70         20.33        25.66 o                         
   8   8   6        911.85        818.09        47.94 o                         
  10   8   6          0.80         30.90        45.41 o                         
  12   8   6          7.36         35.25        30.91 o                         
  14   8   6          3.09          6.08        25.54 o                         
 -13   9   6          0.53        -16.20        37.47 o                         
 -11   9   6         31.86         41.86        35.78 o                         
  -9   9   6         36.06         79.33        42.20 o                         
  -7   9   6         11.96         43.55        41.52 o                         
  -5   9   6         44.25         16.88        41.52 o                         
  -3   9   6         50.68         35.69        33.22 o                         
  -1   9   6          6.31         14.19        27.89 o                         
   1   9   6         68.48         63.09        29.10 o                         
   3   9   6          0.87         -9.89        26.98 o                         
   5   9   6          7.42         14.50        45.74 o                         
   7   9   6          0.00         47.84        31.03 o                         
   9   9   6          1.08        -14.87        34.43 o                         
  11   9   6         13.67         47.78        31.21 o                         
  -8  10   6          2.83          7.09        38.15 o                         
  -6  10   6         29.04         69.54        47.60 o                         
  -4  10   6          0.13         67.18        52.33 o                         
  -2  10   6          0.53         14.67        36.80 o                         
   0  10   6          0.90         14.76        33.54 o                         
   2  10   6         18.37         32.95        27.09 o                         
   4  10   6         46.94         24.61        37.40 o                         
   6  10   6         19.22        -12.49        49.96 o                         
 -26   1   7         54.44         35.26        19.83 o                         
 -24   1   7        353.58        403.29        25.71 o                         
 -22   1   7        190.10        182.89        19.52 o                         
 -20   1   7        971.82        884.15        54.01 o                         
 -18   1   7        430.44        446.28        23.01 o                         
 -16   1   7        437.27        436.38        25.49 o                         
 -14   1   7       1604.92       1336.92        86.76 o                         
 -12   1   7         21.67         10.44        22.28 o                         
 -10   1   7       6599.19       5961.06       212.85 o                         
  -8   1   7       3351.59       3435.99        62.66 o                         
  -6   1   7      12038.58      10265.89       312.58 o                         
  -4   1   7      19782.70      20210.42       120.17 o                         
  -2   1   7       8720.23       9144.94       445.61 o                         
   0   1   7       7636.94       8213.40       188.20 o                         
   2   1   7         59.09         94.30        16.96 o                         
   4   1   7       5872.17       5865.25       275.06 o                         
   6   1   7       1402.74       1465.46        23.34 o                         
   8   1   7       6916.79       6273.98       339.27 o                         
  10   1   7       2491.00       2584.23       103.13 o                         
  12   1   7         31.77         10.20        23.87 o                         
  14   1   7         54.84         84.83        19.91 o                         
  16   1   7         41.59         79.19        23.10 o                         
  18   1   7        260.46        271.17        27.68 o                         
  20   1   7          5.22         28.92        30.21 o                         
  22   1   7          5.03         45.21        28.71 o                         
 -25   2   7        121.60        103.80        20.34 o                         
 -23   2   7         28.56         41.27        23.65 o                         
 -21   2   7          3.70          9.55        20.64 o                         
 -19   2   7        115.87        165.66        21.04 o                         
 -17   2   7        406.97        397.26        24.73 o                         
 -15   2   7       3846.59       3450.23        93.51 o                         
 -13   2   7        396.34        343.55        23.60 o                         
 -11   2   7        767.58        815.74        31.23 o                         
  -9   2   7      16764.53      16382.84       386.71 o                         
  -7   2   7        751.33        696.98        19.26 o                         
  -5   2   7      11918.90      11279.57       356.78 o                         
  -3   2   7          6.67         33.74        18.33 o                         
  -1   2   7       4663.55       4483.21       128.25 o                         
   1   2   7       3518.55       3808.26        79.75 o                         
   3   2   7        310.86        292.38        18.70 o                         
   5   2   7       3004.00       3641.56       160.02 o                         
   7   2   7          0.01         16.92        17.72 o                         
   9   2   7        240.39        253.64        20.12 o                         
  11   2   7         18.26         24.71        25.66 o                         
  13   2   7       1177.96       1300.60        29.27 o                         
  15   2   7       1202.27       1213.23        34.77 o                         
  17   2   7         81.49         66.28        23.85 o                         
  19   2   7         52.55         75.77        42.20 o                         
  21   2   7         20.74         43.40        27.17 o                         
  23   2   7         41.30         47.86        28.01 o                         
 -26   3   7          1.69         37.50        30.73 o                         
 -24   3   7          0.06         29.90        27.89 o                         
 -22   3   7         12.19         53.54        25.71 o                         
 -20   3   7        182.27        183.43        23.81 o                         
 -18   3   7         42.72         32.96        20.73 o                         
 -16   3   7        162.04        160.87        20.03 o                         
 -14   3   7       5453.68       5306.40       325.60 o                         
 -12   3   7       1490.41       1486.24        61.95 o                         
 -10   3   7       1442.27       1407.69        46.76 o                         
  -8   3   7       1320.65       1364.32        87.94 o                         
  -6   3   7       1614.92       1483.94        22.87 o                         
  -4   3   7      20320.76      19937.63       414.96 o                         
  -2   3   7        929.90       1014.00        26.12 o                         
   0   3   7        432.36        385.52        21.42 o                         
   2   3   7       2285.23       2331.69        38.66 o                         
   4   3   7       3939.37       4118.34       182.27 o                         
   6   3   7       2068.21       2120.87        39.59 o                         
   8   3   7        414.51        421.69        20.10 o                         
  10   3   7         13.77         48.06        18.22 o                         
  12   3   7        139.03        178.31        21.95 o                         
  14   3   7         67.80         52.53        22.27 o                         
  16   3   7        162.46        156.03        26.79 o                         
  18   3   7         63.97         57.28        25.63 o                         
  20   3   7         52.90         47.16        28.04 o                         
  22   3   7        101.55        120.21        30.89 o                         
 -25   4   7         40.03         14.74        33.45 o                         
 -23   4   7         15.42         -9.29        26.59 o                         
 -21   4   7         16.69         38.60        24.37 o                         
 -19   4   7        290.04        303.64        26.98 o                         
 -17   4   7         37.92         51.05        25.21 o                         
 -15   4   7         25.65         22.15        22.75 o                         
 -13   4   7          9.12          7.76        27.01 o                         
 -11   4   7       2689.27       2475.53        42.20 o                         
  -9   4   7       2627.92       2447.17        42.54 o                         
  -7   4   7          0.19         -5.06        25.66 o                         
  -5   4   7         30.18         45.36        24.33 o                         
  -3   4   7          4.64         11.16        19.33 o                         
  -1   4   7       4056.02       3909.30       104.16 o                         
   1   4   7        105.09         94.88        18.59 o                         
   3   4   7       4977.44       4988.60       113.21 o                         
   5   4   7        837.97        753.60        22.55 o                         
   7   4   7          3.13         -2.79        18.32 o                         
   9   4   7        104.73        128.62        19.93 o                         
  11   4   7       1727.32       1769.44       166.94 o                         
  13   4   7        942.75        978.27        30.86 o                         
  15   4   7        481.89        433.83        25.60 o                         
  17   4   7          0.01         -7.88        25.56 o                         
  19   4   7          7.57         29.60        28.01 o                         
  21   4   7         41.16         11.00        30.24 o                         
 -24   5   7         42.62         96.89        40.17 o                         
 -22   5   7          0.80         -1.69        34.10 o                         
 -20   5   7         89.53        111.07        39.16 o                         
 -18   5   7          5.76         12.83        29.71 o                         
 -16   5   7          6.71         -1.01        36.12 o                         
 -14   5   7         69.11         32.41        29.03 o                         
 -12   5   7       1375.10       1247.72        34.43 o                         
 -10   5   7         50.81        117.48        26.67 o                         
  -8   5   7         12.85         42.87        32.75 o                         
  -6   5   7        793.17        763.62        35.11 o                         
  -4   5   7        814.63        890.38        30.51 o                         
  -2   5   7         52.78         61.65        19.81 o                         
   0   5   7          6.29         14.93        19.68 o                         
   2   5   7          6.71          7.49        19.81 o                         
   4   5   7         98.24         99.50        21.44 o                         
   6   5   7       2281.52       2304.31        81.18 o                         
   8   5   7        514.75        484.85        21.65 o                         
  10   5   7         72.47         61.70        20.76 o                         
  12   5   7         76.01         42.91        24.85 o                         
  14   5   7          0.10          2.00        25.36 o                         
  16   5   7         26.04         35.48        27.44 o                         
  18   5   7          6.52         29.95        27.95 o                         
  20   5   7         53.23          5.89        36.11 o                         
 -21   6   7          1.65         36.80        35.78 o                         
 -19   6   7        244.42        126.60        35.45 o                         
 -17   6   7        182.19        209.98        33.08 o                         
 -15   6   7        144.31        198.84        31.06 o                         
 -13   6   7        508.13        529.68        38.15 o                         
 -11   6   7          3.11         13.17        35.11 o                         
  -9   6   7       2059.39       2336.45        43.55 o                         
  -7   6   7        432.10        560.73        35.45 o                         
  -5   6   7        262.87        269.79        25.30 o                         
  -3   6   7        189.52        203.83        23.08 o                         
  -1   6   7        188.55        210.56        25.40 o                         
   1   6   7         93.67        102.29        20.40 o                         
   3   6   7         38.27         47.80        22.60 o                         
   5   6   7       1221.74       1205.64        67.85 o                         
   7   6   7        629.77        650.66        37.75 o                         
   9   6   7        148.69        147.91        27.70 o                         
  11   6   7         18.81         34.58        25.46 o                         
  13   6   7          0.73         13.03        26.21 o                         
  15   6   7         77.59         13.59        28.84 o                         
  17   6   7          0.15          5.64        31.08 o                         
 -20   7   7          6.68         73.59        47.26 o                         
 -18   7   7         13.11         39.50        42.87 o                         
 -16   7   7         24.98         46.59        33.42 o                         
 -14   7   7        125.56        173.86        32.07 o                         
 -12   7   7         20.16         30.72        36.46 o                         
 -10   7   7        145.38        178.25        30.38 o                         
  -8   7   7        188.73        186.01        38.49 o                         
  -6   7   7          4.44         39.16        27.34 o                         
  -4   7   7         40.22         38.66        25.90 o                         
  -2   7   7        231.90        257.89        24.98 o                         
   0   7   7         77.46         88.08        25.11 o                         
   2   7   7         18.82         38.63        35.45 o                         
   4   7   7        501.20        508.30        30.64 o                         
   6   7   7          0.83         19.95        30.22 o                         
   8   7   7         23.72         15.13        26.33 o                         
  10   7   7         10.59          9.45        31.40 o                         
  12   7   7          1.58         68.87        39.16 o                         
  14   7   7          5.09         46.25        42.54 o                         
  16   7   7         48.72         34.43        44.56 o                         
 -17   8   7         12.93        -39.84        39.84 o                         
 -15   8   7         22.38         73.26        42.87 o                         
 -13   8   7         17.97          3.38        33.08 o                         
 -11   8   7        149.13        196.81        34.10 o                         
  -9   8   7        156.52        141.79        39.50 o                         
  -7   8   7         49.81         70.22        37.47 o                         
  -5   8   7        136.46        178.58        37.81 o                         
  -3   8   7         10.66         22.88        26.52 o                         
  -1   8   7          0.34         31.47        24.03 o                         
   1   8   7         48.47         59.94        24.68 o                         
   3   8   7         15.35         23.94        23.56 o                         
   5   8   7         15.42         19.17        25.02 o                         
   7   8   7          1.95         32.87        35.67 o                         
   9   8   7         66.57         74.61        34.77 o                         
  11   8   7          1.08          1.01        34.77 o                         
  13   8   7         36.12         43.89        37.81 o                         
 -14   9   7          9.43         13.50        37.81 o                         
 -12   9   7         10.43         18.23        35.78 o                         
 -10   9   7          1.83         45.57        42.20 o                         
  -8   9   7          4.07        -14.85        41.52 o                         
  -6   9   7          0.76         31.06        40.85 o                         
  -4   9   7          1.81         10.13        40.17 o                         
  -2   9   7         82.74         66.89        29.04 o                         
   0   9   7          1.05          6.17        27.01 o                         
   2   9   7         11.01         26.37        29.63 o                         
   4   9   7          8.10         10.40        28.21 o                         
   6   9   7         10.42         10.58        30.67 o                         
   8   9   7        157.86        108.18        33.18 o                         
  10   9   7         68.38         58.22        30.22 o                         
  -7  10   7        151.96        118.83        47.94 o                         
  -5  10   7          0.01         -7.76        55.36 o                         
  -3  10   7         10.01        -16.20        44.56 o                         
  -1  10   7          0.59         17.02        34.96 o                         
   1  10   7          1.43         23.13        34.59 o                         
   3  10   7          4.77          1.52        33.80 o                         
   5  10   7          6.26        -27.34        49.29 o                         
 -26   0   8         94.81         97.93        28.94 o                         
 -24   0   8         15.48         48.06        28.86 o                         
 -22   0   8        171.96        193.10        38.82 o                         
 -20   0   8        795.88        823.71        39.84 o                         
 -18   0   8        807.48        747.42        30.72 o                         
 -16   0   8       2022.88       1870.57        40.51 o                         
 -14   0   8        411.17        365.61        28.02 o                         
 -12   0   8        578.01        547.91        35.45 o                         
 -10   0   8        569.69        825.74        38.82 o                         
  -8   0   8       4342.62       4428.92       133.85 o                         
  -6   0   8        655.52        516.71        31.56 o                         
  -4   0   8      17565.14      16823.35       271.93 o                         
  -2   0   8        844.33        950.66        36.29 o                         
   0   0   8      29539.80      30793.61      1169.07 o                         
   2   0   8      15602.66      16005.42       814.43 o                         
   4   0   8      25020.14      24119.44       890.05 o                         
   6   0   8       2727.02       2728.20       124.57 o                         
   8   0   8      20968.52      20541.26      1146.45 o                         
  10   0   8       3840.67       3998.05        49.29 o                         
  12   0   8          0.65         46.92        28.02 o                         
  14   0   8       1822.83       1696.38        35.11 o                         
  16   0   8       1611.79       1779.09        42.87 o                         
  18   0   8         37.10         47.94        38.15 o                         
  20   0   8          9.24         16.54        34.10 o                         
  22   0   8         34.79         54.69        45.57 o                         
 -27   1   8          9.81         25.85        20.21 o                         
 -25   1   8        160.44        118.71        19.20 o                         
 -23   1   8         22.41         22.22        20.82 o                         
 -21   1   8         67.98         85.00        33.42 o                         
 -19   1   8        207.27        232.49        22.31 o                         
 -17   1   8         71.54         67.82        19.81 o                         
 -15   1   8        346.97        340.81        24.59 o                         
 -13   1   8        259.83        216.24        21.24 o                         
 -11   1   8        641.86        656.56        24.94 o                         
  -9   1   8       1928.76       2042.35        64.76 o                         
  -7   1   8       2480.33       2077.73        38.88 o                         
  -5   1   8       2608.63       2380.84        34.21 o                         
  -3   1   8       2508.38       2120.50        84.59 o                         
  -1   1   8      30886.31      31057.98       713.41 o                         
   1   1   8       7170.11       7679.20       191.77 o                         
   3   1   8       1976.23       1874.43        61.49 o                         
   5   1   8       5320.15       4981.21       189.58 o                         
   7   1   8       2587.89       2698.75        91.25 o                         
   9   1   8        200.69        279.33        20.18 o                         
  11   1   8          5.80         32.35        23.97 o                         
  13   1   8        294.35        344.36        23.19 o                         
  15   1   8        121.38        131.18        23.11 o                         
  17   1   8        132.36        109.75        28.86 o                         
  19   1   8          7.24         16.60        25.76 o                         
  21   1   8          2.80          1.79        35.11 o                         
  23   1   8         30.82         29.45        32.07 o                         
 -26   2   8         16.38         23.36        23.02 o                         
 -24   2   8         75.74         80.16        23.81 o                         
 -22   2   8         12.47         78.23        20.96 o                         
 -20   2   8         17.44         31.88        19.51 o                         
 -18   2   8        187.18        225.31        25.66 o                         
 -16   2   8        335.69        336.46        23.48 o                         
 -14   2   8       2339.84       2222.30        29.66 o                         
 -12   2   8       1149.67       1104.13        27.27 o                         
 -10   2   8       8539.89       7794.86       186.69 o                         
  -8   2   8       8906.25       8611.40        90.68 o                         
  -6   2   8       9431.17       9443.93       296.65 o                         
  -4   2   8        140.41        156.04        18.11 o                         
  -2   2   8       3832.12       3875.46       110.80 o                         
   0   2   8      10849.53      10479.16       271.43 o                         
   2   2   8       2387.51       2670.09        25.60 o                         
   4   2   8       5105.30       4892.50       209.13 o                         
   6   2   8         18.40          3.96        17.13 o                         
   8   2   8       1033.36       1079.01        62.76 o                         
  10   2   8        573.86        602.24        21.81 o                         
  12   2   8       1958.15       1787.78       166.77 o                         
  14   2   8        880.10       1012.19        75.79 o                         
  16   2   8        233.27        166.53        27.42 o                         
  18   2   8         53.52         62.06        35.62 o                         
  20   2   8          9.59          5.55        27.25 o                         
  22   2   8          4.32         41.66        26.71 o                         
 -25   3   8          8.13          2.56        23.98 o                         
 -23   3   8        235.95        268.10        24.20 o                         
 -21   3   8         33.41         12.42        22.61 o                         
 -19   3   8        310.99        242.44        23.32 o                         
 -17   3   8        527.81        509.78        21.19 o                         
 -15   3   8        835.99        877.69        29.37 o                         
 -13   3   8          5.96          7.44        22.13 o                         
 -11   3   8       1181.60       1064.85        40.68 o                         
  -9   3   8       1879.18       1817.94       169.30 o                         
  -7   3   8        269.57        313.24        17.57 o                         
  -5   3   8       5619.50       4686.67        36.93 o                         
  -3   3   8       4005.18       4005.11       113.48 o                         
  -1   3   8       2418.17       2313.36        57.90 o                         
   1   3   8         53.53         49.39        20.06 o                         
   3   3   8       1318.63       1297.24        22.81 o                         
   5   3   8       5092.98       5468.47        32.52 o                         
   7   3   8        688.05        745.41        22.91 o                         
   9   3   8       2631.63       2723.17       136.74 o                         
  11   3   8        474.37        508.92        23.81 o                         
  13   3   8         17.74         33.67        21.97 o                         
  15   3   8         77.91         83.93        23.52 o                         
  17   3   8        402.44        400.61        29.08 o                         
  19   3   8         84.52         74.44        24.82 o                         
  21   3   8        121.15        103.67        28.94 o                         
 -24   4   8        127.14        110.57        28.54 o                         
 -22   4   8          0.58        -11.92        25.68 o                         
 -20   4   8         27.20         21.65        23.87 o                         
 -18   4   8        133.55        145.13        26.25 o                         
 -16   4   8         12.01         12.55        22.25 o                         
 -14   4   8       2976.31       3039.90        75.45 o                         
 -12   4   8        385.12        340.63        29.03 o                         
 -10   4   8        197.91        220.11        28.02 o                         
  -8   4   8        545.59        509.76        29.37 o                         
  -6   4   8       7060.85       7233.81        70.22 o                         
  -4   4   8       1039.74       1047.99        52.15 o                         
  -2   4   8        398.70        462.49        18.08 o                         
   0   4   8         29.16         45.08        18.48 o                         
   2   4   8       2165.53       2472.22        69.69 o                         
   4   4   8       1270.64       1246.40        24.02 o                         
   6   4   8       1365.30       1420.38        50.32 o                         
   8   4   8        389.15        381.55        19.76 o                         
  10   4   8       2003.09       1832.84        35.15 o                         
  12   4   8        100.78        144.78        26.29 o                         
  14   4   8        354.01        413.58        24.97 o                         
  16   4   8          1.18         27.76        27.64 o                         
  18   4   8          3.11         12.69        26.03 o                         
  20   4   8         59.25         29.14        28.53 o                         
 -23   5   8         90.31         78.66        37.13 o                         
 -21   5   8         23.42         71.23        40.17 o                         
 -19   5   8         57.03         88.79        31.40 o                         
 -17   5   8         54.13         65.49        36.12 o                         
 -15   5   8         76.69         95.54        28.69 o                         
 -13   5   8       1204.50       1255.49        39.50 o                         
 -11   5   8        492.15        490.18        36.12 o                         
  -9   5   8         30.53         75.62        31.73 o                         
  -7   5   8         61.72         61.78        25.99 o                         
  -5   5   8        492.71        490.77        74.78 o                         
  -3   5   8         46.36         62.58        18.10 o                         
  -1   5   8       2286.85       2263.08        72.46 o                         
   1   5   8       1490.64       1486.56        30.12 o                         
   3   5   8        720.60        728.73        29.63 o                         
   5   5   8        376.26        386.53        20.67 o                         
   7   5   8       1416.25       1334.23        31.81 o                         
   9   5   8       1366.47       1356.99        86.39 o                         
  11   5   8          8.13         64.96        39.33 o                         
  13   5   8          1.51          8.82        27.29 o                         
  15   5   8         73.45         50.90        40.00 o                         
  17   5   8         55.34         58.71        28.63 o                         
  19   5   8        124.13        100.17        31.23 o                         
 -22   6   8         34.54         15.87        36.80 o                         
 -20   6   8         62.81        123.89        44.90 o                         
 -18   6   8         35.50        111.74        39.50 o                         
 -16   6   8          0.15         14.85        30.38 o                         
 -14   6   8         50.93         -4.73        31.06 o                         
 -12   6   8        998.30       1036.73        33.42 o                         
 -10   6   8        163.68        167.78        35.78 o                         
  -8   6   8        174.82        248.13        28.69 o                         
  -6   6   8       1489.03       1484.71        36.12 o                         
  -4   6   8        205.09        212.85        29.13 o                         
  -2   6   8          3.69         15.87        25.46 o                         
   0   6   8        377.16        364.80        21.60 o                         
   2   6   8         41.82         54.23        22.05 o                         
   4   6   8        736.98        765.38        51.02 o                         
   6   6   8        156.24        146.96        24.69 o                         
   8   6   8        682.57        664.28        40.72 o                         
  10   6   8        363.47        329.11        22.64 o                         
  12   6   8        135.52        122.72        35.78 o                         
  14   6   8         16.22        -19.17        32.75 o                         
  16   6   8          1.52         47.37        34.60 o                         
  18   6   8          8.03         10.77        33.77 o                         
 -19   7   8         61.38         52.33        37.47 o                         
 -17   7   8          4.34         -5.06        42.54 o                         
 -15   7   8         47.30         55.36        32.41 o                         
 -13   7   8        123.65        169.13        32.41 o                         
 -11   7   8        333.24        423.00        31.40 o                         
  -9   7   8        833.61        871.99        35.11 o                         
  -7   7   8        278.29        256.23        36.80 o                         
  -5   7   8        206.48        207.62        29.71 o                         
  -3   7   8        120.60        123.70        23.89 o                         
  -1   7   8       1087.56       1139.60        32.47 o                         
   1   7   8        189.99        190.33        27.07 o                         
   3   7   8         85.08        147.61        28.55 o                         
   5   7   8        142.75        155.78        26.46 o                         
   7   7   8        186.59        190.24        27.24 o                         
   9   7   8          2.73          1.01        27.57 o                         
  11   7   8          1.80        -12.46        34.00 o                         
  13   7   8         71.83         56.63        31.67 o                         
  15   7   8         51.36          9.79        35.45 o                         
 -18   8   8         55.53          7.76        39.16 o                         
 -16   8   8         35.29         19.92        37.13 o                         
 -14   8   8          0.36        -13.17        34.43 o                         
 -12   8   8        263.08        244.41        34.43 o                         
 -10   8   8          0.71         29.03        31.73 o                         
  -8   8   8       1234.90       1242.66        44.90 o                         
  -6   8   8         48.58         49.96        37.47 o                         
  -4   8   8         97.60        105.21        29.94 o                         
  -2   8   8         63.38         71.34        25.37 o                         
   0   8   8         48.15         56.53        24.81 o                         
   2   8   8          3.06         23.29        23.77 o                         
   4   8   8         17.51         48.87        30.09 o                         
   6   8   8        146.41        151.28        33.97 o                         
   8   8   8        314.37        207.95        43.21 o                         
  10   8   8         14.10          3.71        42.87 o                         
  12   8   8         28.95         18.57        44.90 o                         
 -13   9   8         12.57        -10.47        37.81 o                         
 -11   9   8         17.37         26.67        43.21 o                         
  -9   9   8         33.15         35.45        42.87 o                         
  -7   9   8          1.04         44.22        34.10 o                         
  -5   9   8         64.65         87.10        42.20 o                         
  -3   9   8          8.03          7.78        31.79 o                         
  -1   9   8         27.60         45.84        28.45 o                         
   1   9   8         10.14         47.64        28.19 o                         
   3   9   8         12.46         30.82        28.03 o                         
   5   9   8          0.36         -7.52        28.29 o                         
   7   9   8          0.10         36.37        31.51 o                         
   9   9   8         63.97         36.39        30.33 o                         
  -8  10   8         15.83         23.97        47.26 o                         
  -6  10   8         89.42         55.36        48.61 o                         
  -4  10   8         53.72         37.47        47.26 o                         
  -2  10   8         89.73         65.15        40.11 o                         
   0  10   8         19.36          1.02        32.07 o                         
   2  10   8          4.87         43.83        33.78 o                         
   4  10   8          1.39         13.27        37.21 o                         
 -26   1   9          9.54         32.95        20.18 o                         
 -24   1   9          9.06          4.65        21.71 o                         
 -22   1   9        445.79        491.23        27.55 o                         
 -20   1   9         83.61         91.73        23.34 o                         
 -18   1   9        845.30        731.78        26.58 o                         
 -16   1   9         77.22         94.07        21.25 o                         
 -14   1   9       6828.18       6388.00       341.98 o                         
 -12   1   9       7488.99       6670.03       147.02 o                         
 -10   1   9       1514.80       1411.14        21.63 o                         
  -8   1   9       3003.73       3161.48        89.80 o                         
  -6   1   9         71.62         60.07        15.64 o                         
  -4   1   9      20917.60      20058.84       501.84 o                         
  -2   1   9      13429.06      14577.32       202.22 o                         
   0   1   9       3681.09       3686.68        26.48 o                         
   2   1   9         60.17         77.74        16.79 o                         
   4   1   9         22.39          3.39        16.44 o                         
   6   1   9        344.17        308.21        28.12 o                         
   8   1   9        905.20        828.34        46.89 o                         
  10   1   9        285.13        264.23        17.78 o                         
  12   1   9        176.79        184.74        25.05 o                         
  14   1   9        143.78        136.67        21.25 o                         
  16   1   9        204.05        220.71        22.06 o                         
  18   1   9        226.98        315.22        26.12 o                         
  20   1   9         16.36         10.16        29.72 o                         
  22   1   9          2.74         28.53        47.26 o                         
 -25   2   9         20.29         25.51        25.46 o                         
 -23   2   9         44.93         51.42        30.82 o                         
 -21   2   9         18.81         19.98        21.49 o                         
 -19   2   9        365.16        418.96        42.20 o                         
 -17   2   9        595.80        632.38        37.98 o                         
 -15   2   9         32.36          8.65        20.76 o                         
 -13   2   9       1034.41       1099.32        52.16 o                         
 -11   2   9        160.90        217.67        25.14 o                         
  -9   2   9      13042.08      12077.11       195.59 o                         
  -7   2   9       4049.63       4271.83       117.04 o                         
  -5   2   9       6591.74       6951.46       111.19 o                         
  -3   2   9        412.77        444.26        20.46 o                         
  -1   2   9        126.13         85.68        18.27 o                         
   1   2   9       1657.67       1459.94        24.41 o                         
   3   2   9       1041.49        937.91        24.15 o                         
   5   2   9       3544.68       3234.69        93.75 o                         
   7   2   9        667.36        854.73        52.69 o                         
   9   2   9       2254.38       2685.71        83.10 o                         
  11   2   9          6.39         -5.66        17.27 o                         
  13   2   9        258.97        278.75        26.55 o                         
  15   2   9        326.13        366.41        24.97 o                         
  17   2   9        112.19         90.93        28.16 o                         
  19   2   9         30.51          5.03        23.73 o                         
  21   2   9         20.70         44.48        28.98 o                         
 -26   3   9         63.32         39.10        29.17 o                         
 -24   3   9         33.33         75.62        25.11 o                         
 -22   3   9        734.34        700.88        24.87 o                         
 -20   3   9          9.74         15.89        21.11 o                         
 -18   3   9         22.20         21.95        22.61 o                         
 -16   3   9        391.07        378.33        24.48 o                         
 -14   3   9          1.28         11.56        21.17 o                         
 -12   3   9         39.35         29.22        21.83 o                         
 -10   3   9        209.20        226.46        23.80 o                         
  -8   3   9         81.07         53.92        17.24 o                         
  -6   3   9          6.94          0.30        16.28 o                         
  -4   3   9        922.68        843.77        22.95 o                         
  -2   3   9        126.71        151.04        15.60 o                         
   0   3   9         16.67         46.77        17.56 o                         
   2   3   9         47.30         79.03        18.94 o                         
   4   3   9       1083.74       1032.46        56.47 o                         
   6   3   9        610.85        659.55        35.19 o                         
   8   3   9         75.31         65.86        18.18 o                         
  10   3   9       1028.72        997.70        47.69 o                         
  12   3   9        332.18        338.84        33.76 o                         
  14   3   9          1.15         31.61        38.65 o                         
  16   3   9         12.24         22.86        24.81 o                         
  18   3   9         48.37         42.96        25.95 o                         
  20   3   9         67.02         90.67        28.55 o                         
 -25   4   9         10.69         29.42        32.79 o                         
 -23   4   9          2.22         24.60        29.31 o                         
 -21   4   9         73.18         82.01        24.55 o                         
 -19   4   9        328.61        313.96        24.47 o                         
 -17   4   9        174.42        191.38        23.03 o                         
 -15   4   9          0.53         12.33        22.28 o                         
 -13   4   9       2900.02       2793.92        55.55 o                         
 -11   4   9        408.28        366.62        34.43 o                         
  -9   4   9       2769.64       2612.59        38.15 o                         
  -7   4   9       4013.78       3549.06        70.26 o                         
  -5   4   9       7884.90       7930.43       135.78 o                         
  -3   4   9        134.29        100.07        20.70 o                         
  -1   4   9       1368.94       1499.82        26.64 o                         
   1   4   9       4353.90       4341.90       113.91 o                         
   3   4   9       1336.55       1478.47        23.06 o                         
   5   4   9        352.01        388.59        21.61 o                         
   7   4   9         72.34        107.39        18.53 o                         
   9   4   9         10.04          7.35        21.09 o                         
  11   4   9         69.07         36.39        20.88 o                         
  13   4   9        643.49        747.72        39.84 o                         
  15   4   9         71.54        133.48        23.98 o                         
  17   4   9          0.79         45.89        35.45 o                         
  19   4   9         20.54         18.18        29.60 o                         
 -24   5   9         24.96         -8.44        39.50 o                         
 -22   5   9         71.56         70.22        42.20 o                         
 -20   5   9         38.52         39.50        31.40 o                         
 -18   5   9          1.26          9.11        29.71 o                         
 -16   5   9        123.92        120.18        29.37 o                         
 -14   5   9          3.35        -19.58        28.02 o                         
 -12   5   9        979.14        958.75        33.08 o                         
 -10   5   9       1389.28       1382.42        33.08 o                         
  -8   5   9        172.56        209.64        28.02 o                         
  -6   5   9          2.70         17.66        28.44 o                         
  -4   5   9        120.77        157.76        20.04 o                         
  -2   5   9        305.18        330.47        22.11 o                         
   0   5   9          0.26         18.88        19.72 o                         
   2   5   9        409.09        412.55        29.60 o                         
   4   5   9        497.51        522.82        25.84 o                         
   6   5   9       1391.49       1399.52        49.23 o                         
   8   5   9         26.11         37.20        19.82 o                         
  10   5   9          0.85         -4.88        20.52 o                         
  12   5   9         30.59         29.01        30.21 o                         
  14   5   9         16.81         12.62        25.87 o                         
  16   5   9          3.46          6.20        29.94 o                         
  18   5   9         95.69         94.91        30.30 o                         
 -21   6   9         49.63         11.82        36.80 o                         
 -19   6   9         50.40        129.97        33.42 o                         
 -17   6   9        402.21        403.42        34.10 o                         
 -15   6   9         30.92         47.26        30.38 o                         
 -13   6   9        328.21        328.14        30.72 o                         
 -11   6   9        137.66        129.30        35.45 o                         
  -9   6   9       1103.65       1151.17        34.10 o                         
  -7   6   9       2138.97       2146.72        43.89 o                         
  -5   6   9        422.83        541.07        77.48 o                         
  -3   6   9         12.22         23.53        22.60 o                         
  -1   6   9        155.69        198.32        21.21 o                         
   1   6   9         47.01         63.32        19.74 o                         
   3   6   9        232.23        253.24        22.83 o                         
   5   6   9       1606.77       1616.45        73.11 o                         
   7   6   9        250.96        263.96        21.90 o                         
   9   6   9          0.06         20.83        22.74 o                         
  11   6   9         45.18         34.58        28.83 o                         
  13   6   9        256.60        205.07        28.53 o                         
  15   6   9          2.26         10.89        28.11 o                         
  17   6   9         84.50         61.81        32.83 o                         
 -20   7   9          7.41        -29.71        37.47 o                         
 -18   7   9          3.27         42.87        34.10 o                         
 -16   7   9          0.30         23.97        33.08 o                         
 -14   7   9        271.50        356.16        32.75 o                         
 -12   7   9         45.35         37.13        29.71 o                         
 -10   7   9        152.06        153.60        31.40 o                         
  -8   7   9        161.82        269.73        37.81 o                         
  -6   7   9          4.85        -27.01        27.01 o                         
  -4   7   9        115.15        120.97        24.59 o                         
  -2   7   9         91.41        102.65        27.65 o                         
   0   7   9        565.48        568.61        32.24 o                         
   2   7   9          8.03         13.07        26.60 o                         
   4   7   9        131.10        152.51        24.02 o                         
   6   7   9          0.53          4.89        22.40 o                         
   8   7   9        612.20        576.38        43.10 o                         
  10   7   9        361.18        351.65        79.84 o                         
  12   7   9         48.07         59.93        30.13 o                         
  14   7   9          7.80         47.19        38.26 o                         
  16   7   9         63.72         29.03       102.63 o                         
 -17   8   9          4.99         42.87        37.47 o                         
 -15   8   9          0.93         13.50        41.86 o                         
 -13   8   9          7.71          2.70        34.10 o                         
 -11   8   9        262.76        368.31        41.19 o                         
  -9   8   9         16.97         26.33        32.07 o                         
  -7   8   9         79.80         92.16        38.82 o                         
  -5   8   9         42.75          7.76        30.05 o                         
  -3   8   9         60.27         41.77        25.95 o                         
  -1   8   9        335.16        328.71        27.56 o                         
   1   8   9         95.23         91.57        23.51 o                         
   3   8   9          1.58         13.34        35.95 o                         
   5   8   9        128.19         86.14        32.62 o                         
   7   8   9         42.73         40.18        34.41 o                         
   9   8   9         39.40         90.14        41.86 o                         
  11   8   9         51.91         80.68        43.89 o                         
  13   8   9         13.12         -2.70        39.16 o                         
 -14   9   9         28.84         42.54        37.47 o                         
 -12   9   9         23.49         56.71        38.15 o                         
 -10   9   9          0.27         -9.11        37.47 o                         
  -8   9   9        222.65        174.53        35.78 o                         
  -6   9   9        438.23        413.21        46.92 o                         
  -4   9   9        518.65        423.34        45.91 o                         
  -2   9   9         41.16         27.08        30.89 o                         
   0   9   9         82.44         75.29        29.60 o                         
   2   9   9         26.30         19.70        26.55 o                         
   4   9   9          2.46         16.02        28.51 o                         
   6   9   9         11.66         33.45        29.84 o                         
   8   9   9          0.66         -2.70        33.18 o                         
  -7  10   9          5.22         78.66        46.92 o                         
  -5  10   9          0.03          7.76        46.92 o                         
  -3  10   9          7.68        -14.18        46.92 o                         
  -1  10   9        185.82        102.23        36.58 o                         
   1  10   9         16.41        -11.90        32.56 o                         
   3  10   9          3.87          4.75        40.47 o                         
 -26   0  10        296.41        228.24        49.46 o                         
 -24   0  10        126.72        190.40        34.77 o                         
 -22   0  10          0.42         25.32        31.40 o                         
 -20   0  10          2.81        -30.72        30.72 o                         
 -18   0  10        518.11        424.35        29.71 o                         
 -16   0  10        221.55        281.89        33.76 o                         
 -14   0  10        912.26        828.44        35.78 o                         
 -12   0  10       3176.81       3103.45        41.19 o                         
 -10   0  10         60.66         96.87        24.23 o                         
  -8   0  10      76473.95      71203.46      3379.93 o                         
  -6   0  10        624.58        718.81        28.52 o                         
  -4   0  10       2019.71       2289.54        37.81 o                         
  -2   0  10      24507.74      25694.33       747.59 o                         
   0   0  10      16715.81      17633.63      1310.01 o                         
   2   0  10       1631.51       1489.46       165.25 o                         
   4   0  10       3544.97       3039.30       344.51 o                         
   6   0  10      10995.25      10959.71       923.47 o                         
   8   0  10        463.98        701.12        68.19 o                         
  10   0  10        248.37        358.52        37.13 o                         
  12   0  10        213.17        273.11        35.11 o                         
  14   0  10       2332.71       2572.76        45.24 o                         
  16   0  10         56.26        103.64        30.05 o                         
  18   0  10       1007.67        868.28        44.22 o                         
  20   0  10          0.05          3.71        34.43 o                         
  22   0  10          4.45        -47.26        47.26 o                         
 -27   1  10          0.00         21.83        23.53 o                         
 -25   1  10         30.04         86.64        21.56 o                         
 -23   1  10         84.89        120.73        33.59 o                         
 -21   1  10         30.63         52.27        26.38 o                         
 -19   1  10        638.37        627.74        36.12 o                         
 -17   1  10         49.06         66.79        21.23 o                         
 -15   1  10         76.04         92.24        20.99 o                         
 -13   1  10       3814.82       3584.25       260.11 o                         
 -11   1  10       3497.59       3279.51       118.49 o                         
  -9   1  10         27.33         23.21        14.53 o                         
  -7   1  10        183.03        180.85        16.10 o                         
  -5   1  10       1244.90       1259.45        32.26 o                         
  -3   1  10        628.72        574.30        18.12 o                         
  -1   1  10       6733.56       7320.73       168.64 o                         
   1   1  10       1721.23       1782.37        58.23 o                         
   3   1  10        825.39        934.05        32.42 o                         
   5   1  10        375.85        368.64        16.12 o                         
   7   1  10        916.87        787.77        50.38 o                         
   9   1  10       2640.16       2746.52        98.72 o                         
  11   1  10        350.00        439.34        21.58 o                         
  13   1  10         40.84         33.61        22.62 o                         
  15   1  10         22.74         41.90        23.20 o                         
  17   1  10         80.08         69.11        25.51 o                         
  19   1  10        187.83        219.55        27.09 o                         
  21   1  10          0.86         34.66        25.70 o                         
 -26   2  10         73.36         65.97        25.81 o                         
 -24   2  10         11.83         17.99        24.12 o                         
 -22   2  10        318.38        356.05        25.95 o                         
 -20   2  10        383.06        432.64        31.73 o                         
 -18   2  10       2025.75       2079.30        47.09 o                         
 -16   2  10        368.19        383.67        34.27 o                         
 -14   2  10         72.64         15.23        21.65 o                         
 -12   2  10       1510.48       1512.26        29.76 o                         
 -10   2  10        333.59        365.64        15.13 o                         
  -8   2  10         90.10         33.97        14.33 o                         
  -6   2  10      10134.02      10241.33       320.59 o                         
  -4   2  10      28791.78      28748.62      1072.18 o                         
  -2   2  10       3080.30       3106.17        80.98 o                         
   0   2  10       5416.48       5556.73       164.50 o                         
   2   2  10       8134.81       8563.73       210.01 o                         
   4   2  10        687.38        634.81        32.31 o                         
   6   2  10       3223.02       3257.79       248.16 o                         
   8   2  10        104.10        121.13        18.13 o                         
  10   2  10       3248.94       3350.72       219.81 o                         
  12   2  10       1051.53        908.45        38.99 o                         
  14   2  10         94.34         66.03        25.49 o                         
  16   2  10         19.96         36.67        24.90 o                         
  18   2  10        106.22        107.35        26.36 o                         
  20   2  10         54.83         48.66        28.71 o                         
 -25   3  10         30.48         57.35        27.24 o                         
 -23   3  10        153.82        133.98        25.43 o                         
 -21   3  10        589.08        556.11        23.37 o                         
 -19   3  10          5.21         13.50        24.92 o                         
 -17   3  10         79.09         93.71        26.50 o                         
 -15   3  10        153.54        140.58        22.66 o                         
 -13   3  10       1266.93       1149.32        25.50 o                         
 -11   3  10        177.40        155.13        23.16 o                         
  -9   3  10       3385.17       3187.59        96.70 o                         
  -7   3  10          0.26         28.89        16.20 o                         
  -5   3  10       1152.37        997.31        19.76 o                         
  -3   3  10       1725.25       1482.49        55.69 o                         
  -1   3  10       2698.57       2602.41        69.86 o                         
   1   3  10       6656.80       6392.86       112.47 o                         
   3   3  10        626.68        622.66        32.59 o                         
   5   3  10       3813.91       3875.33        93.61 o                         
   7   3  10       1417.26       1607.31        91.26 o                         
   9   3  10         66.95         60.64        20.50 o                         
  11   3  10          0.52        -16.56        23.07 o                         
  13   3  10          0.20          2.78        22.27 o                         
  15   3  10        123.81        161.33        26.66 o                         
  17   3  10          0.01         14.72        25.95 o                         
  19   3  10         64.27         68.71        27.01 o                         
  21   3  10         56.60         21.07        31.23 o                         
 -24   4  10          0.05         16.63        27.59 o                         
 -22   4  10         73.77         74.07        25.73 o                         
 -20   4  10          2.18         16.85        23.94 o                         
 -18   4  10         11.81          5.13        25.13 o                         
 -16   4  10         43.54         33.55        24.87 o                         
 -14   4  10        215.70        224.92        25.82 o                         
 -12   4  10          3.91         18.35        24.16 o                         
 -10   4  10        114.33         96.97        29.77 o                         
  -8   4  10        116.05        114.57        21.35 o                         
  -6   4  10       6237.80       6340.33        79.52 o                         
  -4   4  10        358.12        398.32        18.74 o                         
  -2   4  10        317.67        362.53        29.27 o                         
   0   4  10         60.92         69.53        17.76 o                         
   2   4  10         19.16         47.50        19.54 o                         
   4   4  10         94.24         78.17        20.07 o                         
   6   4  10        352.55        338.91        21.17 o                         
   8   4  10        180.83        216.19        20.65 o                         
  10   4  10        294.78        303.33        20.59 o                         
  12   4  10        120.35        137.03        24.31 o                         
  14   4  10         36.94         29.77        31.90 o                         
  16   4  10        106.66         95.98        33.59 o                         
  18   4  10          4.87         56.91        27.15 o                         
  20   4  10         14.37         16.61        30.49 o                         
 -23   5  10         39.91         33.42        44.56 o                         
 -21   5  10        284.67        295.39        34.77 o                         
 -19   5  10          2.34          6.75        30.72 o                         
 -17   5  10         40.64         28.02        28.69 o                         
 -15   5  10         92.01        108.03        28.69 o                         
 -13   5  10       1044.79       1209.92        38.82 o                         
 -11   5  10        130.12        137.06        28.36 o                         
  -9   5  10       1040.57       1158.94        31.73 o                         
  -7   5  10        457.30        446.86        30.71 o                         
  -5   5  10        180.13        176.41        17.22 o                         
  -3   5  10       2282.15       2212.04       113.74 o                         
  -1   5  10       1402.20       1405.35        36.77 o                         
   1   5  10       2949.00       3078.02       143.81 o                         
   3   5  10         26.52         27.48        20.13 o                         
   5   5  10       1639.56       1654.79        73.46 o                         
   7   5  10        878.95        905.64        51.70 o                         
   9   5  10        118.47        137.42        22.66 o                         
  11   5  10        486.42        533.01        48.61 o                         
  13   5  10        271.24        262.60        25.78 o                         
  15   5  10         95.37        136.84        46.08 o                         
  17   5  10         18.90         15.98        29.08 o                         
  19   5  10          4.10         -4.59        34.79 o                         
 -22   6  10         31.05         34.43        36.46 o                         
 -20   6  10          4.26         32.41        35.11 o                         
 -18   6  10         46.73         60.09        39.84 o                         
 -16   6  10         27.17         60.43        31.06 o                         
 -14   6  10          7.23         14.52        30.05 o                         
 -12   6  10        912.06        947.95        33.08 o                         
 -10   6  10          0.91         -4.73        28.02 o                         
  -8   6  10        174.73        121.53        28.36 o                         
  -6   6  10       1181.54       1102.47        30.58 o                         
  -4   6  10        135.52        158.03        25.25 o                         
  -2   6  10        322.63        318.72        21.07 o                         
   0   6  10          0.06         27.41        19.70 o                         
   2   6  10        479.27        508.20        23.16 o                         
   4   6  10        320.62        307.43        21.70 o                         
   6   6  10          5.98          7.05        20.29 o                         
   8   6  10          0.03          8.17        20.78 o                         
  10   6  10          8.89         10.75        22.28 o                         
  12   6  10        191.35        197.97        45.07 o                         
  14   6  10          0.08          4.12        28.65 o                         
  16   6  10          2.04         11.46        30.51 o                         
 -19   7  10         90.01        108.37        44.56 o                         
 -17   7  10          4.80         -2.70        33.76 o                         
 -15   7  10          0.22         29.71        40.17 o                         
 -13   7  10         48.29         38.82        31.73 o                         
 -11   7  10         83.32         88.45        31.06 o                         
  -9   7  10        526.09        498.62        33.42 o                         
  -7   7  10         34.62          8.10        29.71 o                         
  -5   7  10        117.61        144.93        27.60 o                         
  -3   7  10       1282.58       1283.05        61.95 o                         
  -1   7  10         96.81         98.91        28.71 o                         
   1   7  10         42.73         48.30        21.22 o                         
   3   7  10        564.37        572.55        26.74 o                         
   5   7  10         24.73         39.58        22.32 o                         
   7   7  10         15.78         -3.60        24.76 o                         
   9   7  10        452.75        367.37        32.48 o                         
  11   7  10        105.76         80.95        30.04 o                         
  13   7  10         40.73         35.26        31.59 o                         
  15   7  10         64.44         51.28        34.84 o                         
 -16   8  10          2.86         41.86        45.24 o                         
 -14   8  10          0.73         31.73        34.43 o                         
 -12   8  10          2.40         21.27        41.19 o                         
 -10   8  10        107.03        127.61        39.84 o                         
  -8   8  10        207.29        170.48        40.17 o                         
  -6   8  10         36.90         61.78        38.15 o                         
  -4   8  10        251.21        261.48        29.53 o                         
  -2   8  10          0.94         -0.89        25.97 o                         
   0   8  10        860.34        809.98        49.46 o                         
   2   8  10         17.49         61.61        28.17 o                         
   4   8  10          6.90         41.86        32.41 o                         
   6   8  10        263.20        221.48        34.54 o                         
   8   8  10         49.01         64.91        30.70 o                         
  10   8  10        178.79        170.82        46.25 o                         
  12   8  10          6.06        -17.89        46.59 o                         
 -13   9  10          3.37         -0.68        45.91 o                         
 -11   9  10          1.34         -8.10        43.89 o                         
  -9   9  10        112.82         90.47        34.77 o                         
  -7   9  10         20.16         19.24        42.20 o                         
  -5   9  10          9.18        -32.07        42.54 o                         
  -3   9  10         12.15         20.37        30.26 o                         
  -1   9  10         93.48         76.43        29.32 o                         
   1   9  10          1.27         18.57        26.44 o                         
   3   9  10         16.10         23.18        26.92 o                         
   5   9  10          0.12         20.16        28.73 o                         
   7   9  10         58.36         52.63        31.34 o                         
   9   9  10         14.96         16.54        49.29 o                         
  -6  10  10         76.59         51.99        47.26 o                         
  -4  10  10          1.04         -4.05        55.70 o                         
  -2  10  10         11.73         16.68        38.34 o                         
   0  10  10         10.17         16.53        34.08 o                         
   2  10  10          9.64          8.78        48.28 o                         
 -26   1  11         21.23         20.03        24.07 o                         
 -24   1  11        294.75        295.80        45.07 o                         
 -22   1  11        689.03        719.53        26.19 o                         
 -20   1  11        822.09        794.44        27.34 o                         
 -18   1  11        661.10        618.60        23.36 o                         
 -16   1  11         97.17        113.55        23.63 o                         
 -14   1  11        403.08        364.88        23.98 o                         
 -12   1  11       7129.43       6142.32       324.25 o                         
 -10   1  11       3079.71       2939.49        65.16 o                         
  -8   1  11        579.30        611.84        16.02 o                         
  -6   1  11        110.93         88.89        14.96 o                         
  -4   1  11       9139.06       7874.90       346.74 o                         
  -2   1  11       5024.00       4999.60        90.39 o                         
   0   1  11        129.42        123.07        16.36 o                         
   2   1  11        544.40        569.56        36.50 o                         
   4   1  11         54.06         58.43        14.70 o                         
   6   1  11       1785.62       1681.63        93.63 o                         
   8   1  11        750.88        710.55        37.30 o                         
  10   1  11       1758.96       1730.62       130.46 o                         
  12   1  11        167.31        139.97        25.77 o                         
  14   1  11        189.93        189.19        23.84 o                         
  16   1  11        134.49        114.13        30.21 o                         
  18   1  11        104.30        147.47        26.52 o                         
  20   1  11        164.24        165.75        31.50 o                         
 -25   2  11         63.83         64.17        25.11 o                         
 -23   2  11         16.36         68.72        28.76 o                         
 -21   2  11        113.20        102.42        23.84 o                         
 -19   2  11          1.89          2.76        22.46 o                         
 -17   2  11        936.48        857.55        43.72 o                         
 -15   2  11         21.02          8.32        20.92 o                         
 -13   2  11         73.36         88.07        23.15 o                         
 -11   2  11        104.17         97.90        18.29 o                         
  -9   2  11       2046.90       1795.58        21.54 o                         
  -7   2  11      15180.92      14544.05       642.92 o                         
  -5   2  11        899.60        848.48        17.79 o                         
  -3   2  11      12744.85      14031.55       588.31 o                         
  -1   2  11       9686.75      10149.94       280.91 o                         
   1   2  11       4575.02       4842.62       193.44 o                         
   3   2  11        158.02        138.63        17.26 o                         
   5   2  11          0.40          2.25        16.19 o                         
   7   2  11        342.57        375.34        19.60 o                         
   9   2  11         70.59         68.96        17.04 o                         
  11   2  11         20.32         14.55        17.76 o                         
  13   2  11         37.77          4.00        22.71 o                         
  15   2  11        657.10        725.45        76.29 o                         
  17   2  11         61.47         57.97        25.78 o                         
  19   2  11        233.05        238.56        28.30 o                         
  21   2  11          0.61          8.32        33.28 o                         
 -26   3  11          7.12         30.59        26.35 o                         
 -24   3  11         11.95         24.68        24.44 o                         
 -22   3  11        189.86        169.62        23.59 o                         
 -20   3  11         24.05         48.45        23.84 o                         
 -18   3  11          4.46          7.80        26.66 o                         
 -16   3  11          0.01         17.52        22.48 o                         
 -14   3  11        253.87        234.26        22.16 o                         
 -12   3  11       1995.88       1977.89        37.64 o                         
 -10   3  11         98.72         80.78        19.26 o                         
  -8   3  11         69.84         94.93        16.28 o                         
  -6   3  11       2201.10       2397.09        37.67 o                         
  -4   3  11        541.90        564.68        24.97 o                         
  -2   3  11       4860.74       4567.63        92.14 o                         
   0   3  11        195.27        183.20        21.99 o                         
   2   3  11       2755.67       2640.88        54.55 o                         
   4   3  11        686.79        699.86        35.34 o                         
   6   3  11        439.88        411.89        18.17 o                         
   8   3  11        121.39        140.86        18.81 o                         
  10   3  11         34.23         58.12        18.52 o                         
  12   3  11        101.06         84.48        26.32 o                         
  14   3  11          4.09        -17.51        29.54 o                         
  16   3  11         11.06         51.13        25.31 o                         
  18   3  11         17.55         39.51        30.99 o                         
  20   3  11         10.75          4.81        27.18 o                         
 -25   4  11         48.20         57.99        29.52 o                         
 -23   4  11        104.52         75.72        26.59 o                         
 -21   4  11         10.33         37.77        24.94 o                         
 -19   4  11         32.71         20.30        22.73 o                         
 -17   4  11       1464.79       1512.54        93.06 o                         
 -15   4  11        992.30        957.17        27.99 o                         
 -13   4  11          3.63         15.56        24.35 o                         
 -11   4  11        198.17        207.72        28.63 o                         
  -9   4  11        493.44        424.25        23.21 o                         
  -7   4  11       4310.52       4181.74        42.68 o                         
  -5   4  11        791.46        855.85        17.97 o                         
  -3   4  11        103.36         87.37        16.17 o                         
  -1   4  11        669.34        647.49        47.50 o                         
   1   4  11       2777.93       2839.68       130.52 o                         
   3   4  11       1175.23       1249.51        21.33 o                         
   5   4  11        177.05        167.90        18.07 o                         
   7   4  11       1051.69       1092.93        40.38 o                         
   9   4  11         14.31         61.77        21.15 o                         
  11   4  11        817.59        966.42        70.08 o                         
  13   4  11         70.23         93.73        24.52 o                         
  15   4  11         57.22         68.62        28.84 o                         
  17   4  11         15.65         34.23        31.36 o                         
  19   4  11        174.59        132.45        30.22 o                         
 -24   5  11         16.54         10.80        48.28 o                         
 -22   5  11          3.83         22.28        33.76 o                         
 -20   5  11          2.44         38.49        31.40 o                         
 -18   5  11         83.30        127.95        35.78 o                         
 -16   5  11        249.38        227.53        36.46 o                         
 -14   5  11         92.62        120.52        27.68 o                         
 -12   5  11        428.44        430.09        30.05 o                         
 -10   5  11         15.60         47.60        33.42 o                         
  -8   5  11        142.93        154.28        25.13 o                         
  -6   5  11          5.58         17.27        18.03 o                         
  -4   5  11        105.98        114.04        17.34 o                         
  -2   5  11        142.64        176.26        18.67 o                         
   0   5  11       1276.57       1337.35        54.47 o                         
   2   5  11       1610.61       1561.95        24.41 o                         
   4   5  11         82.72         96.11        20.52 o                         
   6   5  11        103.45        140.61        21.23 o                         
   8   5  11          1.12         26.60        19.32 o                         
  10   5  11         85.50         76.21        20.95 o                         
  12   5  11         63.99         71.94        25.06 o                         
  14   5  11         32.95         45.90        29.18 o                         
  16   5  11         23.25         38.64        31.57 o                         
  18   5  11         82.82         57.17        30.28 o                         
 -21   6  11          2.37         42.54        35.45 o                         
 -19   6  11          0.36          8.10        33.08 o                         
 -17   6  11         83.55         85.07        33.08 o                         
 -15   6  11        100.87        135.04        32.07 o                         
 -13   6  11         42.47         41.52        30.38 o                         
 -11   6  11        670.88        715.69        32.07 o                         
  -9   6  11         81.34        149.89        34.77 o                         
  -7   6  11       1317.35       1330.97        62.28 o                         
  -5   6  11        100.93         71.01        27.27 o                         
  -3   6  11         77.11         65.65        27.02 o                         
  -1   6  11         41.58         47.97        20.41 o                         
   1   6  11       1419.99       1554.50        61.29 o                         
   3   6  11        859.21        829.06        26.66 o                         
   5   6  11         22.28         23.51        21.36 o                         
   7   6  11         16.29         23.47        20.02 o                         
   9   6  11         26.83         21.15        19.90 o                         
  11   6  11        119.58         98.57        23.18 o                         
  13   6  11        135.72        128.10        32.26 o                         
  15   6  11        139.70        144.29        31.01 o                         
  17   6  11         31.15         40.72        32.62 o                         
 -20   7  11          4.87        -28.69        37.81 o                         
 -18   7  11         57.81         55.03        43.21 o                         
 -16   7  11         16.30         15.19        33.42 o                         
 -14   7  11          0.10          7.09        39.16 o                         
 -12   7  11        168.90        155.29        38.82 o                         
 -10   7  11        217.87        246.10        30.05 o                         
  -8   7  11        121.14        153.60        31.06 o                         
  -6   7  11        100.41         95.01        26.89 o                         
  -4   7  11        543.38        581.68        44.39 o                         
  -2   7  11       1050.79       1105.81        74.61 o                         
   0   7  11          1.43         14.71        21.17 o                         
   2   7  11         40.19         43.13        23.48 o                         
   4   7  11         11.68         26.01        23.09 o                         
   6   7  11         89.56        100.18        26.48 o                         
   8   7  11         18.16         18.04        25.72 o                         
  10   7  11          0.03         24.33        25.22 o                         
  12   7  11          7.53         30.92        30.25 o                         
  14   7  11          0.02          9.82        38.53 o                         
 -17   8  11         26.18         25.32        38.15 o                         
 -15   8  11         80.81         93.51        35.78 o                         
 -13   8  11          0.01         74.61        41.52 o                         
 -11   8  11         21.85         42.54        32.41 o                         
  -9   8  11          5.01         49.63        38.82 o                         
  -7   8  11         88.89        113.77        39.16 o                         
  -5   8  11        136.23        122.55        27.82 o                         
  -3   8  11         27.47         31.25        26.48 o                         
  -1   8  11          7.34         22.70        30.97 o                         
   1   8  11         85.23         74.48        28.86 o                         
   3   8  11         79.30         52.41        31.53 o                         
   5   8  11         28.32          3.39        32.00 o                         
   7   8  11         71.65         38.07        34.54 o                         
   9   8  11         17.87         23.87        31.13 o                         
  11   8  11          5.48         55.70        44.90 o                         
 -14   9  11         18.99         80.01        48.28 o                         
 -12   9  11         64.16         99.93        38.49 o                         
 -10   9  11          0.92         36.80        36.80 o                         
  -8   9  11        103.97        109.72        42.87 o                         
  -6   9  11        181.65        183.31        45.24 o                         
  -4   9  11        132.45         81.11        34.32 o                         
  -2   9  11         49.72         62.15        29.12 o                         
   0   9  11         27.94         63.92        29.59 o                         
   2   9  11          0.16         33.78        26.84 o                         
   4   9  11         49.74         47.32        29.51 o                         
   6   9  11         60.33         45.61        39.34 o                         
   8   9  11          0.01          2.03        48.95 o                         
  -5  10  11          1.24         -9.11        48.61 o                         
  -3  10  11         11.65         16.88        49.29 o                         
  -1  10  11          1.44          6.48        33.32 o                         
 -26   0  12        510.47        431.77        48.28 o                         
 -24   0  12          0.50         -1.01        41.19 o                         
 -22   0  12         55.94         76.97        31.73 o                         
 -20   0  12       2276.26       2591.32        44.56 o                         
 -18   0  12        493.97        443.93        38.15 o                         
 -16   0  12       5780.70       5035.12        47.94 o                         
 -14   0  12        867.49        805.48        31.06 o                         
 -12   0  12        482.90        541.84        21.12 o                         
 -10   0  12       7518.09       7160.75       220.78 o                         
  -8   0  12       7270.89       6325.45        61.10 o                         
  -6   0  12       3535.56       3374.76       235.47 o                         
  -4   0  12       1583.70       1678.42       220.11 o                         
  -2   0  12      64568.46      72360.11       406.96 o                         
   0   0  12        436.77        395.12        23.03 o                         
   2   0  12       9322.42       8878.47        44.03 o                         
   4   0  12       1377.82       1497.06       205.59 o                         
   6   0  12          0.79          3.37        20.05 o                         
   8   0  12       2836.53       2901.47       310.75 o                         
  10   0  12         53.28         49.47        49.12 o                         
  12   0  12        281.80        320.37        30.38 o                         
  14   0  12        157.13        163.39        30.72 o                         
  16   0  12        197.67        196.81        33.08 o                         
  18   0  12          4.68         -6.75        41.86 o                         
  20   0  12         34.01        112.08        37.47 o                         
 -27   1  12         68.43         68.18        25.53 o                         
 -25   1  12          3.38         29.78        27.51 o                         
 -23   1  12        153.78        141.53        28.41 o                         
 -21   1  12        393.43        353.22        24.48 o                         
 -19   1  12       1120.47       1100.03        28.04 o                         
 -17   1  12         74.29         87.31        22.99 o                         
 -15   1  12        557.26        519.29       104.31 o                         
 -13   1  12        109.70        126.53        23.27 o                         
 -11   1  12       1375.23       1410.14        25.67 o                         
  -9   1  12       2172.25       2048.18        53.51 o                         
  -7   1  12       1285.31       1240.55        24.41 o                         
  -5   1  12         76.46         52.64        16.29 o                         
  -3   1  12       2234.73       1862.38        36.40 o                         
  -1   1  12          0.25          1.33        15.26 o                         
   1   1  12       4105.42       4463.64        49.59 o                         
   3   1  12         19.05         27.75        14.53 o                         
   5   1  12          0.03          8.76        15.13 o                         
   7   1  12       1341.65       1296.27        72.65 o                         
   9   1  12         38.73         45.17        18.42 o                         
  11   1  12         38.64         60.64        18.58 o                         
  13   1  12         76.30        116.39        35.95 o                         
  15   1  12         68.46         53.80        22.30 o                         
  17   1  12         35.43         -0.06        26.02 o                         
  19   1  12         18.70         51.65        58.74 o                         
  21   1  12          0.33         32.30        31.14 o                         
 -26   2  12          4.27         19.98        26.37 o                         
 -24   2  12          0.67         30.28        35.45 o                         
 -22   2  12        203.04        224.35        28.33 o                         
 -20   2  12         34.16         56.64        26.14 o                         
 -18   2  12        265.04        252.47        35.95 o                         
 -16   2  12       1033.57        962.78        24.72 o                         
 -14   2  12         30.99         56.04        20.75 o                         
 -12   2  12         12.32          7.47        18.97 o                         
 -10   2  12         19.60          4.87        15.11 o                         
  -8   2  12        778.94        666.34        35.93 o                         
  -6   2  12       9126.34       9400.50       249.48 o                         
  -4   2  12       1359.80       1154.10        37.75 o                         
  -2   2  12        636.71        725.56        39.66 o                         
   0   2  12        103.93        126.49        18.86 o                         
   2   2  12      10259.61       9482.19       112.13 o                         
   4   2  12       1443.63       1521.38        69.20 o                         
   6   2  12       1903.91       1655.67        87.11 o                         
   8   2  12       1600.47       1578.32        37.10 o                         
  10   2  12        133.86        136.50        26.44 o                         
  12   2  12        178.27        203.94        26.34 o                         
  14   2  12         95.45         92.94        67.35 o                         
  16   2  12        137.07        217.85        23.73 o                         
  18   2  12         10.64          7.71        24.58 o                         
  20   2  12        125.18         99.92        33.65 o                         
 -25   3  12          0.74          8.82        24.99 o                         
 -23   3  12        126.94        136.71        26.51 o                         
 -21   3  12         98.88        143.30        26.09 o                         
 -19   3  12         17.87         39.97        28.07 o                         
 -17   3  12        179.84        153.53        23.17 o                         
 -15   3  12       1327.35       1406.94        27.48 o                         
 -13   3  12        954.52       1001.35        24.83 o                         
 -11   3  12       4114.65       4176.42       236.43 o                         
  -9   3  12        198.76        191.12        16.22 o                         
  -7   3  12          0.04         -8.88        14.59 o                         
  -5   3  12        138.16        168.20        15.86 o                         
  -3   3  12       4184.69       4011.27       139.23 o                         
  -1   3  12        422.20        421.37        16.05 o                         
   1   3  12       4264.87       4258.67       225.26 o                         
   3   3  12       1665.99       1616.90        49.02 o                         
   5   3  12        351.85        363.35        18.00 o                         
   7   3  12       1469.04       1480.37        83.40 o                         
   9   3  12         88.15        103.26        23.24 o                         
  11   3  12        180.03        217.92        22.08 o                         
  13   3  12         77.06        126.89        21.95 o                         
  15   3  12         21.51          6.73        24.82 o                         
  17   3  12         19.90         54.01        26.60 o                         
  19   3  12          1.95         19.47        29.28 o                         
 -24   4  12         75.17         70.45        27.00 o                         
 -22   4  12          1.43        -25.78        25.78 o                         
 -20   4  12        320.97        390.11        26.69 o                         
 -18   4  12         39.40         49.19        25.21 o                         
 -16   4  12         68.86         54.41        29.24 o                         
 -14   4  12         87.65         91.13        24.71 o                         
 -12   4  12         33.92         78.02        23.73 o                         
 -10   4  12          2.76         22.56        23.83 o                         
  -8   4  12        308.71        337.71        17.99 o                         
  -6   4  12        331.91        359.58        17.29 o                         
  -4   4  12       7630.11       8161.79       396.08 o                         
  -2   4  12        174.68        150.53        15.23 o                         
   0   4  12        416.82        489.04        28.31 o                         
   2   4  12         93.15         80.89        17.28 o                         
   4   4  12       4109.92       4232.71        77.35 o                         
   6   4  12        315.28        281.42        19.65 o                         
   8   4  12         20.65         41.52        20.07 o                         
  10   4  12         24.34         33.52        24.05 o                         
  12   4  12        530.43        410.56        21.58 o                         
  14   4  12         91.60        123.51        25.68 o                         
  16   4  12          0.01         41.23        26.52 o                         
  18   4  12        123.05        102.17        29.36 o                         
 -23   5  12         87.59         80.01        36.80 o                         
 -21   5  12        125.58        182.64        34.43 o                         
 -19   5  12         20.79        -12.49        31.40 o                         
 -17   5  12        180.31        176.22        30.72 o                         
 -15   5  12        377.88        486.46        36.80 o                         
 -13   5  12        444.36        473.97        36.46 o                         
 -11   5  12        884.82        939.51        37.81 o                         
  -9   5  12         89.46         56.99        29.64 o                         
  -7   5  12         51.36         38.80        19.03 o                         
  -5   5  12        114.10        122.82        19.56 o                         
  -3   5  12       2390.04       2499.07       145.08 o                         
  -1   5  12       3403.62       3393.14       143.16 o                         
   1   5  12         24.10         33.61        18.79 o                         
   3   5  12        233.91        234.97        39.47 o                         
   5   5  12        854.12        865.87        22.51 o                         
   7   5  12        284.49        294.58        20.56 o                         
   9   5  12         20.79         20.46        22.03 o                         
  11   5  12        100.72         85.28        21.67 o                         
  13   5  12          3.43        -20.86        31.71 o                         
  15   5  12         11.25         41.93        33.08 o                         
  17   5  12         12.42         21.71        29.63 o                         
 -22   6  12         11.14        -17.89        44.56 o                         
 -20   6  12        149.94        173.18        35.78 o                         
 -18   6  12         70.81        101.61        33.08 o                         
 -16   6  12          2.29        -38.82        38.82 o                         
 -14   6  12         15.85        -28.36        30.72 o                         
 -12   6  12          8.25         25.99        29.71 o                         
 -10   6  12         14.82         53.00        28.02 o                         
  -8   6  12        111.60        162.04        35.78 o                         
  -6   6  12        204.95        176.97        25.28 o                         
  -4   6  12       1574.37       1620.62        82.63 o                         
  -2   6  12        100.99        119.78        18.86 o                         
   0   6  12         17.24         19.41        20.40 o                         
   2   6  12       2037.63       2146.17        76.89 o                         
   4   6  12        171.30        176.97        26.20 o                         
   6   6  12         20.74         33.83        21.74 o                         
   8   6  12          0.56         14.17        21.21 o                         
  10   6  12          8.63         13.55        24.52 o                         
  12   6  12        276.99        261.57        60.77 o                         
  14   6  12          4.14         -1.45        29.45 o                         
  16   6  12          9.73         -5.76        37.23 o                         
 -19   7  12        276.67        216.06        37.13 o                         
 -17   7  12          6.10         24.31        34.10 o                         
 -15   7  12          1.79         11.14        39.16 o                         
 -13   7  12          0.93         -5.40        38.15 o                         
 -11   7  12         14.42         19.92        37.81 o                         
  -9   7  12        172.63        149.55        30.05 o                         
  -7   7  12        367.88        388.23        33.08 o                         
  -5   7  12          0.88         13.38        26.23 o                         
  -3   7  12        113.83         87.54        25.76 o                         
  -1   7  12          8.37         21.68        22.86 o                         
   1   7  12        328.63        335.14        23.19 o                         
   3   7  12         21.07         41.97        23.08 o                         
   5   7  12         70.22         76.51        22.93 o                         
   7   7  12        303.56        261.44        27.17 o                         
   9   7  12        244.73        163.12        27.74 o                         
  11   7  12         22.33         17.33        29.71 o                         
  13   7  12        107.57         74.14        43.04 o                         
 -16   8  12         40.21         44.22        45.91 o                         
 -14   8  12          0.73         80.68        36.12 o                         
 -12   8  12          0.03         49.29        34.77 o                         
 -10   8  12        286.87        247.45        35.11 o                         
  -8   8  12         11.90         42.87        33.08 o                         
  -6   8  12        138.56        113.09        38.15 o                         
  -4   8  12         27.60         35.16        26.35 o                         
  -2   8  12        274.80        232.91        31.42 o                         
   0   8  12        207.18        257.35        31.47 o                         
   2   8  12          1.09         24.14        30.90 o                         
   4   8  12         53.16         39.78        26.59 o                         
   6   8  12         23.44         39.49        27.45 o                         
   8   8  12         11.10         12.18        30.04 o                         
  10   8  12          2.25         16.54        38.53 o                         
 -13   9  12          0.24         45.24        46.59 o                         
 -11   9  12          5.73          8.44        44.90 o                         
  -9   9  12         26.44        -14.52        43.89 o                         
  -7   9  12         17.48         43.55        34.10 o                         
  -5   9  12         12.80        -12.83        43.21 o                         
  -3   9  12         76.24         67.77        30.46 o                         
  -1   9  12          8.22          6.14        29.29 o                         
   1   9  12          1.73         31.81        29.67 o                         
   3   9  12         37.02         35.90        34.94 o                         
   5   9  12          6.27         25.75        37.95 o                         
   7   9  12         13.46         10.86        40.03 o                         
 -26   1  13          0.01        -19.09        46.08 o                         
 -24   1  13         24.61         30.95        31.73 o                         
 -22   1  13          0.02        -17.07        23.60 o                         
 -20   1  13         89.48        139.64        28.69 o                         
 -18   1  13        122.82         98.70        21.98 o                         
 -16   1  13         11.08         35.43        21.17 o                         
 -14   1  13        990.66        967.45        23.84 o                         
 -12   1  13       6272.29       5907.29       144.81 o                         
 -10   1  13       2070.46       1783.42        34.84 o                         
  -8   1  13         56.75         62.62        14.42 o                         
  -6   1  13        712.22        693.58        35.67 o                         
  -4   1  13       3699.33       3822.75        87.17 o                         
  -2   1  13      14005.48      13031.04       475.58 o                         
   0   1  13       2109.35       2211.38        77.62 o                         
   2   1  13       3697.46       3941.16       168.55 o                         
   4   1  13          6.08         22.91        13.87 o                         
   6   1  13       1014.52       1027.86        52.97 o                         
   8   1  13       1487.67       1543.36        92.87 o                         
  10   1  13        585.29        639.10        59.67 o                         
  12   1  13        157.90        205.14        24.09 o                         
  14   1  13          0.32         83.08        21.96 o                         
  16   1  13         70.30         50.57        25.23 o                         
  18   1  13         14.94         54.11        24.98 o                         
  20   1  13          8.66         24.31        26.97 o                         
 -25   2  13        504.25        505.84        25.14 o                         
 -23   2  13        138.34        166.91        29.21 o                         
 -21   2  13          8.53          1.58        27.20 o                         
 -19   2  13        197.19        199.84        23.34 o                         
 -17   2  13         37.16         31.06        22.04 o                         
 -15   2  13       1691.12       1623.35        26.44 o                         
 -13   2  13         10.65         23.43        20.27 o                         
 -11   2  13          2.63         20.11        14.42 o                         
  -9   2  13       2055.49       2135.74        53.70 o                         
  -7   2  13       4110.15       3685.75       136.63 o                         
  -5   2  13         19.04         10.98        14.51 o                         
  -3   2  13        601.72        633.25        17.83 o                         
  -1   2  13          4.77         34.03        15.08 o                         
   1   2  13       3852.61       3840.58        68.66 o                         
   3   2  13       1944.44       1804.50        86.32 o                         
   5   2  13       3487.42       3470.12       209.09 o                         
   7   2  13        170.79        214.89        21.63 o                         
   9   2  13        327.66        367.79        45.48 o                         
  11   2  13        218.18        277.96        41.64 o                         
  13   2  13         12.66         77.76        26.58 o                         
  15   2  13        295.91        302.15        23.75 o                         
  17   2  13          0.01         36.38        26.12 o                         
  19   2  13          7.18         21.58        31.90 o                         
 -26   3  13         20.00         26.72        24.88 o                         
 -24   3  13          3.94         27.21        26.33 o                         
 -22   3  13         54.90         13.35        25.62 o                         
 -20   3  13        746.17        838.22        82.71 o                         
 -18   3  13        113.07        120.42        24.48 o                         
 -16   3  13        926.72        973.41        29.43 o                         
 -14   3  13         40.90         48.21        22.47 o                         
 -12   3  13       1479.06       1462.64       170.81 o                         
 -10   3  13       1880.02       1923.25        45.61 o                         
  -8   3  13       1529.59       1549.30        50.21 o                         
  -6   3  13        639.43        582.15        17.06 o                         
  -4   3  13        380.52        439.91        16.59 o                         
  -2   3  13       1144.93       1116.52        48.32 o                         
   0   3  13        522.58        540.58        22.17 o                         
   2   3  13       1139.61       1207.71        37.28 o                         
   4   3  13       1456.06       1424.72        51.02 o                         
   6   3  13        487.25        486.66        34.65 o                         
   8   3  13          0.90         -4.01        19.82 o                         
  10   3  13        543.77        542.56        39.53 o                         
  12   3  13        418.02        374.47        23.97 o                         
  14   3  13         36.00         53.93        35.45 o                         
  16   3  13         17.12          0.98        32.75 o                         
  18   3  13          3.69         32.20        28.55 o                         
 -25   4  13          1.49         -6.02        29.03 o                         
 -23   4  13          0.00          9.40        26.37 o                         
 -21   4  13         75.86        128.33        24.80 o                         
 -19   4  13        141.23        153.02        23.42 o                         
 -17   4  13        326.99        306.66        26.25 o                         
 -15   4  13        521.26        565.07        25.91 o                         
 -13   4  13        318.26        293.88        24.82 o                         
 -11   4  13        108.96        138.85        23.99 o                         
  -9   4  13        247.43        235.48        17.07 o                         
  -7   4  13       4509.06       4437.43        84.20 o                         
  -5   4  13       5311.20       5352.44        75.14 o                         
  -3   4  13         58.95         58.56        17.09 o                         
  -1   4  13          0.19         -2.62        14.53 o                         
   1   4  13        296.90        328.54        17.60 o                         
   3   4  13       5090.62       5292.64       229.94 o                         
   5   4  13         10.64        -12.30        19.03 o                         
   7   4  13       1124.74       1099.01        56.37 o                         
   9   4  13        128.41        141.02        21.59 o                         
  11   4  13          9.99         -5.17        19.05 o                         
  13   4  13        128.43        112.49        25.55 o                         
  15   4  13         45.16         94.53        29.42 o                         
  17   4  13        127.31        128.09        32.06 o                         
 -24   5  13          0.85        -10.80        38.49 o                         
 -22   5  13         17.00         27.34        34.43 o                         
 -20   5  13         19.27         51.99        32.07 o                         
 -18   5  13        239.07        267.37        31.06 o                         
 -16   5  13        549.48        623.19        31.40 o                         
 -14   5  13        302.85        268.04        30.05 o                         
 -12   5  13         20.09         66.50        34.43 o                         
 -10   5  13         54.59         56.21        25.87 o                         
  -8   5  13          8.45         39.11        16.96 o                         
  -6   5  13        656.25        683.25        20.52 o                         
  -4   5  13        239.04        271.81        19.85 o                         
  -2   5  13         96.16         85.87        18.77 o                         
   0   5  13        575.75        640.00        20.97 o                         
   2   5  13          0.74         17.64        16.34 o                         
   4   5  13          0.01          6.26        18.01 o                         
   6   5  13         64.12         93.35        38.79 o                         
   8   5  13         61.36         49.67        20.36 o                         
  10   5  13        157.00        176.55        23.39 o                         
  12   5  13         25.43         44.45        21.50 o                         
  14   5  13         69.03         81.42        34.43 o                         
  16   5  13         33.32         59.67        33.83 o                         
 -21   6  13          8.98         24.98        35.78 o                         
 -19   6  13          0.75         56.04        33.08 o                         
 -17   6  13        214.59        206.94        33.42 o                         
 -15   6  13        314.74        373.71        40.17 o                         
 -13   6  13        214.10        266.69        31.40 o                         
 -11   6  13          7.02          8.44        27.68 o                         
  -9   6  13        141.70        164.07        29.37 o                         
  -7   6  13        302.74        335.93        30.79 o                         
  -5   6  13        812.16        874.77        89.38 o                         
  -3   6  13        457.40        467.58        21.10 o                         
  -1   6  13        289.05        316.60        20.11 o                         
   1   6  13        855.50        916.77        26.05 o                         
   3   6  13          6.81         11.11        25.55 o                         
   5   6  13         36.10         60.35        21.61 o                         
   7   6  13          7.24         48.77        21.87 o                         
   9   6  13         23.70         17.14        22.85 o                         
  11   6  13          0.28          2.60        25.14 o                         
  13   6  13         17.55         41.23        33.23 o                         
  15   6  13         56.06         40.61        31.49 o                         
 -20   7  13        108.74        140.77        46.59 o                         
 -18   7  13         80.36        102.63        44.22 o                         
 -16   7  13         19.17        -16.54        33.42 o                         
 -14   7  13        198.67        170.14        39.50 o                         
 -12   7  13        371.83        395.32        33.76 o                         
 -10   7  13        135.03        208.63        37.47 o                         
  -8   7  13          0.93         23.63        30.72 o                         
  -6   7  13          8.16         23.98        29.75 o                         
  -4   7  13          3.55          9.03        28.07 o                         
  -2   7  13          4.67          7.18        19.88 o                         
   0   7  13         48.32         37.04        22.27 o                         
   2   7  13        108.70        127.30        22.76 o                         
   4   7  13          2.60         56.50        24.38 o                         
   6   7  13         37.43         23.81        24.71 o                         
   8   7  13         28.78         28.79        23.19 o                         
  10   7  13         17.38         17.37        27.77 o                         
  12   7  13          2.38         -5.35        30.47 o                         
 -17   8  13         18.93         77.65        46.92 o                         
 -15   8  13         41.06         13.17        36.46 o                         
 -13   8  13          7.48         53.34        41.52 o                         
 -11   8  13          4.11         -7.09        39.16 o                         
  -9   8  13         88.56         84.40        33.08 o                         
  -7   8  13         22.39         13.50        32.07 o                         
  -5   8  13          0.07         20.18        28.04 o                         
  -3   8  13         12.46         40.07        30.41 o                         
  -1   8  13         62.08         61.63        29.55 o                         
   1   8  13          2.53         -4.21        29.71 o                         
   3   8  13         11.83         45.86        26.53 o                         
   5   8  13          3.36         14.49        24.07 o                         
   7   8  13          6.21         12.47        26.60 o                         
   9   8  13          0.45          5.09        27.12 o                         
 -12   9  13         47.19        -29.71        37.81 o                         
 -10   9  13         21.04         24.64        45.24 o                         
  -8   9  13         19.49         79.33        43.55 o                         
  -6   9  13         95.56         92.84        43.55 o                         
  -4   9  13        117.82         84.77        32.98 o                         
  -2   9  13        128.08        103.18        29.18 o                         
   0   9  13          5.01          2.64        27.50 o                         
   2   9  13         23.81          3.97        34.99 o                         
   4   9  13         22.79         26.28        35.85 o                         
   6   9  13          0.02         -0.25        38.36 o                         
 -26   0  14         50.11         45.57        46.25 o                         
 -24   0  14        797.83        772.40        37.47 o                         
 -22   0  14        196.84        206.94        32.07 o                         
 -20   0  14          0.04         17.55        31.40 o                         
 -18   0  14       1083.78       1279.12        40.85 o                         
 -16   0  14       2006.68       1907.03        41.19 o                         
 -14   0  14        957.66       1075.56        30.72 o                         
 -12   0  14          1.32         19.63        20.28 o                         
 -10   0  14        890.50        637.66        22.22 o                         
  -8   0  14         29.94         58.74        19.22 o                         
  -6   0  14       2395.10       2114.72        97.23 o                         
  -4   0  14         43.72         27.56        26.84 o                         
  -2   0  14       7787.32       8060.90        43.09 o                         
   0   0  14       3212.46       4062.03        33.84 o                         
   2   0  14      16044.90      17009.00      1425.97 o                         
   4   0  14      12773.85      12414.02      1228.15 o                         
   6   0  14       3306.24       3352.25       383.84 o                         
   8   0  14        337.79        304.91        31.90 o                         
  10   0  14        259.84        288.62        50.98 o                         
  12   0  14        685.13        848.36        35.11 o                         
  14   0  14         85.52         94.86        31.40 o                         
  16   0  14        827.31        768.35        37.47 o                         
  18   0  14          1.30         20.26        43.21 o                         
  20   0  14          0.56         86.76        48.61 o                         
 -27   1  14         21.23         -1.15        29.76 o                         
 -25   1  14         34.03         27.34        28.13 o                         
 -23   1  14         43.58         61.49        26.33 o                         
 -21   1  14        187.83        213.23        28.02 o                         
 -19   1  14        712.00        565.45        24.50 o                         
 -17   1  14        432.40        371.30        23.97 o                         
 -15   1  14        573.00        572.81        30.21 o                         
 -13   1  14       1082.74        984.94        15.90 o                         
 -11   1  14       1199.11       1187.30        40.83 o                         
  -9   1  14         57.70         90.35        13.75 o                         
  -7   1  14        697.66        693.98        18.94 o                         
  -5   1  14         14.03         27.38        13.64 o                         
  -3   1  14       6398.09       6982.24       183.68 o                         
  -1   1  14       5158.00       5342.75       152.47 o                         
   1   1  14       1248.45       1455.90        62.03 o                         
   3   1  14        873.13        799.76        50.87 o                         
   5   1  14       1380.08       1382.20        83.03 o                         
   7   1  14        530.53        552.50        31.29 o                         
   9   1  14         88.11        102.01        29.40 o                         
  11   1  14        138.85        124.50        16.93 o                         
  13   1  14         84.31        112.97        21.60 o                         
  15   1  14         97.26        106.45        24.79 o                         
  17   1  14         77.26        104.72        80.35 o                         
  19   1  14         20.87         39.57        29.43 o                         
 -26   2  14         81.69         81.66        26.76 o                         
 -24   2  14        294.50        294.70        27.40 o                         
 -22   2  14          8.24         39.99        24.17 o                         
 -20   2  14         65.13         70.48        23.04 o                         
 -18   2  14       1066.59       1127.24        83.55 o                         
 -16   2  14         85.76        105.03        21.65 o                         
 -14   2  14        784.73        652.79        23.28 o                         
 -12   2  14       1065.82       1047.38        18.31 o                         
 -10   2  14         16.29         41.90        15.04 o                         
  -8   2  14        284.65        347.60        17.74 o                         
  -6   2  14       4278.43       3807.86       102.86 o                         
  -4   2  14       1700.99       1819.01        19.59 o                         
  -2   2  14       1209.85       1320.72        50.77 o                         
   0   2  14       3878.15       4234.23       140.39 o                         
   2   2  14        891.29        868.50        22.90 o                         
   4   2  14        183.03        196.59        18.27 o                         
   6   2  14       1619.94       1759.91       125.23 o                         
   8   2  14        634.39        661.94        68.13 o                         
  10   2  14       1123.16       1167.29        87.23 o                         
  12   2  14         50.35         76.46        18.31 o                         
  14   2  14        108.94        102.47        22.64 o                         
  16   2  14         40.27         83.97        42.54 o                         
  18   2  14          0.10          1.69        28.07 o                         
 -25   3  14         17.07         54.04        25.13 o                         
 -23   3  14        168.48        138.85        32.72 o                         
 -21   3  14        344.29        336.10        29.21 o                         
 -19   3  14        312.92        327.57        32.75 o                         
 -17   3  14          9.04         15.65        22.06 o                         
 -15   3  14        101.02        132.02        22.95 o                         
 -13   3  14        623.62        603.14        19.67 o                         
 -11   3  14       3073.47       3073.74       125.91 o                         
  -9   3  14         84.32        104.70        16.44 o                         
  -7   3  14        452.85        468.76        17.01 o                         
  -5   3  14        946.29        968.94        25.05 o                         
  -3   3  14        350.07        314.28        17.48 o                         
  -1   3  14       1864.29       1781.62        89.51 o                         
   1   3  14        968.68        907.10        17.22 o                         
   3   3  14        595.40        638.96        33.48 o                         
   5   3  14          7.19         18.48        18.83 o                         
   7   3  14       2360.25       2526.58       126.85 o                         
   9   3  14         98.70        148.51        36.61 o                         
  11   3  14        341.30        362.58        35.72 o                         
  13   3  14        170.45        167.53        27.53 o                         
  15   3  14        171.81        211.05        26.36 o                         
  17   3  14         28.24         20.89        49.79 o                         
  19   3  14         14.37         -2.08        30.42 o                         
 -24   4  14         68.79         74.16        27.80 o                         
 -22   4  14          4.26         28.92        25.95 o                         
 -20   4  14          0.38         25.56        26.58 o                         
 -18   4  14         37.06         32.12        25.27 o                         
 -16   4  14        600.97        562.28        31.56 o                         
 -14   4  14        124.51        117.98        27.81 o                         
 -12   4  14         26.89         28.10        22.48 o                         
 -10   4  14         54.22         85.11        18.26 o                         
  -8   4  14         49.76         70.88        16.16 o                         
  -6   4  14         70.19         66.49        16.47 o                         
  -4   4  14        372.31        399.95        17.69 o                         
  -2   4  14          0.80          9.78        14.98 o                         
   0   4  14          6.43         23.54        13.35 o                         
   2   4  14        123.21        147.03        20.81 o                         
   4   4  14         24.32         26.36        19.01 o                         
   6   4  14          1.32        -13.73        20.10 o                         
   8   4  14          6.08         27.81        19.28 o                         
  10   4  14         26.99         14.65        20.07 o                         
  12   4  14          3.20         15.50        20.26 o                         
  14   4  14        119.28        117.31        29.37 o                         
  16   4  14         10.19         13.37        27.40 o                         
  18   4  14         11.39         48.33        28.01 o                         
 -23   5  14         15.31         51.65        45.24 o                         
 -21   5  14          3.66         34.10        33.76 o                         
 -19   5  14        592.01        596.86        34.10 o                         
 -17   5  14        258.19        259.27        38.82 o                         
 -15   5  14          5.85         64.82        29.37 o                         
 -13   5  14        267.86        271.76        30.38 o                         
 -11   5  14        884.79        952.23        46.92 o                         
  -9   5  14        156.88        164.10        18.29 o                         
  -7   5  14          3.85         34.50        17.00 o                         
  -5   5  14        208.09        215.55        17.72 o                         
  -3   5  14        330.17        377.41        25.78 o                         
  -1   5  14        269.89        260.00        35.66 o                         
   1   5  14        209.29        253.07        24.46 o                         
   3   5  14        513.97        522.51        23.93 o                         
   5   5  14          4.56         35.00        18.98 o                         
   7   5  14        396.48        407.86        35.58 o                         
   9   5  14        272.15        259.33        21.26 o                         
  11   5  14         10.32         26.74        22.98 o                         
  13   5  14         34.16         -4.24        29.98 o                         
  15   5  14         97.98         90.30        30.70 o                         
  17   5  14         64.86         18.23        59.75 o                         
 -22   6  14         13.93         -1.69        37.47 o                         
 -20   6  14          3.43         36.80        42.20 o                         
 -18   6  14        308.26        404.43        34.43 o                         
 -16   6  14        414.61        450.00        33.76 o                         
 -14   6  14         28.48         23.63        31.73 o                         
 -12   6  14          0.02         79.67        35.45 o                         
 -10   6  14         45.19         53.34        27.01 o                         
  -8   6  14         69.00         99.77        29.34 o                         
  -6   6  14        595.40        574.69        25.65 o                         
  -4   6  14          6.71         18.76        19.62 o                         
  -2   6  14       1080.24       1157.20        40.35 o                         
   0   6  14        515.99        571.98        22.84 o                         
   2   6  14        176.31        219.45        21.66 o                         
   4   6  14         13.03         34.57        20.01 o                         
   6   6  14         15.77         18.59        21.96 o                         
   8   6  14          1.81         -3.09        23.89 o                         
  10   6  14         10.09         37.05        23.17 o                         
  12   6  14          0.41         16.34        25.73 o                         
  14   6  14         87.13         70.36        30.57 o                         
 -19   7  14          7.04         19.24        36.46 o                         
 -17   7  14        125.67        162.72        36.46 o                         
 -15   7  14        164.12        181.62        41.19 o                         
 -13   7  14          0.10         56.38        30.05 o                         
 -11   7  14        185.42        165.42        31.06 o                         
  -9   7  14        145.91        120.18        31.06 o                         
  -7   7  14          1.26         22.55        27.03 o                         
  -5   7  14        113.04        119.72        30.17 o                         
  -3   7  14        156.82        163.87        23.03 o                         
  -1   7  14       1117.32       1164.04        44.41 o                         
   1   7  14          2.90         12.86        22.09 o                         
   3   7  14         18.59         32.96        23.57 o                         
   5   7  14        240.59        219.29        31.40 o                         
   7   7  14          6.07         12.45        25.18 o                         
   9   7  14          3.54         12.64        29.48 o                         
  11   7  14          0.92         -4.03        26.01 o                         
  13   7  14          0.89         -2.99        32.72 o                         
 -16   8  14         33.25         12.49        37.81 o                         
 -14   8  14         12.27          4.73        35.78 o                         
 -12   8  14         78.96        116.81        35.45 o                         
 -10   8  14         13.18         35.78        41.19 o                         
  -8   8  14          5.47        -23.63        40.85 o                         
  -6   8  14         89.60         87.26        27.52 o                         
  -4   8  14          0.01         47.54        31.21 o                         
  -2   8  14        788.44        616.27        41.02 o                         
   0   8  14          7.56         30.07        31.85 o                         
   2   8  14        180.67        192.35        37.78 o                         
   4   8  14         59.69         42.21        26.07 o                         
   6   8  14         78.48         58.95        25.33 o                         
   8   8  14          6.41         14.68        29.23 o                         
  10   8  14          0.08          0.91        32.84 o                         
 -11   9  14         42.06         47.60        46.59 o                         
  -9   9  14          2.48         10.13        45.57 o                         
  -7   9  14         28.74         12.15        43.21 o                         
  -5   9  14         41.11          8.44        35.11 o                         
  -3   9  14         31.74         29.61        30.51 o                         
  -1   9  14          8.51        -11.51        29.28 o                         
   1   9  14          0.85        -19.52        35.75 o                         
   3   9  14          1.06         31.22        35.95 o                         
   5   9  14         18.43         24.13        36.33 o                         
 -26   1  15         14.49         15.32        28.79 o                         
 -24   1  15         18.18         53.83        23.38 o                         
 -22   1  15        117.70        196.38        27.68 o                         
 -20   1  15       1832.73       1792.67        29.40 o                         
 -18   1  15        112.91        148.00        25.05 o                         
 -16   1  15        624.51        635.90        54.01 o                         
 -14   1  15         79.02         92.38        14.60 o                         
 -12   1  15         16.99         -9.09        16.19 o                         
 -10   1  15      13167.83      12602.92       228.31 o                         
  -8   1  15        176.40        180.97        14.80 o                         
  -6   1  15        346.73        325.54        14.64 o                         
  -4   1  15       2441.41       2426.45        96.48 o                         
  -2   1  15       2477.36       2292.12        60.94 o                         
   0   1  15       5747.74       5875.33       131.06 o                         
   2   1  15        807.69        914.37        38.45 o                         
   4   1  15          6.95         34.81        16.72 o                         
   6   1  15         64.95         73.71        14.31 o                         
   8   1  15       2749.44       2735.38       212.20 o                         
  10   1  15         21.16          4.10        21.65 o                         
  12   1  15        261.66        297.21        46.52 o                         
  14   1  15        158.90        161.64        25.06 o                         
  16   1  15         12.03         20.00        38.15 o                         
  18   1  15          0.88         16.09        28.47 o                         
 -25   2  15          1.01         49.37        27.56 o                         
 -23   2  15         21.93         66.39        33.76 o                         
 -21   2  15          0.15          6.04        23.60 o                         
 -19   2  15         67.70         58.60        23.11 o                         
 -17   2  15        168.62        180.45        25.06 o                         
 -15   2  15        734.69        637.67        23.19 o                         
 -13   2  15         17.19         14.97        16.86 o                         
 -11   2  15          0.22         34.73        14.51 o                         
  -9   2  15        376.47        344.43        18.08 o                         
  -7   2  15       1649.17       1603.84        86.98 o                         
  -5   2  15        920.41        776.89        15.79 o                         
  -3   2  15        468.16        616.95        47.02 o                         
  -1   2  15       1721.43       1968.38        75.84 o                         
   1   2  15       1212.46       1408.35        30.55 o                         
   3   2  15       3127.00       3095.04        38.59 o                         
   5   2  15       1384.16       1466.41        95.75 o                         
   7   2  15        453.55        447.99        32.11 o                         
   9   2  15       1196.25       1282.71        81.19 o                         
  11   2  15         13.68         28.59        18.36 o                         
  13   2  15         64.46        118.39        22.66 o                         
  15   2  15        127.72        120.83        23.86 o                         
  17   2  15         74.35         59.79        28.83 o                         
  19   2  15          0.87         20.67        52.33 o                         
 -26   3  15         12.15          8.41        26.42 o                         
 -24   3  15        168.92        114.71        33.50 o                         
 -22   3  15          5.76        -20.85        28.64 o                         
 -20   3  15        144.09        182.04        26.04 o                         
 -18   3  15         60.46         74.43        22.71 o                         
 -16   3  15       1010.05        917.86        24.72 o                         
 -14   3  15        930.96        912.54        24.84 o                         
 -12   3  15        743.46        729.68        22.32 o                         
 -10   3  15       1210.21       1178.25        32.38 o                         
  -8   3  15         15.33         60.32        16.39 o                         
  -6   3  15        114.19        105.69        15.72 o                         
  -4   3  15        131.57        167.49        15.22 o                         
  -2   3  15       1805.72       1964.40        94.53 o                         
   0   3  15        620.24        490.89        22.99 o                         
   2   3  15       1910.59       1890.47       103.79 o                         
   4   3  15        323.93        302.39        16.99 o                         
   6   3  15        103.16        108.53        18.04 o                         
   8   3  15          0.90        -11.03        17.00 o                         
  10   3  15        236.33        244.40        25.38 o                         
  12   3  15        113.73        101.44        20.57 o                         
  14   3  15         40.51         93.53        25.47 o                         
  16   3  15          3.77         25.86        41.19 o                         
  18   3  15        155.63        171.14        29.68 o                         
 -25   4  15         65.90         57.14        29.46 o                         
 -23   4  15        204.98        186.26        30.37 o                         
 -21   4  15         47.32         56.30        27.60 o                         
 -19   4  15        248.32        297.24        35.28 o                         
 -17   4  15         58.81         82.20        24.92 o                         
 -15   4  15       3012.40       3176.46        82.71 o                         
 -13   4  15         71.03         93.89        43.04 o                         
 -11   4  15         94.11         88.56        16.24 o                         
  -9   4  15         13.30         16.84        16.06 o                         
  -7   4  15        204.21        181.70        16.33 o                         
  -5   4  15       4111.33       3975.85       107.59 o                         
  -3   4  15        105.78         82.52        15.31 o                         
  -1   4  15        437.12        446.22        27.43 o                         
   1   4  15       1702.01       1714.18        63.30 o                         
   3   4  15       3522.97       3722.34        86.12 o                         
   5   4  15        738.41        801.50        50.91 o                         
   7   4  15         13.16         10.80        19.32 o                         
   9   4  15          7.55          3.89        19.81 o                         
  11   4  15        287.25        252.34        21.14 o                         
  13   4  15        118.87        124.11        32.20 o                         
  15   4  15         26.92         28.26        27.88 o                         
  17   4  15        241.08        143.33        30.32 o                         
 -22   5  15         55.54        122.88        43.55 o                         
 -20   5  15         23.12        -15.87        32.07 o                         
 -18   5  15          7.91        -31.06        31.06 o                         
 -16   5  15        451.21        525.96        37.81 o                         
 -14   5  15         17.97         30.66        27.38 o                         
 -12   5  15         34.97         16.63        26.21 o                         
 -10   5  15         32.26         42.57        18.11 o                         
  -8   5  15        268.59        261.47        16.92 o                         
  -6   5  15        140.54        158.77        16.46 o                         
  -4   5  15         83.25        103.31        16.84 o                         
  -2   5  15         67.70         49.47        18.58 o                         
   0   5  15       1036.61       1083.12        42.28 o                         
   2   5  15          0.90          0.13        19.58 o                         
   4   5  15         31.70         16.93        20.38 o                         
   6   5  15         42.24         38.83        19.70 o                         
   8   5  15         43.20         63.85        22.27 o                         
  10   5  15          1.13         27.50        21.20 o                         
  12   5  15         10.71          9.98        24.08 o                         
  14   5  15          5.12          4.29        28.43 o                         
  16   5  15         68.36         56.48        35.95 o                         
 -21   6  15          9.48         -4.39        35.78 o                         
 -19   6  15         87.68        102.29        34.10 o                         
 -17   6  15        151.63        124.91        34.10 o                         
 -15   6  15        284.86        269.06        32.41 o                         
 -13   6  15        255.12        325.43        37.81 o                         
 -11   6  15         16.23         -2.36        35.45 o                         
  -9   6  15        206.31        193.14        27.15 o                         
  -7   6  15         84.59         96.93        19.18 o                         
  -5   6  15       1095.28       1138.43        33.64 o                         
  -3   6  15         27.25         31.23        19.36 o                         
  -1   6  15        167.61        165.00        20.07 o                         
   1   6  15        397.45        457.60        20.90 o                         
   3   6  15          7.82         42.09        22.28 o                         
   5   6  15        605.32        554.31        24.11 o                         
   7   6  15        148.21        115.09        21.39 o                         
   9   6  15         96.09        101.79        22.36 o                         
  11   6  15          5.40         28.29        41.36 o                         
  13   6  15         16.81         72.83        33.22 o                         
 -20   7  15          0.14         95.54        38.82 o                         
 -18   7  15         27.85         44.56        35.11 o                         
 -16   7  15         16.86         16.20        34.43 o                         
 -14   7  15          8.36         62.79        33.76 o                         
 -12   7  15         15.03        -21.94        31.40 o                         
 -10   7  15        116.25        126.93        30.72 o                         
  -8   7  15          0.00         24.68        32.94 o                         
  -6   7  15         50.49         68.43        26.33 o                         
  -4   7  15          3.16         31.64        20.81 o                         
  -2   7  15         92.55        127.38        21.30 o                         
   0   7  15        228.16        241.98        23.44 o                         
   2   7  15          1.77         27.21        24.17 o                         
   4   7  15         61.51         55.19        21.74 o                         
   6   7  15         77.62         42.09        24.15 o                         
   8   7  15         65.56         68.78        34.43 o                         
  10   7  15          3.84         29.14        27.64 o                         
  12   7  15          1.03         20.76        30.98 o                         
 -17   8  15         16.79         21.27        37.81 o                         
 -15   8  15         31.66         40.17        35.45 o                         
 -13   8  15          6.74        -19.92        42.87 o                         
 -11   8  15          7.17         -2.03        33.76 o                         
  -9   8  15          0.05         42.87        41.86 o                         
  -7   8  15        173.91        180.61        40.17 o                         
  -5   8  15        115.22        100.51        32.34 o                         
  -3   8  15        170.96        127.83        28.90 o                         
  -1   8  15         34.88         47.89        29.71 o                         
   1   8  15         39.80         46.48        24.68 o                         
   3   8  15         12.47          9.32        24.11 o                         
   5   8  15         53.53         39.27        24.95 o                         
   7   8  15         29.39         14.19        27.26 o                         
   9   8  15          3.26         -7.91        28.53 o                         
 -12   9  15          0.15         -8.44        38.82 o                         
 -10   9  15        128.67         69.88        46.59 o                         
  -8   9  15        101.82        126.26        44.56 o                         
  -6   9  15         30.60         49.63        35.78 o                         
  -4   9  15          9.05         13.81        30.88 o                         
  -2   9  15          0.37         25.31        29.85 o                         
   0   9  15         44.35         60.40        35.89 o                         
   2   9  15          4.08          7.26        33.81 o                         
   4   9  15          0.53         -0.33        37.39 o                         
 -26   0  16        207.78        213.02        39.50 o                         
 -24   0  16        473.75        454.73        43.55 o                         
 -22   0  16          0.56          2.70        30.72 o                         
 -20   0  16         93.44         44.90        29.71 o                         
 -18   0  16         54.11        115.46        29.37 o                         
 -16   0  16          3.33        -22.62        33.08 o                         
 -14   0  16       1565.82       1557.05        27.69 o                         
 -12   0  16        562.78        477.27        20.75 o                         
 -10   0  16        667.72        531.72        31.56 o                         
  -8   0  16        268.39        251.02        21.08 o                         
  -6   0  16       1946.03       1939.71        26.92 o                         
  -4   0  16        688.82        445.63        46.76 o                         
  -2   0  16          8.02         52.45        20.68 o                         
   0   0  16       2078.79       2342.25       358.18 o                         
   2   0  16       1795.35       1971.99       242.39 o                         
   4   0  16       9191.96       9899.22      1553.07 o                         
   6   0  16        474.61        517.02       117.14 o                         
   8   0  16       6434.03       6828.00       786.41 o                         
  10   0  16       1849.64       1823.67       252.85 o                         
  12   0  16        582.11        565.80        33.08 o                         
  14   0  16        115.68         95.87        40.17 o                         
  16   0  16         44.63         75.28        41.86 o                         
  18   0  16         30.81         65.83        37.81 o                         
 -27   1  16          4.59         39.63        30.50 o                         
 -25   1  16          0.54         19.13        30.07 o                         
 -23   1  16         11.62         40.26        28.29 o                         
 -21   1  16         13.59         19.42        24.00 o                         
 -19   1  16        987.73        944.97        33.93 o                         
 -17   1  16       1839.19       1560.93        24.94 o                         
 -15   1  16          2.30         18.29        16.73 o                         
 -13   1  16        745.32        754.34        16.44 o                         
 -11   1  16         22.55         27.40        14.01 o                         
  -9   1  16        758.66        700.10        16.31 o                         
  -7   1  16          0.90         26.19        14.32 o                         
  -5   1  16        340.98        365.27        37.03 o                         
  -3   1  16        826.06        853.78        20.76 o                         
  -1   1  16       2912.83       3193.01       102.35 o                         
   1   1  16       1575.80       1575.13        51.49 o                         
   3   1  16          2.96          3.98        14.11 o                         
   5   1  16         87.59        101.28        16.74 o                         
   7   1  16          2.21         13.79        15.93 o                         
   9   1  16       1325.43       1383.30       126.88 o                         
  11   1  16          1.04          4.99        17.95 o                         
  13   1  16         53.28         47.95        25.09 o                         
  15   1  16         71.73         72.04        23.74 o                         
  17   1  16        129.32         96.22        26.25 o                         
  19   1  16          9.57         72.91        30.17 o                         
 -26   2  16         96.40         78.69        29.69 o                         
 -24   2  16         29.42         12.54        27.08 o                         
 -22   2  16        117.98        123.11        24.82 o                         
 -20   2  16         13.83         26.72        23.36 o                         
 -18   2  16        756.86        818.27        25.06 o                         
 -16   2  16        121.01        132.76        25.66 o                         
 -14   2  16       4249.59       4120.59        47.90 o                         
 -12   2  16         48.07         38.07        14.55 o                         
 -10   2  16          6.45         17.93        14.33 o                         
  -8   2  16          0.47         20.29        14.27 o                         
  -6   2  16       1781.92       1722.10        36.74 o                         
  -4   2  16       2309.62       2186.38        51.21 o                         
  -2   2  16          0.03          8.46        14.28 o                         
   0   2  16        296.73        288.99        15.81 o                         
   2   2  16       1212.73       1372.12        54.87 o                         
   4   2  16       3243.92       2873.82       120.74 o                         
   6   2  16         11.87         25.53        15.58 o                         
   8   2  16        411.66        410.04        32.31 o                         
  10   2  16          1.26         25.14        22.64 o                         
  12   2  16         40.60         50.91        19.49 o                         
  14   2  16        166.17        201.00        23.99 o                         
  16   2  16         64.83         67.94        27.80 o                         
  18   2  16        298.97        250.29        53.68 o                         
 -25   3  16          9.99         25.83        47.09 o                         
 -23   3  16        192.41        245.13        46.76 o                         
 -21   3  16         98.59        112.63        24.98 o                         
 -19   3  16        325.94        298.74        34.94 o                         
 -17   3  16         43.57         36.54        21.97 o                         
 -15   3  16          4.06         21.34        26.36 o                         
 -13   3  16        942.97        959.06        59.30 o                         
 -11   3  16        250.85        272.05        16.56 o                         
  -9   3  16       1995.47       2028.13        21.45 o                         
  -7   3  16        439.57        451.51        17.92 o                         
  -5   3  16          4.81         11.93        15.52 o                         
  -3   3  16       1136.17       1245.14        56.08 o                         
  -1   3  16       5323.15       5381.78       134.55 o                         
   1   3  16       1134.78       1143.07        48.09 o                         
   3   3  16         10.73         41.03        16.18 o                         
   5   3  16          8.46          4.44        15.12 o                         
   7   3  16         17.60         45.87        18.08 o                         
   9   3  16        422.96        446.33        30.39 o                         
  11   3  16          0.01         23.42        17.96 o                         
  13   3  16         20.26         48.93        22.52 o                         
  15   3  16         14.33         70.86        38.15 o                         
  17   3  16         15.21         24.24        29.64 o                         
 -24   4  16          8.66         33.89        31.11 o                         
 -22   4  16        169.76        136.77        34.67 o                         
 -20   4  16         45.68         25.84        26.44 o                         
 -18   4  16        144.02        145.85        30.40 o                         
 -16   4  16        638.39        611.98        26.90 o                         
 -14   4  16        571.92        553.23        25.30 o                         
 -12   4  16       1020.14       1122.51        41.37 o                         
 -10   4  16          5.02         24.57        17.07 o                         
  -8   4  16          3.75          5.05        16.19 o                         
  -6   4  16        783.39        849.42        47.80 o                         
  -4   4  16          5.89         18.04        16.24 o                         
  -2   4  16         66.90         84.70        15.50 o                         
   0   4  16        198.70        198.94        15.32 o                         
   2   4  16       4915.80       5057.67       258.25 o                         
   4   4  16         29.20         56.04        21.40 o                         
   6   4  16        259.41        278.78        22.30 o                         
   8   4  16        281.58        290.86        22.48 o                         
  10   4  16         10.21         28.03        22.21 o                         
  12   4  16        246.21        237.40        22.05 o                         
  14   4  16         11.77         16.13        27.66 o                         
  16   4  16         33.96         41.27        29.43 o                         
 -23   5  16        131.50        121.53        37.47 o                         
 -21   5  16          1.79        103.30        41.86 o                         
 -19   5  16         36.77         58.40        38.49 o                         
 -17   5  16         37.90         29.03        30.05 o                         
 -15   5  16         16.07         13.99        27.82 o                         
 -13   5  16       1138.79       1207.90       145.50 o                         
 -11   5  16        218.74        253.41        22.63 o                         
  -9   5  16        781.91        786.14        43.51 o                         
  -7   5  16        124.16        126.11        16.45 o                         
  -5   5  16         21.20         31.58        15.62 o                         
  -3   5  16         27.79         28.51        15.13 o                         
  -1   5  16        902.91        975.49        22.85 o                         
   1   5  16       1426.00       1446.42        33.31 o                         
   3   5  16        199.93        192.90        24.63 o                         
   5   5  16        294.43        331.18        20.32 o                         
   7   5  16        631.76        668.65        47.71 o                         
   9   5  16        419.08        347.43        42.82 o                         
  11   5  16          5.06         41.85        22.05 o                         
  13   5  16          3.39         28.28        25.97 o                         
  15   5  16          8.93          5.94        30.19 o                         
 -22   6  16         73.93         51.65        47.26 o                         
 -20   6  16         11.49         12.15        35.78 o                         
 -18   6  16        233.45        253.53        34.10 o                         
 -16   6  16        319.79        379.45        35.11 o                         
 -14   6  16        228.43        279.86        32.07 o                         
 -12   6  16          1.32          0.00        29.37 o                         
 -10   6  16        114.35         92.17        25.24 o                         
  -8   6  16          0.01         19.76        21.08 o                         
  -6   6  16          4.31          8.60        18.46 o                         
  -4   6  16          0.08         47.76        24.31 o                         
  -2   6  16        304.37        319.86        20.85 o                         
   0   6  16        995.18       1010.88        24.65 o                         
   2   6  16         19.32         41.70        21.87 o                         
   4   6  16        529.18        527.66        26.57 o                         
   6   6  16         79.87         71.77        22.49 o                         
   8   6  16          0.89         38.96        23.45 o                         
  10   6  16         13.56         42.23        28.97 o                         
  12   6  16          0.29         53.69        26.28 o                         
  14   6  16        105.48         76.99        36.06 o                         
 -19   7  16          6.60         49.63        47.60 o                         
 -17   7  16        165.35         93.51        35.45 o                         
 -15   7  16          0.54         28.36        33.08 o                         
 -13   7  16          0.97         34.77        38.82 o                         
 -11   7  16         11.75         39.50        37.13 o                         
  -9   7  16         14.76         22.28        37.13 o                         
  -7   7  16        117.63        130.75        31.23 o                         
  -5   7  16         14.03         60.54        23.29 o                         
  -3   7  16         37.65         50.90        22.91 o                         
  -1   7  16          6.55         18.35        22.32 o                         
   1   7  16         23.75         34.30        23.10 o                         
   3   7  16          2.54         22.82        23.32 o                         
   5   7  16          4.56         37.54        25.62 o                         
   7   7  16         79.09         84.24        23.99 o                         
   9   7  16         17.04         25.68        26.74 o                         
  11   7  16          1.59         15.18        26.78 o                         
 -16   8  16        109.09         67.86        37.47 o                         
 -14   8  16          1.16         37.13        35.45 o                         
 -12   8  16          8.51        125.58        35.78 o                         
 -10   8  16          8.83         10.47        42.54 o                         
  -8   8  16          1.92          7.09        33.42 o                         
  -6   8  16         82.90        111.65        33.97 o                         
  -4   8  16        374.62        341.84        42.70 o                         
  -2   8  16          8.11         12.93        31.87 o                         
   0   8  16        319.15        298.16        26.14 o                         
   2   8  16         71.07         91.60        25.59 o                         
   4   8  16        115.23        114.16        28.00 o                         
   6   8  16         22.37         24.63        25.72 o                         
   8   8  16          1.53         18.83        30.96 o                         
 -11   9  16          0.02         83.05        46.92 o                         
  -9   9  16          2.02         24.31        46.25 o                         
  -7   9  16         28.01         10.47        44.90 o                         
  -5   9  16         10.25        -14.00        29.49 o                         
  -3   9  16          0.40          7.48        30.49 o                         
  -1   9  16         48.60         50.87        33.77 o                         
   1   9  16         14.85         30.51        36.70 o                         
   3   9  16          1.78         27.00        34.73 o                         
 -26   1  17         63.01        115.39        35.11 o                         
 -24   1  17         23.62         28.29        28.88 o                         
 -22   1  17        738.45        725.45        44.73 o                         
 -20   1  17        107.17         79.70        42.54 o                         
 -18   1  17        615.26        675.15        27.18 o                         
 -16   1  17        292.82        256.90        33.42 o                         
 -14   1  17        398.92        364.44        15.76 o                         
 -12   1  17       1277.73       1372.31        17.86 o                         
 -10   1  17       7454.13       6927.72        65.73 o                         
  -8   1  17       4261.31       4283.38       188.46 o                         
  -6   1  17         42.39         23.17        13.79 o                         
  -4   1  17       2331.41       2282.30       101.74 o                         
  -2   1  17        308.02        322.39        14.88 o                         
   0   1  17       1801.85       1604.68        78.11 o                         
   2   1  17        169.90        158.24        17.74 o                         
   4   1  17       1092.23       1051.55        79.08 o                         
   6   1  17         89.78        119.41        18.37 o                         
   8   1  17          8.86        -12.26        14.86 o                         
  10   1  17        333.36        342.84        28.16 o                         
  12   1  17          7.61         23.01        20.04 o                         
  14   1  17         38.09         36.34        25.30 o                         
  16   1  17        105.50        152.40        28.20 o                         
  18   1  17         33.32         22.41        27.21 o                         
 -25   2  17         25.36         51.98        27.40 o                         
 -23   2  17        206.29        178.36        26.36 o                         
 -21   2  17        111.20         93.17        24.70 o                         
 -19   2  17         70.78         19.86        32.24 o                         
 -17   2  17        219.12        212.28        22.94 o                         
 -15   2  17       2105.79       2037.69        35.89 o                         
 -13   2  17       6756.71       6616.83       195.93 o                         
 -11   2  17        858.70        870.81        41.52 o                         
  -9   2  17       1920.68       1848.85        71.09 o                         
  -7   2  17          5.56         22.93        14.26 o                         
  -5   2  17       1673.34       1590.48        17.88 o                         
  -3   2  17       1476.55       1468.28        38.54 o                         
  -1   2  17         49.89         46.04        15.06 o                         
   1   2  17        495.18        522.46        16.71 o                         
   3   2  17       1880.35       1899.87       132.39 o                         
   5   2  17       1510.28       1646.74       115.09 o                         
   7   2  17       2558.87       2620.51       162.21 o                         
   9   2  17        646.58        709.01        63.40 o                         
  11   2  17         68.24         86.15        18.31 o                         
  13   2  17         75.17         53.89        23.23 o                         
  15   2  17         49.94         72.67        27.18 o                         
  17   2  17         37.60         53.18        26.25 o                         
 -26   3  17          0.43         57.96        36.55 o                         
 -24   3  17          0.05          9.40        30.88 o                         
 -22   3  17         19.36         50.33        30.85 o                         
 -20   3  17         37.06         33.36        28.94 o                         
 -18   3  17        329.63        303.85        24.41 o                         
 -16   3  17        321.24        251.62        24.72 o                         
 -14   3  17       1013.85       1030.67        19.59 o                         
 -12   3  17       1133.47       1110.67        27.58 o                         
 -10   3  17        288.95        272.22        17.59 o                         
  -8   3  17       1712.25       1724.80        31.21 o                         
  -6   3  17         38.49         48.65        16.17 o                         
  -4   3  17          6.71          6.14        15.51 o                         
  -2   3  17        142.81        140.90        14.93 o                         
   0   3  17       1991.11       1994.08       136.43 o                         
   2   3  17       5525.23       5772.78       362.18 o                         
   4   3  17        303.99        358.63        34.84 o                         
   6   3  17         32.80         48.31        16.27 o                         
   8   3  17        160.52        177.24        17.91 o                         
  10   3  17        102.48        111.35        18.15 o                         
  12   3  17          0.90         23.96        21.05 o                         
  14   3  17         10.67         28.64        26.82 o                         
  16   3  17          3.30         40.20        33.42 o                         
 -25   4  17          1.99        -39.16        39.16 o                         
 -23   4  17         38.95         18.55        35.40 o                         
 -21   4  17          0.56         -4.31        27.71 o                         
 -19   4  17         54.11         57.94        26.58 o                         
 -17   4  17        428.95        491.35        47.94 o                         
 -15   4  17        644.44        605.96        31.56 o                         
 -13   4  17        531.80        537.39        28.65 o                         
 -11   4  17         57.33         61.47        17.75 o                         
  -9   4  17        318.83        339.70        19.44 o                         
  -7   4  17         15.62         30.42        15.25 o                         
  -5   4  17       1717.79       1686.21        93.99 o                         
  -3   4  17        538.83        530.98        28.60 o                         
  -1   4  17          1.38         17.25        16.51 o                         
   1   4  17       1490.61       1481.34        88.88 o                         
   3   4  17        806.15        820.53        52.92 o                         
   5   4  17       1025.17       1041.95        75.56 o                         
   7   4  17        210.27        213.44        19.52 o                         
   9   4  17          8.76         26.58        20.90 o                         
  11   4  17        293.01        345.38        40.51 o                         
  13   4  17         42.57         39.35        22.67 o                         
  15   4  17         54.83         18.46        35.78 o                         
 -22   5  17          4.24        -12.15        34.77 o                         
 -20   5  17         13.07         54.35        34.10 o                         
 -18   5  17          2.76         38.74        29.46 o                         
 -16   5  17          6.64         60.18        29.54 o                         
 -14   5  17        426.19        419.80        63.13 o                         
 -12   5  17        101.55        103.38        22.35 o                         
 -10   5  17          5.71         38.35        19.78 o                         
  -8   5  17         44.30         61.13        17.61 o                         
  -6   5  17         53.11         53.02        15.98 o                         
  -4   5  17          3.45         -3.10        15.62 o                         
  -2   5  17        410.05        410.24        20.01 o                         
   0   5  17         60.91         84.34        21.66 o                         
   2   5  17        460.38        481.02        31.68 o                         
   4   5  17         59.00         70.86        20.29 o                         
   6   5  17         66.66         68.31        19.50 o                         
   8   5  17         31.55         21.61        22.48 o                         
  10   5  17          0.00         -9.95        22.19 o                         
  12   5  17         49.38         26.54        29.25 o                         
  14   5  17         67.87         29.52        34.42 o                         
 -21   6  17          9.66         54.01        35.78 o                         
 -19   6  17         75.17         41.52        35.11 o                         
 -17   6  17         10.15         51.31        33.08 o                         
 -15   6  17        835.42        772.06        35.11 o                         
 -13   6  17         82.00         37.47        31.73 o                         
 -11   6  17          7.98         25.01        33.05 o                         
  -9   6  17        157.35        194.26        21.19 o                         
  -7   6  17          9.30         33.25        21.59 o                         
  -5   6  17        336.25        332.08        20.38 o                         
  -3   6  17        763.24        783.77        22.55 o                         
  -1   6  17         32.90         12.51        20.00 o                         
   1   6  17       1021.21        979.96        47.12 o                         
   3   6  17         12.30          9.08        19.40 o                         
   5   6  17        470.99        475.15        25.58 o                         
   7   6  17          0.06          5.27        21.76 o                         
   9   6  17        122.03         90.51        23.34 o                         
  11   6  17          6.88         10.81        26.20 o                         
  13   6  17        100.28         56.53        31.11 o                         
 -18   7  17          2.52         89.46        35.45 o                         
 -16   7  17         59.91         36.12        35.45 o                         
 -14   7  17          5.56         23.97        32.07 o                         
 -12   7  17         73.99         56.71        32.41 o                         
 -10   7  17        127.22         91.82        32.07 o                         
  -8   7  17        105.68         85.89        32.05 o                         
  -6   7  17         11.03         42.52        23.32 o                         
  -4   7  17         77.11         87.92        21.72 o                         
  -2   7  17         59.35         70.33        22.93 o                         
   0   7  17          6.80         -9.43        22.46 o                         
   2   7  17         29.25         -1.76        21.41 o                         
   4   7  17         18.82         38.22        22.52 o                         
   6   7  17         19.84         33.70        24.88 o                         
   8   7  17         82.60         60.26        24.73 o                         
  10   7  17         42.99         21.93        26.75 o                         
 -15   8  17          5.84         32.41        37.81 o                         
 -13   8  17         77.10        125.58        44.90 o                         
 -11   8  17         15.99        -33.76        33.76 o                         
  -9   8  17          6.13         18.57        34.77 o                         
  -7   8  17         43.58          0.82        36.00 o                         
  -5   8  17          8.51          7.22        32.94 o                         
  -3   8  17        111.63         90.17        28.76 o                         
  -1   8  17          0.21         37.88        24.40 o                         
   1   8  17          2.57         31.18        25.97 o                         
   3   8  17          0.07         17.02        24.63 o                         
   5   8  17         23.86         23.40        26.11 o                         
   7   8  17         88.63         23.89        26.60 o                         
 -10   9  17          2.81         16.20        48.28 o                         
  -8   9  17          0.05        -12.49        38.15 o                         
  -6   9  17          6.65          9.45        37.47 o                         
  -4   9  17         11.80          8.64        29.11 o                         
  -2   9  17         24.55         -5.53        32.08 o                         
   0   9  17         95.73         68.20        37.43 o                         
   2   9  17         39.37         10.07        35.68 o                         
 -26   0  18        221.78        166.09        38.49 o                         
 -24   0  18          1.33        -15.53        42.20 o                         
 -22   0  18         79.52        113.09        32.75 o                         
 -20   0  18         47.69        109.38        36.80 o                         
 -18   0  18        188.01        259.94        36.12 o                         
 -16   0  18       3006.61       3162.96       166.43 o                         
 -14   0  18       1584.53       1513.37        68.36 o                         
 -12   0  18      16230.42      15926.25       563.77 o                         
 -10   0  18        275.02        240.93        20.27 o                         
  -8   0  18       1438.55       1348.11        27.93 o                         
  -6   0  18        532.89        535.30        48.11 o                         
  -4   0  18       4295.67       4464.82        59.42 o                         
  -2   0  18       3179.68       3238.89       100.94 o                         
   0   0  18          1.42          9.33        19.45 o                         
   2   0  18         64.08         91.48        30.72 o                         
   4   0  18       1277.19       1467.33       246.27 o                         
   6   0  18        253.10        236.38        52.16 o                         
   8   0  18       1282.60       1338.60       236.82 o                         
  10   0  18        579.78        596.25        94.86 o                         
  12   0  18          4.44          9.11        40.17 o                         
  14   0  18        120.62        160.35        34.77 o                         
  16   0  18        262.17        217.41        36.46 o                         
  18   0  18         90.57         78.32        48.95 o                         
 -27   1  18         89.87         42.87        49.29 o                         
 -25   1  18          5.22          7.94        27.49 o                         
 -23   1  18          6.13         12.65        25.38 o                         
 -21   1  18        402.21        314.63        23.03 o                         
 -19   1  18          3.20          1.14        19.80 o                         
 -17   1  18        747.17        657.75        24.42 o                         
 -15   1  18        585.11        589.76        25.19 o                         
 -13   1  18        199.25        188.02        15.45 o                         
 -11   1  18        839.60        815.87        16.73 o                         
  -9   1  18       4565.72       4584.91        83.81 o                         
  -7   1  18         29.62         39.26        14.12 o                         
  -5   1  18        145.26        139.04        14.72 o                         
  -3   1  18        622.88        603.08        17.79 o                         
  -1   1  18       1767.47       2022.41        77.11 o                         
   1   1  18       2385.04       2490.91       129.95 o                         
   3   1  18         29.87         21.04        14.04 o                         
   5   1  18       1359.67       1355.94        81.67 o                         
   7   1  18          1.35         -1.26        14.74 o                         
   9   1  18          1.59         25.06        21.46 o                         
  11   1  18        176.19        157.27        18.18 o                         
  13   1  18          1.02        -25.71        25.71 o                         
  15   1  18          7.59         79.67        30.07 o                         
  17   1  18          0.52         27.40        29.76 o                         
 -26   2  18         32.64         53.34        29.69 o                         
 -24   2  18         16.54         17.16        26.76 o                         
 -22   2  18        224.23        252.52        40.34 o                         
 -20   2  18          4.93         17.60        26.96 o                         
 -18   2  18        455.45        435.58        23.84 o                         
 -16   2  18        260.26        325.15        24.52 o                         
 -14   2  18         90.80        101.87        14.88 o                         
 -12   2  18       1648.39       1714.22        42.25 o                         
 -10   2  18         13.28         14.40        15.30 o                         
  -8   2  18       1576.60       1463.78        38.35 o                         
  -6   2  18        381.65        436.67        15.04 o                         
  -4   2  18        639.45        603.94        22.56 o                         
  -2   2  18        249.87        289.19        14.77 o                         
   0   2  18        175.90        141.86        15.21 o                         
   2   2  18        601.53        580.68        46.44 o                         
   4   2  18       9970.16      10513.93       783.91 o                         
   6   2  18       2341.43       2256.11       144.62 o                         
   8   2  18          8.43         24.29        15.12 o                         
  10   2  18        812.29        930.06        99.94 o                         
  12   2  18        112.20         98.11        19.05 o                         
  14   2  18         67.20         80.14        26.68 o                         
  16   2  18          6.89         25.01        28.96 o                         
 -25   3  18         52.13        121.06        39.84 o                         
 -23   3  18          0.29         17.76        32.30 o                         
 -21   3  18        346.30        369.20        33.59 o                         
 -19   3  18        278.51        263.91        26.54 o                         
 -17   3  18         64.74         91.47        33.76 o                         
 -15   3  18       1520.22       1511.67        27.86 o                         
 -13   3  18         96.90        100.63        15.96 o                         
 -11   3  18       1652.67       1699.78        31.14 o                         
  -9   3  18       2472.17       2631.08        20.86 o                         
  -7   3  18         17.49         43.28        13.77 o                         
  -5   3  18         88.33        101.79        16.00 o                         
  -3   3  18        107.26        121.49        15.50 o                         
  -1   3  18       1271.31       1327.06        50.58 o                         
   1   3  18        137.41        100.42        16.94 o                         
   3   3  18        316.20        299.74        32.21 o                         
   5   3  18        263.14        227.76        24.22 o                         
   7   3  18          0.26         33.83        19.62 o                         
   9   3  18        593.21        649.47        40.17 o                         
  11   3  18        187.10        174.07        21.60 o                         
  13   3  18          0.29         51.67        22.60 o                         
  15   3  18          0.14         30.30        28.89 o                         
 -24   4  18         44.34          0.65        28.52 o                         
 -22   4  18          8.37         29.29        34.34 o                         
 -20   4  18          0.53        -13.36        32.02 o                         
 -18   4  18         67.49         65.15        28.19 o                         
 -16   4  18        119.94        119.63        24.49 o                         
 -14   4  18        468.13        418.52        24.25 o                         
 -12   4  18          0.72         15.49        16.55 o                         
 -10   4  18          7.90         28.88        15.74 o                         
  -8   4  18         77.46         93.85        15.49 o                         
  -6   4  18         12.81         24.11        15.30 o                         
  -4   4  18        435.94        431.83        36.30 o                         
  -2   4  18        185.05        223.64        17.03 o                         
   0   4  18        303.60        366.66        35.86 o                         
   2   4  18        839.08        785.15        44.32 o                         
   4   4  18        284.68        336.75        37.76 o                         
   6   4  18         75.01         80.34        18.18 o                         
   8   4  18         81.75        118.86        28.73 o                         
  10   4  18         68.20         78.45        26.55 o                         
  12   4  18         18.38         24.27        19.94 o                         
  14   4  18         20.95         42.04        28.47 o                         
 -23   5  18         66.26        182.97        37.13 o                         
 -21   5  18         58.90         24.64        41.19 o                         
 -19   5  18         45.28         54.98        35.09 o                         
 -17   5  18         42.99         60.65        27.71 o                         
 -15   5  18         14.59         -3.26        32.18 o                         
 -13   5  18          2.53          7.37        22.29 o                         
 -11   5  18         51.07         63.92        18.51 o                         
  -9   5  18        429.53        453.51        26.41 o                         
  -7   5  18        321.12        336.61        23.89 o                         
  -5   5  18         82.49         82.67        15.99 o                         
  -3   5  18         39.13         35.46        16.73 o                         
  -1   5  18        418.27        473.99        38.49 o                         
   1   5  18        626.38        673.68        20.63 o                         
   3   5  18        146.76        142.96        19.76 o                         
   5   5  18         80.55        125.99        20.47 o                         
   7   5  18          2.96         21.14        19.46 o                         
   9   5  18        237.33        262.54        28.43 o                         
  11   5  18         75.82         47.61        25.52 o                         
  13   5  18          5.89         22.86        25.04 o                         
 -20   6  18        187.72         -4.73        37.47 o                         
 -18   6  18          3.14         39.16        32.75 o                         
 -16   6  18         20.34         -6.08        32.07 o                         
 -14   6  18        344.66        372.02        33.42 o                         
 -12   6  18         25.18          8.03        29.10 o                         
 -10   6  18         74.41         70.65        19.53 o                         
  -8   6  18         48.38         95.70        25.18 o                         
  -6   6  18         69.55         93.91        19.78 o                         
  -4   6  18        591.67        667.01        59.69 o                         
  -2   6  18        260.72        250.88        22.26 o                         
   0   6  18         75.43         74.61        19.37 o                         
   2   6  18        214.38        206.03        28.38 o                         
   4   6  18         11.42         34.31        22.92 o                         
   6   6  18         97.53         98.63        22.06 o                         
   8   6  18          2.64         32.64        24.40 o                         
  10   6  18         15.22         24.09        26.67 o                         
  12   6  18         88.37         64.99        26.27 o                         
 -19   7  18         13.57        -32.41        39.84 o                         
 -17   7  18        113.99        137.06        36.80 o                         
 -15   7  18         41.12         56.04        35.11 o                         
 -13   7  18        111.38         82.03        40.51 o                         
 -11   7  18          0.03         18.57        31.40 o                         
  -9   7  18         19.10         46.42        27.86 o                         
  -7   7  18         12.57          2.33        20.13 o                         
  -5   7  18         10.49         29.70        21.65 o                         
  -3   7  18          0.00         10.71        23.19 o                         
  -1   7  18          5.91          2.65        22.95 o                         
   1   7  18        311.19        253.76        24.56 o                         
   3   7  18         13.25         29.17        22.70 o                         
   5   7  18          0.03         23.57        25.40 o                         
   7   7  18         12.92         20.35        26.05 o                         
   9   7  18         37.12         40.83        28.05 o                         
 -14   8  18         26.89         30.72        36.46 o                         
 -12   8  18         95.34         94.52        36.80 o                         
 -10   8  18          0.04         50.30        33.76 o                         
  -8   8  18          8.20         20.80        38.00 o                         
  -6   8  18          0.12         23.99        33.64 o                         
  -4   8  18         22.61         67.38        32.33 o                         
  -2   8  18         31.23         48.34        26.49 o                         
   0   8  18         52.15         60.32        25.39 o                         
   2   8  18         20.70         30.34        26.56 o                         
   4   8  18          8.23         13.48        28.22 o                         
   6   8  18         41.83         24.77        27.02 o                         
  -9   9  18         34.80         30.72        47.60 o                         
  -7   9  18          1.42         35.45        46.92 o                         
  -5   9  18          0.11         20.39        32.67 o                         
  -3   9  18          0.03          5.73        36.08 o                         
  -1   9  18          2.38          5.80        34.94 o                         
 -26   1  19        177.85        189.79        33.29 o                         
 -24   1  19        176.92        165.16        27.80 o                         
 -22   1  19         76.54         71.07        28.04 o                         
 -20   1  19        450.30        464.04        24.17 o                         
 -18   1  19       1072.98       1116.69        67.52 o                         
 -16   1  19         26.59         12.32        16.44 o                         
 -14   1  19         21.49         28.34        13.73 o                         
 -12   1  19         75.42         88.15        15.19 o                         
 -10   1  19       1753.93       1872.93        33.96 o                         
  -8   1  19      10096.18       9897.86       384.89 o                         
  -6   1  19        533.91        574.17        18.37 o                         
  -4   1  19        718.73        730.60        16.68 o                         
  -2   1  19        781.88        724.28        15.68 o                         
   0   1  19       1255.65       1313.71        63.10 o                         
   2   1  19       2025.87       1994.30       105.69 o                         
   4   1  19       1656.89       1808.98       162.36 o                         
   6   1  19        233.22        233.20        31.28 o                         
   8   1  19         50.08         50.19        14.78 o                         
  10   1  19        322.39        345.63        41.42 o                         
  12   1  19          8.20         41.53        19.27 o                         
  14   1  19          0.53         22.38        41.35 o                         
  16   1  19         10.17         36.91        26.73 o                         
 -25   2  19         78.35         82.29        30.60 o                         
 -23   2  19        162.37        159.45        29.70 o                         
 -21   2  19          0.03         10.51        24.50 o                         
 -19   2  19          6.67         13.60        39.50 o                         
 -17   2  19        174.72        210.28        35.95 o                         
 -15   2  19       1161.43       1170.55        25.24 o                         
 -13   2  19        286.97        288.11        28.07 o                         
 -11   2  19         55.33         62.05        15.78 o                         
  -9   2  19       2107.46       2101.83        21.59 o                         
  -7   2  19        112.16        117.99        17.10 o                         
  -5   2  19        457.30        466.01        16.29 o                         
  -3   2  19        601.37        602.57        29.68 o                         
  -1   2  19        375.47        356.24        15.70 o                         
   1   2  19          0.03         10.67        14.97 o                         
   3   2  19        436.23        411.19        35.42 o                         
   5   2  19       2473.37       2445.14       161.14 o                         
   7   2  19        317.77        392.10        57.45 o                         
   9   2  19         23.83         47.89        19.07 o                         
  11   2  19        390.58        331.96        30.61 o                         
  13   2  19         15.69         30.17        22.39 o                         
  15   2  19          2.02         66.23        46.08 o                         
 -24   3  19        131.21        148.28        29.12 o                         
 -22   3  19         64.62         74.52        26.11 o                         
 -20   3  19         23.45         35.27        25.92 o                         
 -18   3  19        257.91        234.00        27.68 o                         
 -16   3  19        782.72        813.37        22.12 o                         
 -14   3  19         74.50         64.40        18.91 o                         
 -12   3  19       1047.19       1097.15        42.34 o                         
 -10   3  19        249.51        265.60        15.79 o                         
  -8   3  19        347.42        310.35        15.19 o                         
  -6   3  19        520.11        546.25        20.12 o                         
  -4   3  19        261.90        303.62        15.15 o                         
  -2   3  19         53.78         20.84        16.34 o                         
   0   3  19         11.20          5.83        14.73 o                         
   2   3  19          3.43         21.61        17.25 o                         
   4   3  19        438.21        463.23        50.82 o                         
   6   3  19          5.08          0.28        15.59 o                         
   8   3  19          3.49        -16.95        20.66 o                         
  10   3  19         20.30         34.62        19.91 o                         
  12   3  19        105.97        120.68        35.84 o                         
  14   3  19         26.51         87.51        27.90 o                         
  16   3  19         12.69         -4.47        31.05 o                         
 -23   4  19         41.87         41.41        31.09 o                         
 -21   4  19         70.69         95.63        28.36 o                         
 -19   4  19         99.21         83.43        27.09 o                         
 -17   4  19         24.15         36.62        24.28 o                         
 -15   4  19          6.96          8.53        23.49 o                         
 -13   4  19       6116.14       6124.29       162.34 o                         
 -11   4  19         62.41         67.80        17.54 o                         
  -9   4  19         26.36         32.92        16.08 o                         
  -7   4  19       2044.66       2039.97        92.73 o                         
  -5   4  19        178.93        192.41        15.20 o                         
  -3   4  19       1311.33       1348.80       115.53 o                         
  -1   4  19        427.46        437.10        26.92 o                         
   1   4  19          9.07         11.29        15.00 o                         
   3   4  19       1610.55       1496.41        85.17 o                         
   5   4  19        347.74        396.32        36.04 o                         
   7   4  19        866.22        923.82        87.80 o                         
   9   4  19         27.63         22.22        20.29 o                         
  11   4  19         33.49         31.30        22.69 o                         
  13   4  19         32.28         58.68        30.62 o                         
  15   4  19         38.41         41.94        30.99 o                         
 -22   5  19          0.27         12.49        36.12 o                         
 -20   5  19          0.01         46.93        31.44 o                         
 -18   5  19        202.46        202.22        37.30 o                         
 -16   5  19        293.51        296.92        66.50 o                         
 -14   5  19        788.17        720.33        64.75 o                         
 -12   5  19        209.93        258.58        27.09 o                         
 -10   5  19        114.12        104.08        19.61 o                         
  -8   5  19         56.81         61.25        16.99 o                         
  -6   5  19        290.01        328.44        19.68 o                         
  -4   5  19        209.13        237.84        33.53 o                         
  -2   5  19         27.07         55.01        16.34 o                         
   0   5  19        180.35        204.73        18.70 o                         
   2   5  19        380.41        389.67        24.03 o                         
   4   5  19        537.82        663.81        70.84 o                         
   6   5  19        199.49        212.35        21.69 o                         
   8   5  19          5.35         45.10        23.58 o                         
  10   5  19        105.15         89.73        22.42 o                         
  12   5  19          0.12          5.27        25.01 o                         
 -21   6  19          8.94         42.54        37.13 o                         
 -19   6  19          3.04         65.83        42.87 o                         
 -17   6  19        131.71        235.97        35.11 o                         
 -15   6  19         31.64         48.28        39.84 o                         
 -13   6  19          1.52         48.95        31.06 o                         
 -11   6  19        386.01        411.68        37.64 o                         
  -9   6  19         32.36         50.53        22.31 o                         
  -7   6  19          0.16         28.38        20.54 o                         
  -5   6  19        130.79        137.53        18.70 o                         
  -3   6  19        437.60        505.19        23.57 o                         
  -1   6  19        260.48        289.48        22.99 o                         
   1   6  19         47.67         39.67        20.75 o                         
   3   6  19        137.54        127.92        21.77 o                         
   5   6  19          5.36         32.57        22.18 o                         
   7   6  19          0.05         25.12        22.63 o                         
   9   6  19         17.42         27.61        24.06 o                         
  11   6  19         28.49         23.10        25.45 o                         
 -18   7  19          1.24        -35.78        37.13 o                         
 -16   7  19          5.02        -34.10        34.10 o                         
 -14   7  19         10.94         -1.35        33.08 o                         
 -12   7  19         79.61         57.73        32.75 o                         
 -10   7  19         46.33         48.21        28.89 o                         
  -8   7  19        170.17        168.19        25.25 o                         
  -6   7  19          3.96         14.58        20.36 o                         
  -4   7  19        109.84        119.77        20.18 o                         
  -2   7  19          1.62          5.46        21.31 o                         
   0   7  19        189.45        198.05        23.00 o                         
   2   7  19        156.72        150.52        22.88 o                         
   4   7  19        136.23        102.97        25.79 o                         
   6   7  19         76.88         68.97        26.82 o                         
   8   7  19         47.58         22.90        26.27 o                         
 -15   8  19          2.10         15.53        38.82 o                         
 -13   8  19          6.66         14.18        42.87 o                         
 -11   8  19         48.79         56.04        35.78 o                         
  -9   8  19          0.95         -9.79        35.11 o                         
  -7   8  19         42.37         42.08        31.09 o                         
  -5   8  19         11.36          4.26        34.20 o                         
  -3   8  19          2.59         -0.42        26.25 o                         
  -1   8  19          0.77         28.38        26.97 o                         
   1   8  19          0.52         66.81        26.25 o                         
   3   8  19          5.61         20.91        27.22 o                         
   5   8  19          1.31          6.38        29.07 o                         
  -8   9  19         11.42         47.60        47.94 o                         
  -6   9  19         11.67         -4.23        31.62 o                         
  -4   9  19          0.20         28.16        38.93 o                         
  -2   9  19         12.38         24.31        49.29 o                         
 -26   0  20        293.56        305.85        47.94 o                         
 -24   0  20         91.34         92.16        36.46 o                         
 -22   0  20        608.25        593.82        35.11 o                         
 -20   0  20         10.16         18.23        37.13 o                         
 -18   0  20        104.08        154.62        29.03 o                         
 -16   0  20       1673.99       1694.66        32.07 o                         
 -14   0  20        742.14        848.90        46.59 o                         
 -12   0  20        648.06        727.98        23.55 o                         
 -10   0  20      21842.79      21313.87       422.15 o                         
  -8   0  20       3528.35       3320.99       253.02 o                         
  -6   0  20        130.12        105.24        25.32 o                         
  -4   0  20       4459.26       4916.78        34.80 o                         
  -2   0  20       1671.13       1552.69        74.94 o                         
   0   0  20          2.21         11.68        20.42 o                         
   2   0  20          2.84         23.51        19.81 o                         
   4   0  20        233.78        285.43        37.30 o                         
   6   0  20      22236.77      23579.10      3025.29 o                         
   8   0  20        181.07        293.36        69.37 o                         
  10   0  20        296.57        252.29        74.27 o                         
  12   0  20          1.18        -28.36        33.76 o                         
  14   0  20         18.46         83.38        43.89 o                         
  16   0  20         18.08        -11.14        39.84 o                         
 -25   1  20          0.73         75.37        28.13 o                         
 -23   1  20          1.07         19.72        29.00 o                         
 -21   1  20        182.47        220.81        24.09 o                         
 -19   1  20          5.04          7.13        23.20 o                         
 -17   1  20        149.29        159.07        16.93 o                         
 -15   1  20         74.05         80.18        14.61 o                         
 -13   1  20        796.99        766.37        24.28 o                         
 -11   1  20         36.62         51.15        30.11 o                         
  -9   1  20        237.07        217.96        16.20 o                         
  -7   1  20         51.38         58.74        14.86 o                         
  -5   1  20         75.15         81.82        17.98 o                         
  -3   1  20         69.64         63.90        14.45 o                         
  -1   1  20        210.37        199.42        14.33 o                         
   1   1  20        172.92        197.43        19.42 o                         
   3   1  20         44.47         42.67        14.24 o                         
   5   1  20        935.28        964.22        85.22 o                         
   7   1  20        212.40        294.60        36.56 o                         
   9   1  20         14.19          9.31        23.79 o                         
  11   1  20        100.32        113.01        23.53 o                         
  13   1  20          1.23         28.24        24.34 o                         
  15   1  20         12.23         12.32        29.31 o                         
 -26   2  20          0.54         -3.34        31.59 o                         
 -24   2  20         86.16         85.42        27.58 o                         
 -22   2  20         14.08         53.52        29.54 o                         
 -20   2  20         33.14         35.13        25.99 o                         
 -18   2  20          0.02          0.49        47.77 o                         
 -16   2  20         83.26         97.03        16.23 o                         
 -14   2  20          0.09        -14.52        14.52 o                         
 -12   2  20       6001.45       6317.76       140.43 o                         
 -10   2  20       3592.21       3658.21       151.80 o                         
  -8   2  20        178.67        196.58        15.82 o                         
  -6   2  20        741.49        736.46        32.36 o                         
  -4   2  20        146.87        153.59        14.83 o                         
  -2   2  20        797.77        722.98        38.84 o                         
   0   2  20        281.90        332.13        33.87 o                         
   2   2  20          0.58         21.05        15.83 o                         
   4   2  20        617.47        577.66        36.06 o                         
   6   2  20        243.98        279.27        21.85 o                         
   8   2  20          6.88         18.10        16.89 o                         
  10   2  20          2.77         16.85        18.38 o                         
  12   2  20        235.86        252.80        40.19 o                         
  14   2  20         14.88         -3.51        42.87 o                         
  16   2  20         51.91         56.63        34.13 o                         
 -25   3  20         58.28         40.11        29.90 o                         
 -23   3  20         71.61         71.77        33.47 o                         
 -21   3  20        291.14        435.68       117.48 o                         
 -19   3  20         25.33         45.21        25.65 o                         
 -17   3  20        542.05        632.55        26.52 o                         
 -15   3  20        391.24        376.87        22.64 o                         
 -13   3  20         28.70         29.90        16.09 o                         
 -11   3  20        394.33        396.87        16.27 o                         
  -9   3  20         84.21         59.02        15.24 o                         
  -7   3  20       1888.16       1899.20        36.40 o                         
  -5   3  20          3.12          4.97        14.82 o                         
  -3   3  20       1296.94       1404.80        66.80 o                         
  -1   3  20         24.51         24.39        14.88 o                         
   1   3  20       1006.56       1091.78        33.96 o                         
   3   3  20        696.39        680.42        49.70 o                         
   5   3  20          4.32         19.99        14.70 o                         
   7   3  20        161.88        172.70        18.05 o                         
   9   3  20        210.65        237.31        35.01 o                         
  11   3  20        404.94        436.29        53.74 o                         
  13   3  20          5.14         32.18        21.66 o                         
  15   3  20          0.85         35.97        30.01 o                         
 -24   4  20          8.61        -14.00        40.17 o                         
 -22   4  20          1.14         50.45        32.77 o                         
 -20   4  20         45.75         59.56        26.94 o                         
 -18   4  20        109.04        120.62        36.12 o                         
 -16   4  20        756.53        725.75        35.28 o                         
 -14   4  20          0.34         -1.56        16.63 o                         
 -12   4  20        370.83        389.58        23.44 o                         
 -10   4  20         22.67         39.46        17.07 o                         
  -8   4  20        326.02        295.87        16.97 o                         
  -6   4  20        175.21        172.73        16.05 o                         
  -4   4  20        320.32        318.51        20.51 o                         
  -2   4  20          6.77         15.63        15.03 o                         
   0   4  20        181.47        164.93        15.44 o                         
   2   4  20          1.73          5.98        16.45 o                         
   4   4  20        317.96        266.34        28.51 o                         
   6   4  20         20.12         16.79        22.30 o                         
   8   4  20        216.99        251.83        22.68 o                         
  10   4  20        161.00        171.35        47.15 o                         
  12   4  20        377.59        270.25        23.18 o                         
  14   4  20          0.07        -10.57        29.93 o                         
 -21   5  20        170.71        156.89        35.78 o                         
 -19   5  20         28.03         39.65        29.59 o                         
 -17   5  20          8.91         69.45        32.74 o                         
 -15   5  20        222.69        193.51        27.20 o                         
 -13   5  20        195.54        231.98        19.38 o                         
 -11   5  20        478.32        497.78        29.19 o                         
  -9   5  20        140.54        176.50        30.83 o                         
  -7   5  20        722.25        700.89        56.00 o                         
  -5   5  20         62.89         75.51        17.52 o                         
  -3   5  20        106.26        146.82        18.67 o                         
  -1   5  20          9.55         19.15        16.83 o                         
   1   5  20        493.21        559.54        22.00 o                         
   3   5  20        203.92        271.16        21.11 o                         
   5   5  20          1.69        -10.37        21.36 o                         
   7   5  20          1.16         -3.84        20.29 o                         
   9   5  20         10.91         29.34        23.43 o                         
  11   5  20         53.58         57.48        24.60 o                         
  13   5  20         22.86          6.41        45.91 o                         
 -20   6  20          9.76         15.53        35.78 o                         
 -18   6  20         47.04         59.75        34.77 o                         
 -16   6  20         22.11         13.84        34.10 o                         
 -14   6  20         98.50         52.33        32.41 o                         
 -12   6  20        258.92        271.94        33.76 o                         
 -10   6  20         19.91         27.61        20.10 o                         
  -8   6  20          8.25         12.66        21.21 o                         
  -6   6  20          0.22         -3.49        18.56 o                         
  -4   6  20          0.27         -9.93        19.38 o                         
  -2   6  20         28.02         30.04        21.07 o                         
   0   6  20         71.92         87.78        25.14 o                         
   2   6  20         77.90         81.97        23.32 o                         
   4   6  20          4.73         -0.16        22.00 o                         
   6   6  20         13.83         30.05        22.84 o                         
   8   6  20         40.32         18.45        23.52 o                         
  10   6  20         25.30         25.83        25.60 o                         
 -17   7  20          0.19          4.73        46.25 o                         
 -15   7  20         24.11         48.28        35.11 o                         
 -13   7  20         13.76          4.73        34.10 o                         
 -11   7  20         50.73         69.88        30.45 o                         
  -9   7  20         30.35         59.14        31.74 o                         
  -7   7  20          5.86         11.31        21.85 o                         
  -5   7  20         42.05         57.23        22.63 o                         
  -3   7  20          6.50         40.00        22.14 o                         
  -1   7  20          0.00         13.68        20.41 o                         
   1   7  20         51.71         74.51        24.42 o                         
   3   7  20         26.43         19.30        21.92 o                         
   5   7  20          0.15        -15.01        26.31 o                         
   7   7  20          9.01         27.67        27.86 o                         
 -14   8  20          9.05         37.13        37.47 o                         
 -12   8  20          5.98          6.08        36.46 o                         
 -10   8  20          0.12        -36.46        36.46 o                         
  -8   8  20         12.09         23.17        36.09 o                         
  -6   8  20          4.30         16.61        36.63 o                         
  -4   8  20         44.37         77.84        27.37 o                         
  -2   8  20         21.11         11.44        26.14 o                         
   0   8  20         43.28         24.72        24.83 o                         
   2   8  20          6.04         17.60        27.34 o                         
   4   8  20          7.78         -4.60        27.00 o                         
 -26   1  21        168.75        112.84        62.62 o                         
 -24   1  21          1.78         -0.07        26.60 o                         
 -22   1  21         97.76         69.86        31.56 o                         
 -20   1  21        960.47        938.50        29.84 o                         
 -18   1  21        124.36        102.72        23.27 o                         
 -16   1  21        925.71        980.01        29.09 o                         
 -14   1  21        101.37        119.09        15.37 o                         
 -12   1  21         92.70         89.64        15.56 o                         
 -10   1  21       1125.98       1156.09        36.98 o                         
  -8   1  21        612.36        623.82        16.35 o                         
  -6   1  21        911.96        917.34        17.03 o                         
  -4   1  21        378.12        449.78        23.53 o                         
  -2   1  21       1684.95       1756.84        69.78 o                         
   0   1  21        106.16        102.52        14.08 o                         
   2   1  21        303.95        296.42        32.55 o                         
   4   1  21        400.56        344.44        22.27 o                         
   6   1  21        118.34        142.33        16.47 o                         
   8   1  21         57.93         63.92        16.18 o                         
  10   1  21        250.75        241.31        37.01 o                         
  12   1  21        202.06        216.59        47.23 o                         
  14   1  21          0.02         -7.67        28.55 o                         
 -25   2  21        231.00        262.01        30.42 o                         
 -23   2  21          8.85         48.21        29.48 o                         
 -21   2  21         79.17         70.52        25.31 o                         
 -19   2  21          0.36        -14.22        27.09 o                         
 -17   2  21         27.51         38.14        16.02 o                         
 -15   2  21         45.02         54.55        15.72 o                         
 -13   2  21        185.52        190.97        16.29 o                         
 -11   2  21       3508.89       3485.16       112.24 o                         
  -9   2  21       4657.24       4519.76        99.50 o                         
  -7   2  21        660.84        710.15        33.58 o                         
  -5   2  21         55.09         67.08        14.56 o                         
  -3   2  21        389.37        406.21        22.00 o                         
  -1   2  21        605.92        573.41        23.92 o                         
   1   2  21        193.37        241.65        18.25 o                         
   3   2  21         81.35        134.61        15.81 o                         
   5   2  21        929.82        833.91        46.19 o                         
   7   2  21       1969.48       1888.74       155.63 o                         
   9   2  21        219.66        218.06        30.80 o                         
  11   2  21        305.88        311.38        30.74 o                         
  13   2  21         35.54         49.19        23.47 o                         
  15   2  21          1.79        -27.67        27.81 o                         
 -24   3  21          4.64         -9.63        27.74 o                         
 -22   3  21          7.41         12.86        28.40 o                         
 -20   3  21          6.45          7.70        25.63 o                         
 -18   3  21         29.71         34.72        23.74 o                         
 -16   3  21          2.73         18.71        17.30 o                         
 -14   3  21        139.65        158.44        17.81 o                         
 -12   3  21          0.03         -5.23        15.22 o                         
 -10   3  21          9.20         30.79        15.10 o                         
  -8   3  21        111.22         84.76        16.61 o                         
  -6   3  21       2083.41       2042.10        83.53 o                         
  -4   3  21        269.79        278.78        16.49 o                         
  -2   3  21        252.23        249.18        15.65 o                         
   0   3  21         70.05         85.04        15.95 o                         
   2   3  21        105.24         96.65        17.15 o                         
   4   3  21        207.59        205.12        16.00 o                         
   6   3  21        146.59        188.04        30.06 o                         
   8   3  21         40.63         18.39        19.58 o                         
  10   3  21          4.24         -7.58        21.39 o                         
  12   3  21          3.32         36.22        21.71 o                         
  14   3  21          6.52         -8.94        26.95 o                         
 -23   4  21          0.30         -2.32        30.97 o                         
 -21   4  21        122.39        133.28        31.56 o                         
 -19   4  21         54.15         81.37        30.33 o                         
 -17   4  21        154.59        155.87        29.24 o                         
 -15   4  21        456.93        491.93        28.82 o                         
 -13   4  21         17.25         34.35        17.05 o                         
 -11   4  21        125.15        124.89        16.17 o                         
  -9   4  21       1123.68       1080.36        33.60 o                         
  -7   4  21       2841.24       2978.39       147.40 o                         
  -5   4  21         41.01         41.16        16.42 o                         
  -3   4  21        131.19        144.20        16.37 o                         
  -1   4  21        214.25        206.72        15.90 o                         
   1   4  21        402.74        414.48        36.42 o                         
   3   4  21          2.97         29.43        25.63 o                         
   5   4  21        222.42        212.07        18.71 o                         
   7   4  21        111.16        108.99        19.36 o                         
   9   4  21        711.15        656.77        51.92 o                         
  11   4  21         45.21         32.74        39.95 o                         
  13   4  21        158.47         87.98        34.80 o                         
 -22   5  21          4.27         20.85        34.09 o                         
 -20   5  21         14.06         41.28        31.13 o                         
 -18   5  21         32.91         37.19        32.92 o                         
 -16   5  21         79.38         70.98        26.82 o                         
 -14   5  21          9.50         28.64        25.24 o                         
 -12   5  21        232.08        263.53        23.49 o                         
 -10   5  21        248.07        246.35        22.61 o                         
  -8   5  21        132.85        122.53        17.47 o                         
  -6   5  21         11.19         24.00        18.66 o                         
  -4   5  21         37.81         49.17        15.88 o                         
  -2   5  21        207.96        205.88        18.39 o                         
   0   5  21         12.97          8.05        17.43 o                         
   2   5  21          4.49         51.98        18.32 o                         
   4   5  21        100.35         88.81        21.46 o                         
   6   5  21         77.99         72.97        19.94 o                         
   8   5  21          9.09         -3.78        21.42 o                         
  10   5  21          0.64          6.19        22.77 o                         
  12   5  21         16.76         20.45        34.41 o                         
 -19   6  21         32.22         10.13        44.90 o                         
 -17   6  21          1.84        -16.54        33.76 o                         
 -15   6  21        225.81        175.55        33.76 o                         
 -13   6  21         47.43         50.69        28.21 o                         
 -11   6  21        398.77        360.51        36.53 o                         
  -9   6  21         66.07         80.60        21.05 o                         
  -7   6  21          8.12         36.51        20.73 o                         
  -5   6  21        280.36        243.66        20.08 o                         
  -3   6  21        204.63        200.13        21.61 o                         
  -1   6  21         62.57         80.31        21.01 o                         
   1   6  21         31.23         41.03        20.14 o                         
   3   6  21          1.87         27.65        22.21 o                         
   5   6  21          2.13         46.40        24.48 o                         
   7   6  21         91.29         69.30        23.14 o                         
   9   6  21        196.29        137.56        48.10 o                         
 -18   7  21         44.58         67.86        46.92 o                         
 -16   7  21         17.78         21.94        45.57 o                         
 -14   7  21         11.13        -24.31        33.76 o                         
 -12   7  21        353.19        365.95        42.54 o                         
 -10   7  21        386.81        245.17        31.48 o                         
  -8   7  21          1.69         13.52        34.62 o                         
  -6   7  21         25.28         45.90        21.86 o                         
  -4   7  21         32.17         60.66        24.22 o                         
  -2   7  21         30.82         28.50        21.20 o                         
   0   7  21          0.44         -0.40        23.64 o                         
   2   7  21         44.97         37.50        23.99 o                         
   4   7  21          5.25         24.59        24.39 o                         
   6   7  21         73.73         16.78        25.88 o                         
 -13   8  21          5.74         73.26        46.25 o                         
 -11   8  21          2.56         53.00        36.12 o                         
  -9   8  21         67.25         78.90        32.47 o                         
  -7   8  21          0.58        -21.10        35.58 o                         
  -5   8  21          0.00         17.51        23.44 o                         
  -3   8  21         97.04         92.28        23.55 o                         
  -1   8  21         58.28         29.53        25.02 o                         
   1   8  21         12.04         35.56        29.81 o                         
   3   8  21         27.75         27.34        36.05 o                         
 -26   0  22        207.11        313.62        48.95 o                         
 -24   0  22        246.36        155.97        44.90 o                         
 -22   0  22         38.55         35.45        40.17 o                         
 -20   0  22          0.41        -10.47        37.47 o                         
 -18   0  22         74.06        101.83        24.01 o                         
 -16   0  22       1279.41       1207.89        34.77 o                         
 -14   0  22         17.93         42.37        24.11 o                         
 -12   0  22       1405.37       1311.18        23.87 o                         
 -10   0  22       9820.40      10560.35      1050.57 o                         
  -8   0  22        709.37        723.69        23.84 o                         
  -6   0  22        244.93        304.00        45.24 o                         
  -4   0  22          0.01         22.09        20.93 o                         
  -2   0  22        329.41        332.92        20.84 o                         
   0   0  22        634.97        594.58        71.91 o                         
   2   0  22        130.57        154.36        20.52 o                         
   4   0  22          1.62         25.07        22.06 o                         
   6   0  22        772.38        653.51        54.69 o                         
   8   0  22         50.35        130.53        36.29 o                         
  10   0  22        203.68        186.35        23.99 o                         
  12   0  22        361.44        442.58        37.47 o                         
  14   0  22         98.11        188.71        46.25 o                         
 -25   1  22        113.03         94.70        27.33 o                         
 -23   1  22          0.96          3.91        25.15 o                         
 -21   1  22         15.40        -18.31        24.88 o                         
 -19   1  22        215.19        234.45        27.51 o                         
 -17   1  22         58.50         69.83        16.88 o                         
 -15   1  22        110.79        116.63        14.64 o                         
 -13   1  22        232.27        240.76        17.92 o                         
 -11   1  22        688.30        671.22        34.67 o                         
  -9   1  22        696.12        712.22        16.49 o                         
  -7   1  22        202.66        268.17        14.36 o                         
  -5   1  22        405.72        433.87        15.94 o                         
  -3   1  22         17.43         -4.32        15.69 o                         
  -1   1  22        171.63        193.82        15.73 o                         
   1   1  22        269.57        274.89        17.35 o                         
   3   1  22        116.96        150.97        15.33 o                         
   5   1  22        218.05        238.10        33.33 o                         
   7   1  22         26.56         37.06        16.24 o                         
   9   1  22          1.86         10.67        17.64 o                         
  11   1  22         49.51         66.18        19.66 o                         
  13   1  22         61.27        118.15        59.75 o                         
  15   1  22          5.57          7.61        30.22 o                         
 -24   2  22        444.46        497.33        83.05 o                         
 -22   2  22         15.32         -0.78        23.74 o                         
 -20   2  22        162.33        163.06        24.98 o                         
 -18   2  22         43.93         42.40        20.26 o                         
 -16   2  22        382.44        421.37        26.77 o                         
 -14   2  22       1882.77       1970.66        74.80 o                         
 -12   2  22          4.99          2.97        15.07 o                         
 -10   2  22        780.92        795.00        37.47 o                         
  -8   2  22       3093.27       3073.57       100.23 o                         
  -6   2  22       1862.30       1832.59        40.74 o                         
  -4   2  22         26.93         49.55        15.93 o                         
  -2   2  22       1494.84       1459.98        45.34 o                         
   0   2  22        245.42        308.61        36.98 o                         
   2   2  22          9.77         19.80        16.50 o                         
   4   2  22          3.06         37.16        16.29 o                         
   6   2  22        424.20        385.74        18.86 o                         
   8   2  22       2773.67       2597.25       205.04 o                         
  10   2  22         13.58         45.84        21.94 o                         
  12   2  22          5.89          6.12        19.91 o                         
  14   2  22          1.96          3.17        29.84 o                         
 -23   3  22         87.86        143.40        66.34 o                         
 -21   3  22         63.88         38.98        38.99 o                         
 -19   3  22        737.21        774.49        27.72 o                         
 -17   3  22        333.67        283.64        22.76 o                         
 -15   3  22         90.89        131.26        21.05 o                         
 -13   3  22        358.26        319.22        17.22 o                         
 -11   3  22        137.23        163.27        16.73 o                         
  -9   3  22        142.93        166.33        17.83 o                         
  -7   3  22       2302.93       2328.43        68.70 o                         
  -5   3  22         31.91         50.72        14.77 o                         
  -3   3  22         84.37         85.80        15.43 o                         
  -1   3  22        333.32        389.78        25.34 o                         
   1   3  22        137.09        151.04        15.13 o                         
   3   3  22         60.94         87.68        18.15 o                         
   5   3  22         91.26        102.52        17.21 o                         
   7   3  22         62.02         63.26        17.74 o                         
   9   3  22        119.21         98.97        25.87 o                         
  11   3  22         18.84          0.41        23.34 o                         
  13   3  22         40.55         31.25        24.61 o                         
 -22   4  22          6.92         27.20        34.46 o                         
 -20   4  22          1.34        -20.51        31.23 o                         
 -18   4  22         11.85          0.12        29.85 o                         
 -16   4  22         13.99          8.92        21.16 o                         
 -14   4  22         60.44         42.95        17.09 o                         
 -12   4  22          8.80         17.71        18.13 o                         
 -10   4  22         13.62         35.56        16.02 o                         
  -8   4  22        737.94        806.40        54.87 o                         
  -6   4  22         66.91         47.43        16.48 o                         
  -4   4  22        139.65        110.00        16.71 o                         
  -2   4  22         71.15         76.69        17.49 o                         
   0   4  22          0.09         24.84        16.37 o                         
   2   4  22         11.11         13.82        17.32 o                         
   4   4  22          4.98         16.28        17.27 o                         
   6   4  22         20.22         25.49        21.31 o                         
   8   4  22          8.81         33.79        19.46 o                         
  10   4  22          5.09         43.93        22.08 o                         
  12   4  22         38.43         41.40        24.73 o                         
 -21   5  22         59.35         66.63        31.87 o                         
 -19   5  22        166.29        109.97        30.37 o                         
 -17   5  22         48.42         30.22        28.41 o                         
 -15   5  22         12.81         19.58        23.74 o                         
 -13   5  22         19.63         22.28        18.24 o                         
 -11   5  22        324.44        331.90        32.22 o                         
  -9   5  22        356.87        351.61        28.12 o                         
  -7   5  22         22.65         54.26        18.72 o                         
  -5   5  22        170.44        157.02        16.17 o                         
  -3   5  22         14.88         14.87        23.24 o                         
  -1   5  22         66.99         85.09        17.14 o                         
   1   5  22         74.80         75.44        19.85 o                         
   3   5  22        319.00        293.71        21.00 o                         
   5   5  22        180.19        171.04        21.25 o                         
   7   5  22          0.18         25.03        20.11 o                         
   9   5  22         57.62         61.63        41.09 o                         
  11   5  22         82.35         25.06        24.44 o                         
 -20   6  22          3.88        -43.89        46.25 o                         
 -18   6  22          0.05        -20.26        36.12 o                         
 -16   6  22          3.48          3.38        42.20 o                         
 -14   6  22          5.63         11.89        25.74 o                         
 -12   6  22          1.03         35.68        20.11 o                         
 -10   6  22          0.11         -3.12        18.98 o                         
  -8   6  22          0.18         13.33        18.22 o                         
  -6   6  22        517.07        493.00        36.71 o                         
  -4   6  22        133.39        179.99        20.42 o                         
  -2   6  22         25.91         28.07        20.06 o                         
   0   6  22         25.81         57.16        20.63 o                         
   2   6  22         85.40         74.61        22.65 o                         
   4   6  22          1.82         -2.81        25.45 o                         
   6   6  22         32.33         56.23        25.90 o                         
   8   6  22         76.15         44.10        24.09 o                         
 -17   7  22         39.26         43.55        46.92 o                         
 -15   7  22         13.22        -31.06        34.77 o                         
 -13   7  22          5.22          3.71        35.11 o                         
 -11   7  22         54.84         61.43        29.89 o                         
  -9   7  22         22.11         37.80        23.62 o                         
  -7   7  22          0.08         36.55        21.68 o                         
  -5   7  22        164.46        142.34        25.00 o                         
  -3   7  22          4.59          3.26        22.95 o                         
  -1   7  22         20.34         39.02        23.78 o                         
   1   7  22         43.63         19.51        20.84 o                         
   3   7  22         73.76         83.98        24.92 o                         
   5   7  22         17.29          2.77        25.52 o                         
 -12   8  22          0.75         50.98        37.81 o                         
 -10   8  22         45.47         -3.00        35.00 o                         
  -8   8  22         46.00         21.60        31.78 o                         
  -6   8  22          0.85        -15.45        25.88 o                         
  -4   8  22         11.14         50.61        25.20 o                         
  -2   8  22         31.52         35.64        25.53 o                         
   0   8  22         34.99         27.15        27.93 o                         
 -24   1  23         59.34         44.32        30.91 o                         
 -22   1  23        163.93        205.81        33.25 o                         
 -20   1  23        132.68        178.59        24.97 o                         
 -18   1  23        277.51        306.65        17.24 o                         
 -16   1  23        553.69        568.58        18.16 o                         
 -14   1  23         33.45         29.45        21.63 o                         
 -12   1  23       2315.44       2414.34        66.29 o                         
 -10   1  23         97.08         93.17        24.66 o                         
  -8   1  23        101.00        118.68        14.42 o                         
  -6   1  23       3165.77       3087.05        70.70 o                         
  -4   1  23         67.83         87.60        15.90 o                         
  -2   1  23        951.39        991.60        41.13 o                         
   0   1  23        527.22        554.22        51.07 o                         
   2   1  23        251.94        338.28        29.63 o                         
   4   1  23         70.25         82.00        15.81 o                         
   6   1  23         96.67         72.78        16.45 o                         
   8   1  23         42.12         43.66        21.71 o                         
  10   1  23         27.74         16.08        17.40 o                         
  12   1  23         70.76         22.77        25.74 o                         
  14   1  23          9.90         10.68        27.81 o                         
 -25   2  23          0.40         38.75        30.09 o                         
 -23   2  23         24.21         31.44        27.49 o                         
 -21   2  23        170.46        128.92        29.71 o                         
 -19   2  23          0.88        -21.95        21.95 o                         
 -17   2  23         11.96         28.43        16.62 o                         
 -15   2  23        858.03        845.42        29.33 o                         
 -13   2  23        399.38        452.67        30.05 o                         
 -11   2  23       1001.78       1059.69        46.00 o                         
  -9   2  23        267.87        275.39        19.91 o                         
  -7   2  23       3094.96       3369.92        90.47 o                         
  -5   2  23        532.52        554.90        35.79 o                         
  -3   2  23        146.37        159.67        16.06 o                         
  -1   2  23          0.90         13.45        17.35 o                         
   1   2  23         16.36         47.15        17.98 o                         
   3   2  23         39.67         50.35        15.64 o                         
   5   2  23         13.71         33.61        15.91 o                         
   7   2  23         61.01        101.61        31.09 o                         
   9   2  23        196.63        182.95        25.87 o                         
  11   2  23         75.40         78.90        20.57 o                         
  13   2  23         32.45          2.17        27.10 o                         
 -24   3  23         89.02         72.99        30.62 o                         
 -22   3  23         14.58         45.56        27.73 o                         
 -20   3  23         42.26         81.38        29.08 o                         
 -18   3  23        105.92         93.65        22.89 o                         
 -16   3  23         57.85         62.67        16.80 o                         
 -14   3  23        170.46        162.09        16.45 o                         
 -12   3  23        185.91        175.32        15.99 o                         
 -10   3  23        738.93        751.22        17.25 o                         
  -8   3  23        303.83        273.13        15.63 o                         
  -6   3  23          2.14          4.95        15.40 o                         
  -4   3  23        129.40        156.07        15.31 o                         
  -2   3  23        312.87        325.97        22.17 o                         
   0   3  23         75.40         84.16        18.45 o                         
   2   3  23        135.90        161.44        22.22 o                         
   4   3  23         45.08         34.49        15.65 o                         
   6   3  23         17.97          7.12        16.58 o                         
   8   3  23          1.66         25.89        25.49 o                         
  10   3  23         15.83         12.68        21.61 o                         
  12   3  23         89.49         77.67        24.83 o                         
 -23   4  23        306.72        282.46        33.22 o                         
 -21   4  23          2.60         24.46        55.20 o                         
 -19   4  23          5.90         15.84        28.15 o                         
 -17   4  23         43.20         17.19        22.27 o                         
 -15   4  23         41.93         58.59        18.18 o                         
 -13   4  23         24.68         14.36        19.15 o                         
 -11   4  23        213.60        193.19        17.54 o                         
  -9   4  23        200.96        199.61        29.90 o                         
  -7   4  23        679.66        677.75        43.18 o                         
  -5   4  23        221.50        231.68        24.80 o                         
  -3   4  23         37.18         61.03        16.99 o                         
  -1   4  23        519.83        530.70        40.64 o                         
   1   4  23        137.80        109.50        18.55 o                         
   3   4  23        197.06        212.03        17.01 o                         
   5   4  23         98.45         90.26        23.43 o                         
   7   4  23          0.24        -23.04        23.04 o                         
   9   4  23        647.16        462.13        52.60 o                         
  11   4  23        104.31         17.56        23.59 o                         
 -20   5  23         74.97         85.11        32.10 o                         
 -18   5  23         58.21         73.20        29.47 o                         
 -16   5  23        163.33         93.73        23.98 o                         
 -14   5  23         28.89         11.16        18.85 o                         
 -12   5  23         38.57         42.69        19.50 o                         
 -10   5  23         26.76         36.76        17.20 o                         
  -8   5  23        540.41        471.75        31.43 o                         
  -6   5  23        283.66        305.92        32.45 o                         
  -4   5  23        246.12        272.22        17.38 o                         
  -2   5  23          2.07        -18.17        18.17 o                         
   0   5  23         34.80         61.96        18.68 o                         
   2   5  23          1.37         46.66        23.32 o                         
   4   5  23         12.40         20.41        24.53 o                         
   6   5  23          4.29         31.60        25.33 o                         
   8   5  23         78.31         21.34        21.94 o                         
  10   5  23          3.46         11.48        22.56 o                         
 -19   6  23          0.89          5.40        37.81 o                         
 -17   6  23         19.71        -36.46        36.46 o                         
 -15   6  23        115.64        141.71        30.72 o                         
 -13   6  23          2.68        -11.17        20.49 o                         
 -11   6  23          1.40         16.01        20.48 o                         
  -9   6  23          6.68         -3.63        20.54 o                         
  -7   6  23        417.06        426.27        31.82 o                         
  -5   6  23        810.22        833.82        53.07 o                         
  -3   6  23         55.81         86.68        20.76 o                         
  -1   6  23         44.27         23.66        22.50 o                         
   1   6  23         88.19         76.39        20.13 o                         
   3   6  23         11.76          6.23        25.26 o                         
   5   6  23          5.82        -10.83        22.69 o                         
   7   6  23        105.59         72.77        24.58 o                         
 -16   7  23         11.32         48.95        46.59 o                         
 -14   7  23         19.72        -29.37        34.77 o                         
 -12   7  23          2.63         24.00        37.01 o                         
 -10   7  23          8.43         10.26        22.24 o                         
  -8   7  23          0.86         22.93        23.56 o                         
  -6   7  23         56.19         60.26        25.38 o                         
  -4   7  23          6.92         17.38        22.98 o                         
  -2   7  23          0.46          1.59        25.65 o                         
   0   7  23         15.87         11.50        22.58 o                         
   2   7  23         49.46         42.72        23.07 o                         
   4   7  23          9.78         -3.97        24.00 o                         
 -11   8  23          1.44         16.54        47.60 o                         
  -9   8  23         76.59         79.19        33.25 o                         
  -7   8  23         24.73         26.03        29.69 o                         
  -5   8  23          0.05         26.38        26.47 o                         
  -3   8  23         20.51         21.32        26.93 o                         
  -1   8  23          0.26         36.74        24.54 o                         
 -24   0  24        603.75        538.12        48.28 o                         
 -22   0  24        423.26        374.72        37.81 o                         
 -20   0  24        417.63        473.64        35.11 o                         
 -18   0  24         10.25         29.95        23.44 o                         
 -16   0  24         12.47         34.29        23.12 o                         
 -14   0  24       1264.15       1261.67        60.26 o                         
 -12   0  24       4157.19       4404.87       666.23 o                         
 -10   0  24        893.34        979.97        28.03 o                         
  -8   0  24       1203.94       1217.69        54.69 o                         
  -6   0  24        572.52        641.63        30.21 o                         
  -4   0  24       1821.37       1758.00       145.84 o                         
  -2   0  24         57.55         48.11        20.05 o                         
   0   0  24        477.24        421.86        25.99 o                         
   2   0  24          9.30         29.59        37.13 o                         
   4   0  24          8.84          0.71        33.08 o                         
   6   0  24        184.18        313.10        65.15 o                         
   8   0  24       1213.62       1127.47       306.19 o                         
  10   0  24        328.33        371.57       110.73 o                         
  12   0  24         25.53          0.00        37.13 o                         
 -25   1  24         19.28         52.47        29.76 o                         
 -23   1  24         73.90         94.10        27.73 o                         
 -21   1  24        146.40        153.70        29.12 o                         
 -19   1  24        139.71        194.96        17.77 o                         
 -17   1  24         38.54         46.31        15.30 o                         
 -15   1  24        164.90        171.58        17.59 o                         
 -13   1  24        363.92        339.29        16.15 o                         
 -11   1  24       1228.35       1247.37        37.96 o                         
  -9   1  24       1243.09       1267.70        38.25 o                         
  -7   1  24         54.39         44.21        16.91 o                         
  -5   1  24       1163.47       1089.92        56.67 o                         
  -3   1  24         91.83         88.19        14.57 o                         
  -1   1  24        248.19        273.28        19.34 o                         
   1   1  24          0.62          6.41        14.51 o                         
   3   1  24         15.95         -0.87        15.04 o                         
   5   1  24         22.58         10.27        15.43 o                         
   7   1  24        123.05        113.54        27.34 o                         
   9   1  24         17.45          2.71        17.26 o                         
  11   1  24          2.33         32.50        21.65 o                         
  13   1  24          1.14         -1.48        30.66 o                         
 -24   2  24          0.12         23.05        53.85 o                         
 -22   2  24         43.34         35.65        30.31 o                         
 -20   2  24         21.12         19.16        25.22 o                         
 -18   2  24         93.99         79.36        16.64 o                         
 -16   2  24         18.78         20.73        16.65 o                         
 -14   2  24        619.20        672.95        19.83 o                         
 -12   2  24         39.91         19.72        14.31 o                         
 -10   2  24        314.62        313.58        15.44 o                         
  -8   2  24        590.90        621.58        23.75 o                         
  -6   2  24        555.90        590.11        30.65 o                         
  -4   2  24         28.02         59.98        15.65 o                         
  -2   2  24        210.82        255.60        16.27 o                         
   0   2  24        472.74        453.25        40.49 o                         
   2   2  24        302.74        335.46        30.45 o                         
   4   2  24         58.79         48.24        16.53 o                         
   6   2  24         61.53         82.77        16.57 o                         
   8   2  24         33.22         30.10        16.99 o                         
  10   2  24         23.90         44.46        21.46 o                         
  12   2  24        113.26         45.02        21.85 o                         
 -23   3  24         95.10        104.40        33.51 o                         
 -21   3  24         64.56         59.50        28.84 o                         
 -19   3  24        613.00        650.79       100.09 o                         
 -17   3  24        148.63        167.62        25.63 o                         
 -15   3  24         78.27         91.02        16.72 o                         
 -13   3  24         84.52        120.43        17.17 o                         
 -11   3  24        392.35        411.39        28.31 o                         
  -9   3  24          3.09          8.18        14.61 o                         
  -7   3  24        308.23        255.31        31.46 o                         
  -5   3  24        690.76        710.57        30.24 o                         
  -3   3  24         40.70         65.89        16.11 o                         
  -1   3  24        216.30        242.53        20.27 o                         
   1   3  24         16.78         14.42        22.32 o                         
   3   3  24        331.84        354.73        34.21 o                         
   5   3  24        149.13        123.43        17.15 o                         
   7   3  24        195.99        169.79        18.86 o                         
   9   3  24          2.12         20.25        20.55 o                         
  11   3  24          3.25         41.34        22.95 o                         
 -22   4  24         86.20        162.58        36.22 o                         
 -20   4  24          0.93         39.11        29.27 o                         
 -18   4  24         17.98          4.11        25.82 o                         
 -16   4  24         32.59         40.25        21.76 o                         
 -14   4  24         80.40         71.36        17.80 o                         
 -12   4  24          1.23         29.84        16.59 o                         
 -10   4  24         15.84         23.85        16.47 o                         
  -8   4  24          0.03         35.13        16.02 o                         
  -6   4  24       1451.32       1534.83        87.61 o                         
  -4   4  24        220.72        199.72        20.47 o                         
  -2   4  24         14.73         19.84        22.87 o                         
   0   4  24         34.66         22.27        16.24 o                         
   2   4  24        170.40        180.31        25.59 o                         
   4   4  24         34.67         31.68        17.20 o                         
   6   4  24          3.38         18.22        20.72 o                         
   8   4  24          0.35          6.49        23.45 o                         
  10   4  24        420.02        296.35        41.60 o                         
 -21   5  24         35.71         22.44        34.45 o                         
 -19   5  24        119.33         27.15        39.50 o                         
 -17   5  24        149.46        115.60        29.18 o                         
 -15   5  24         46.63         57.44        20.22 o                         
 -13   5  24          2.30         21.14        19.42 o                         
 -11   5  24         32.80         47.14        18.08 o                         
  -9   5  24         58.13         73.06        20.24 o                         
  -7   5  24         12.40         31.26        23.97 o                         
  -5   5  24        167.49        167.44        18.91 o                         
  -3   5  24         30.56         52.84        18.54 o                         
  -1   5  24         41.18         47.22        16.41 o                         
   1   5  24         35.71         62.83        19.21 o                         
   3   5  24        216.21        261.86        29.73 o                         
   5   5  24         35.28         57.63        21.86 o                         
   7   5  24         65.05         64.49        24.87 o                         
   9   5  24         13.49          8.61        35.29 o                         
 -18   6  24         29.29         57.39        36.46 o                         
 -16   6  24         37.70         58.56        30.88 o                         
 -14   6  24         18.14         19.35        24.89 o                         
 -12   6  24         18.80         16.72        21.12 o                         
 -10   6  24         50.46         31.34        21.16 o                         
  -8   6  24          7.03          8.75        19.23 o                         
  -6   6  24          1.92         15.32        19.23 o                         
  -4   6  24        131.18        131.19        23.84 o                         
  -2   6  24         49.18         33.73        24.36 o                         
   0   6  24         45.26         30.74        21.20 o                         
   2   6  24         35.96         25.42        22.73 o                         
   4   6  24          7.19        -13.18        22.93 o                         
   6   6  24         13.06         11.51        23.70 o                         
 -15   7  24          6.75         54.69        46.59 o                         
 -13   7  24          3.47        -13.89        38.91 o                         
 -11   7  24          3.27         21.08        22.55 o                         
  -9   7  24        106.80         65.35        23.53 o                         
  -7   7  24         22.05         34.80        23.54 o                         
  -5   7  24          0.40          5.25        24.45 o                         
  -3   7  24         57.02         42.27        24.04 o                         
  -1   7  24         16.88         13.99        23.41 o                         
   1   7  24         37.01         23.22        25.33 o                         
   3   7  24          0.50         15.40        25.62 o                         
  -8   8  24          0.01        -10.47        37.81 o                         
  -6   8  24         17.92         45.66        26.35 o                         
  -4   8  24        262.26        134.78        44.56 o                         
 -24   1  25         92.34         40.64        29.74 o                         
 -22   1  25          4.11         29.58        27.49 o                         
 -20   1  25         67.67         71.83        29.10 o                         
 -18   1  25        854.29        889.47        26.12 o                         
 -16   1  25         80.79         93.49        16.80 o                         
 -14   1  25        163.46        185.31        16.68 o                         
 -12   1  25         28.48         28.81        16.42 o                         
 -10   1  25       1035.21       1225.21        24.49 o                         
  -8   1  25       1590.54       1715.82        38.45 o                         
  -6   1  25          3.78          8.08        15.65 o                         
  -4   1  25        663.64        615.68        39.96 o                         
  -2   1  25        219.76        266.25        15.06 o                         
   0   1  25       1238.86       1229.88       102.62 o                         
   2   1  25         15.01         -4.33        16.40 o                         
   4   1  25        238.81        245.35        24.19 o                         
   6   1  25         34.59         43.88        17.00 o                         
   8   1  25          3.62         16.43        19.06 o                         
  10   1  25         12.97         57.21        18.35 o                         
  12   1  25         22.78         -8.09        25.03 o                         
 -23   2  25        121.27        112.11        28.55 o                         
 -21   2  25         23.74         -0.93        26.27 o                         
 -19   2  25          1.99         25.21        21.36 o                         
 -17   2  25          5.01         19.88        17.05 o                         
 -15   2  25        134.63        152.02        16.94 o                         
 -13   2  25          0.96         -0.12        15.42 o                         
 -11   2  25        182.81        161.50        15.36 o                         
  -9   2  25         57.88         60.50        17.17 o                         
  -7   2  25         96.89        146.09        17.02 o                         
  -5   2  25        646.75        653.31        15.92 o                         
  -3   2  25         14.34         -2.81        14.66 o                         
  -1   2  25          2.52          3.46        16.34 o                         
   1   2  25        271.35        266.44        20.17 o                         
   3   2  25          0.04         -8.31        15.48 o                         
   5   2  25         21.24         58.47        17.65 o                         
   7   2  25          0.36         -5.25        17.82 o                         
   9   2  25        261.72        207.50        27.58 o                         
  11   2  25         17.86         -7.06        29.75 o                         
 -22   3  25         12.77          0.10        28.87 o                         
 -20   3  25         20.34         18.11        26.76 o                         
 -18   3  25          6.55         19.12        17.98 o                         
 -16   3  25         16.22         38.53        18.37 o                         
 -14   3  25          0.04         13.80        16.70 o                         
 -12   3  25         14.35         24.29        16.43 o                         
 -10   3  25        412.72        452.79        18.36 o                         
  -8   3  25        269.67        280.13        19.34 o                         
  -6   3  25        469.79        422.04        29.54 o                         
  -4   3  25         45.51         61.94        16.14 o                         
  -2   3  25          2.76         16.31        15.56 o                         
   0   3  25         41.44         59.45        15.82 o                         
   2   3  25         22.34         49.95        16.66 o                         
   4   3  25        199.89        214.29        17.69 o                         
   6   3  25         53.58         48.63        18.56 o                         
   8   3  25         73.05         35.34        23.48 o                         
  10   3  25        187.99        193.46        58.56 o                         
 -21   4  25         41.37          9.36        30.31 o                         
 -19   4  25         51.84          6.29        27.98 o                         
 -17   4  25         89.35        118.81        19.12 o                         
 -15   4  25         76.31         86.25        18.55 o                         
 -13   4  25        880.30        853.79        37.09 o                         
 -11   4  25          0.47          0.13        16.87 o                         
  -9   4  25        544.45        510.38        24.84 o                         
  -7   4  25          0.02          6.61        16.42 o                         
  -5   4  25       2340.40       2462.79       147.72 o                         
  -3   4  25         37.39         32.61        17.12 o                         
  -1   4  25        337.63        371.65        28.94 o                         
   1   4  25         92.89         49.52        17.80 o                         
   3   4  25        277.00        243.77        27.19 o                         
   5   4  25          4.68         29.83        22.60 o                         
   7   4  25          1.18         22.34        23.91 o                         
   9   4  25         66.05         63.45        27.44 o                         
 -20   5  25          3.10        -17.44        31.55 o                         
 -18   5  25         28.38         51.12        50.30 o                         
 -16   5  25          6.92         18.82        25.04 o                         
 -14   5  25         61.70         21.86        18.83 o                         
 -12   5  25         34.27         62.05        19.56 o                         
 -10   5  25         43.41         46.92        18.92 o                         
  -8   5  25        155.67        115.40        19.19 o                         
  -6   5  25         24.32         35.81        17.72 o                         
  -4   5  25          1.21         25.97        18.52 o                         
  -2   5  25          0.50         -1.05        18.03 o                         
   0   5  25         68.28         87.42        19.97 o                         
   2   5  25         86.85        110.55        21.43 o                         
   4   5  25         58.17         60.44        21.80 o                         
   6   5  25          5.58        -12.99        23.00 o                         
   8   5  25         38.46         23.51        23.22 o                         
 -17   6  25          1.93         43.34        32.22 o                         
 -15   6  25         24.84         23.68        27.31 o                         
 -13   6  25          4.01         16.16        20.27 o                         
 -11   6  25         57.18         80.42        22.17 o                         
  -9   6  25         48.21         37.58        19.98 o                         
  -7   6  25        261.56        233.47        28.17 o                         
  -5   6  25         50.30         43.03        19.99 o                         
  -3   6  25        118.17        107.27        28.94 o                         
  -1   6  25          3.72         38.56        23.15 o                         
   1   6  25          2.04         35.90        23.89 o                         
   3   6  25         96.90         43.01        23.63 o                         
   5   6  25         64.71         45.56        31.35 o                         
 -14   7  25         34.57         24.98        36.80 o                         
 -12   7  25          5.71         36.57        30.62 o                         
 -10   7  25         33.71         55.46        23.67 o                         
  -8   7  25         19.48         16.00        27.24 o                         
  -6   7  25         17.08         21.68        24.23 o                         
  -4   7  25         41.31         66.85        26.82 o                         
  -2   7  25         16.47          9.38        25.26 o                         
   0   7  25         52.99         53.76        25.93 o                         
   2   7  25          8.88         12.36        35.43 o                         
 -24   0  26          1.90         -6.08        46.25 o                         
 -22   0  26        158.31         89.80        35.45 o                         
 -20   0  26          2.74        -14.03        23.03 o                         
 -18   0  26        135.56        158.66        28.17 o                         
 -16   0  26        312.11        270.21        22.80 o                         
 -14   0  26        332.49        381.96        24.73 o                         
 -12   0  26         41.53         62.28        24.83 o                         
 -10   0  26        671.62        711.96        46.76 o                         
  -8   0  26         18.17        -23.16        23.16 o                         
  -6   0  26        100.67        135.06        33.59 o                         
  -4   0  26       1928.79       2004.53       193.94 o                         
  -2   0  26        373.01        396.91        35.45 o                         
   0   0  26        110.42        118.54        34.77 o                         
   2   0  26        662.68        637.24        73.59 o                         
   4   0  26        458.66        440.42        65.32 o                         
   6   0  26         33.34          5.36        26.05 o                         
   8   0  26        109.72        124.17        31.06 o                         
  10   0  26         43.90         84.54        27.44 o                         
 -23   1  26         30.87         54.56        28.06 o                         
 -21   1  26         41.74         46.65        26.44 o                         
 -19   1  26         22.72         41.83        16.84 o                         
 -17   1  26        253.72        327.81        18.77 o                         
 -15   1  26          9.11         26.05        16.82 o                         
 -13   1  26         29.03         58.41        18.76 o                         
 -11   1  26          0.00         30.44        15.47 o                         
  -9   1  26        515.68        457.43        17.79 o                         
  -7   1  26         27.70         56.41        15.07 o                         
  -5   1  26        110.75         92.41        14.50 o                         
  -3   1  26         33.49         64.64        18.81 o                         
  -1   1  26         74.12         97.34        16.69 o                         
   1   1  26         77.02         72.12        16.76 o                         
   3   1  26         10.29         19.12        16.24 o                         
   5   1  26         40.17         43.96        16.66 o                         
   7   1  26         26.22         13.10        16.57 o                         
   9   1  26         89.46         76.23        23.24 o                         
  11   1  26         22.04         22.04        23.13 o                         
 -24   2  26          4.48         39.88        29.77 o                         
 -22   2  26        450.31        390.67        33.57 o                         
 -20   2  26         12.21         19.80        24.10 o                         
 -18   2  26        137.65        186.68        20.24 o                         
 -16   2  26          5.21         24.28        17.18 o                         
 -14   2  26        118.76        126.43        16.84 o                         
 -12   2  26        829.91        963.59        57.09 o                         
 -10   2  26        907.92        983.88        55.94 o                         
  -8   2  26         99.47         89.24        19.82 o                         
  -6   2  26        199.90        183.50        16.32 o                         
  -4   2  26         49.92         66.84        17.25 o                         
  -2   2  26        185.25        187.95        23.24 o                         
   0   2  26         30.48         42.77        16.52 o                         
   2   2  26         62.39         48.56        29.19 o                         
   4   2  26        202.96        217.51        17.29 o                         
   6   2  26         86.64         66.96        16.64 o                         
   8   2  26        133.86        154.93        28.07 o                         
  10   2  26        240.67        144.60        33.95 o                         
 -23   3  26        125.89         80.23        34.33 o                         
 -21   3  26        123.21        141.89        29.12 o                         
 -19   3  26          2.31         32.89        22.84 o                         
 -17   3  26        264.36        236.09        24.36 o                         
 -15   3  26         33.54         15.06        17.20 o                         
 -13   3  26         14.50         31.89        17.60 o                         
 -11   3  26          0.62          6.84        16.31 o                         
  -9   3  26        439.98        532.58        31.09 o                         
  -7   3  26        798.01        772.11        34.35 o                         
  -5   3  26         79.96         80.73        16.94 o                         
  -3   3  26          6.43          4.53        17.10 o                         
  -1   3  26        230.83        246.26        21.68 o                         
   1   3  26         47.03         37.21        17.61 o                         
   3   3  26         62.16         62.88        17.06 o                         
   5   3  26        238.22        227.71        29.92 o                         
   7   3  26         43.34         22.09        17.71 o                         
   9   3  26          6.56         -6.41        23.79 o                         
 -22   4  26          4.59         33.60        46.25 o                         
 -20   4  26          5.22         -1.41        61.61 o                         
 -18   4  26         38.44         40.40        24.37 o                         
 -16   4  26         12.95         25.07        20.48 o                         
 -14   4  26          0.71          6.42        19.95 o                         
 -12   4  26         33.28         46.18        17.53 o                         
 -10   4  26         44.53          8.55        16.00 o                         
  -8   4  26        105.18        126.83        17.74 o                         
  -6   4  26        486.83        463.32        24.70 o                         
  -4   4  26         41.40         51.43        16.45 o                         
  -2   4  26         25.90         31.78        21.98 o                         
   0   4  26         18.47         18.98        17.75 o                         
   2   4  26         17.92         -9.52        18.04 o                         
   4   4  26          4.02         41.77        18.03 o                         
   6   4  26         61.26         49.68        20.97 o                         
   8   4  26          4.57         31.27        22.00 o                         
 -19   5  26         19.84         50.53        34.98 o                         
 -17   5  26        134.47        117.53        26.28 o                         
 -15   5  26         16.75         52.68        22.06 o                         
 -13   5  26          1.79         32.94        23.92 o                         
 -11   5  26         12.12          5.41        19.44 o                         
  -9   5  26        308.70        331.73        24.70 o                         
  -7   5  26          0.18          5.60        16.58 o                         
  -5   5  26        129.35        117.83        23.58 o                         
  -3   5  26        211.60        172.45        28.70 o                         
  -1   5  26         39.15         32.69        18.95 o                         
   1   5  26        230.01        218.65        19.45 o                         
   3   5  26          0.70         20.16        22.32 o                         
   5   5  26          5.29         24.25        25.36 o                         
   7   5  26         35.80         22.93        28.11 o                         
 -16   6  26         21.10         32.12        27.64 o                         
 -14   6  26          8.24         35.21        21.19 o                         
 -12   6  26          0.25         18.77        21.73 o                         
 -10   6  26          2.18         14.95        20.15 o                         
  -8   6  26        102.88         69.45        20.30 o                         
  -6   6  26          0.67          2.57        20.07 o                         
  -4   6  26        775.54        656.26        62.30 o                         
  -2   6  26         29.10         71.79        22.14 o                         
   0   6  26         20.61         49.63        26.77 o                         
   2   6  26          2.52         15.82        23.51 o                         
   4   6  26         14.98         33.52        24.54 o                         
 -13   7  26         16.50         68.63        41.35 o                         
 -11   7  26          2.07         10.16        24.12 o                         
  -9   7  26          8.72         -2.85        29.00 o                         
  -7   7  26          1.31         17.82        24.97 o                         
  -5   7  26         76.65         63.61        34.73 o                         
  -3   7  26         30.88         26.86        24.15 o                         
  -1   7  26         23.32         32.61        24.18 o                         
 -24   1  27         36.79         43.24        29.60 o                         
 -22   1  27         17.77         23.51        40.34 o                         
 -20   1  27        171.72        194.18        26.65 o                         
 -18   1  27        390.97        424.66        30.26 o                         
 -16   1  27        178.41        183.79        16.82 o                         
 -14   1  27        108.20        108.19        18.98 o                         
 -12   1  27         69.25         66.66        18.51 o                         
 -10   1  27        165.87        192.21        16.08 o                         
  -8   1  27        183.72        235.48        16.14 o                         
  -6   1  27         47.42         55.17        16.15 o                         
  -4   1  27        453.11        359.45        16.66 o                         
  -2   1  27          5.57          8.42        16.40 o                         
   0   1  27        391.72        366.19        16.84 o                         
   2   1  27        203.26        187.95        16.93 o                         
   4   1  27          0.02         30.81        17.75 o                         
   6   1  27        206.33        171.30        19.14 o                         
   8   1  27         98.47         91.94        18.71 o                         
  10   1  27         52.97         22.96        20.54 o                         
 -23   2  27         74.06         53.24        29.43 o                         
 -21   2  27         69.78         81.40        31.72 o                         
 -19   2  27        154.22        133.83        20.04 o                         
 -17   2  27         88.80        101.43        17.32 o                         
 -15   2  27         39.08         71.48        16.44 o                         
 -13   2  27        194.47        262.56        37.91 o                         
 -11   2  27         90.02        109.16        17.49 o                         
  -9   2  27        333.73        342.88        18.36 o                         
  -7   2  27         13.10          7.99        14.59 o                         
  -5   2  27          7.52         26.42        14.69 o                         
  -3   2  27        491.14        495.86        33.96 o                         
  -1   2  27         28.68         25.40        17.00 o                         
   1   2  27        150.92        137.93        16.45 o                         
   3   2  27         71.11        107.65        23.00 o                         
   5   2  27        425.81        441.98        44.10 o                         
   7   2  27         11.91         55.33        26.65 o                         
   9   2  27         20.97          1.99        21.42 o                         
 -22   3  27         24.40          4.81        33.93 o                         
 -20   3  27         19.98         23.34        28.07 o                         
 -18   3  27          2.67         48.51        18.72 o                         
 -16   3  27         71.11         70.41        20.66 o                         
 -14   3  27        434.75        474.20        30.67 o                         
 -12   3  27         59.77         60.09        16.10 o                         
 -10   3  27         36.04         20.63        17.92 o                         
  -8   3  27       1066.93       1062.90        49.17 o                         
  -6   3  27        880.63        864.85        54.22 o                         
  -4   3  27          0.33         22.03        20.76 o                         
  -2   3  27        323.36        334.09        19.65 o                         
   0   3  27          2.34          6.26        18.31 o                         
   2   3  27        463.45        464.27        44.20 o                         
   4   3  27          2.04        -17.79        17.79 o                         
   6   3  27          1.85         37.67        17.59 o                         
   8   3  27          0.01         26.61        21.40 o                         
 -21   4  27         74.57         67.07        31.94 o                         
 -19   4  27         13.78         24.10        28.43 o                         
 -17   4  27         23.05         23.65        19.39 o                         
 -15   4  27         16.98         10.76        17.85 o                         
 -13   4  27        256.06        238.76        21.32 o                         
 -11   4  27          0.23         35.97        17.48 o                         
  -9   4  27         34.55         47.47        21.10 o                         
  -7   4  27         36.66         20.58        16.83 o                         
  -5   4  27        172.17        193.04        26.17 o                         
  -3   4  27        275.08        261.55        18.61 o                         
  -1   4  27        108.13        102.30        16.54 o                         
   1   4  27         20.76         34.58        17.64 o                         
   3   4  27          5.42         12.81        33.72 o                         
   5   4  27         27.19         10.87        21.11 o                         
   7   4  27          3.61         -7.36        23.53 o                         
 -18   5  27          2.39         61.62        34.94 o                         
 -16   5  27         67.81         27.99        19.99 o                         
 -14   5  27         87.73        116.59        21.54 o                         
 -12   5  27          0.43          2.02        19.29 o                         
 -10   5  27         68.55         14.81        18.74 o                         
  -8   5  27          6.41         60.01        20.49 o                         
  -6   5  27        433.94        376.72        38.49 o                         
  -4   5  27         21.30         40.68        18.11 o                         
  -2   5  27         61.25         65.32        18.04 o                         
   0   5  27         89.14         98.01        18.52 o                         
   2   5  27         17.57         29.54        22.27 o                         
   4   5  27          3.84         17.28        26.35 o                         
   6   5  27          1.81         25.31        31.57 o                         
 -15   6  27          1.10          8.66        31.26 o                         
 -13   6  27         86.96         74.03        25.10 o                         
 -11   6  27        136.03        104.69        21.27 o                         
  -9   6  27          7.18         -5.36        20.94 o                         
  -7   6  27         79.11         88.86        20.81 o                         
  -5   6  27          3.81          4.45        19.44 o                         
  -3   6  27        292.66        258.39        24.89 o                         
  -1   6  27         21.65         32.21        21.65 o                         
   1   6  27         80.69         50.91        22.91 o                         
   3   6  27         47.38         37.90        31.79 o                         
 -10   7  27          7.46         37.80        26.41 o                         
  -8   7  27         19.00          1.54        24.65 o                         
  -6   7  27         12.69         -2.06        26.24 o                         
  -4   7  27         16.70         10.53        32.72 o                         
 -22   0  28        233.02        138.07        45.91 o                         
 -20   0  28        527.10        561.96        83.05 o                         
 -18   0  28         18.98         17.70        25.71 o                         
 -16   0  28          4.19          7.69        22.43 o                         
 -14   0  28         30.72         22.84        26.14 o                         
 -12   0  28        746.08        892.77        85.07 o                         
 -10   0  28        520.66        552.32        87.44 o                         
  -8   0  28        210.74        234.85        39.33 o                         
  -6   0  28          4.11         -6.84        51.82 o                         
  -4   0  28         17.73         -9.66        21.36 o                         
  -2   0  28         40.23         68.30        21.84 o                         
   0   0  28          0.23         21.60        29.88 o                         
   2   0  28        339.77        320.76        73.76 o                         
   4   0  28         51.30         15.63        24.09 o                         
   6   0  28        795.54        602.17       122.21 o                         
   8   0  28         28.86          6.81        26.37 o                         
 -23   1  28          0.61        -24.31        26.96 o                         
 -21   1  28          4.86         54.17        27.50 o                         
 -19   1  28        136.30        178.66        23.05 o                         
 -17   1  28        211.36        260.88        18.39 o                         
 -15   1  28          9.07         12.99        17.32 o                         
 -13   1  28         55.91         61.84        17.98 o                         
 -11   1  28        149.78        157.30        19.15 o                         
  -9   1  28         62.03         51.21        16.66 o                         
  -7   1  28         22.10         26.55        16.71 o                         
  -5   1  28         15.12         37.29        15.76 o                         
  -3   1  28        548.13        488.75        36.30 o                         
  -1   1  28         12.17         34.41        16.05 o                         
   1   1  28         85.11         90.98        16.81 o                         
   3   1  28         32.00         30.52        17.10 o                         
   5   1  28         83.12         86.52        27.80 o                         
   7   1  28         53.29         58.53        19.38 o                         
   9   1  28         28.51          0.08        19.68 o                         
 -22   2  28         34.03         54.83        32.79 o                         
 -20   2  28          3.53          1.95        17.30 o                         
 -18   2  28          6.68         22.16        21.78 o                         
 -16   2  28         28.64         26.14        18.25 o                         
 -14   2  28          0.46        -14.70        17.37 o                         
 -12   2  28        140.07        166.26        19.78 o                         
 -10   2  28         20.39         39.74        17.57 o                         
  -8   2  28        256.59        257.71        17.57 o                         
  -6   2  28         17.42         49.02        16.40 o                         
  -4   2  28        806.26        751.69        69.48 o                         
  -2   2  28        609.41        611.76        49.60 o                         
   0   2  28          8.61          2.68        16.07 o                         
   2   2  28         14.67         24.81        19.28 o                         
   4   2  28         14.34         35.71        16.78 o                         
   6   2  28         22.75         47.63        18.23 o                         
   8   2  28          8.50         17.31        19.21 o                         
 -21   3  28          2.56        -10.92        29.58 o                         
 -19   3  28         53.98         74.44        20.91 o                         
 -17   3  28        349.44        416.12        24.57 o                         
 -15   3  28          2.23         -1.19        17.71 o                         
 -13   3  28        133.22        135.82        28.02 o                         
 -11   3  28         45.21         49.43        18.76 o                         
  -9   3  28        417.73        395.78        23.13 o                         
  -7   3  28          0.39        -11.91        19.93 o                         
  -5   3  28          3.42         11.85        16.49 o                         
  -3   3  28         54.25         28.20        27.82 o                         
  -1   3  28          5.01         11.70        17.00 o                         
   1   3  28        149.75        173.89        20.51 o                         
   3   3  28        157.41        140.59        20.75 o                         
   5   3  28          5.44        -16.69        18.66 o                         
   7   3  28          0.36         27.50        23.16 o                         
 -20   4  28         67.86         -3.71        33.59 o                         
 -18   4  28        110.18        102.60        22.58 o                         
 -16   4  28          1.78         21.56        19.04 o                         
 -14   4  28         49.74         54.29        18.49 o                         
 -12   4  28         27.86         25.69        18.66 o                         
 -10   4  28         90.12        120.43        18.12 o                         
  -8   4  28        374.36        364.11        23.24 o                         
  -6   4  28         13.11         18.33        17.56 o                         
  -4   4  28         76.11         69.91        19.45 o                         
  -2   4  28         29.46         62.40        17.54 o                         
   0   4  28        111.71        128.96        24.90 o                         
   2   4  28          1.11         34.04        18.27 o                         
   4   4  28         78.27         57.13        20.30 o                         
   6   4  28          1.88         65.31        52.32 o                         
 -17   5  28         35.19         21.56        23.08 o                         
 -15   5  28        268.86        211.21        20.79 o                         
 -13   5  28          6.10         42.36        27.24 o                         
 -11   5  28         20.70         63.19        19.27 o                         
  -9   5  28         26.66         51.44        18.92 o                         
  -7   5  28        141.25        154.35        18.40 o                         
  -5   5  28        193.05        146.04        18.08 o                         
  -3   5  28         27.25         30.81        19.50 o                         
  -1   5  28         70.72         43.65        19.85 o                         
   1   5  28         15.53         33.93        19.30 o                         
   3   5  28         12.59        -21.44        21.44 o                         
 -14   6  28         60.92         53.79        22.08 o                         
 -12   6  28         12.17         11.34        21.26 o                         
 -10   6  28          2.50         14.49        19.99 o                         
  -8   6  28          0.53         18.31        20.41 o                         
  -6   6  28         54.19         28.28        21.40 o                         
  -4   6  28         10.69         26.64        19.21 o                         
  -2   6  28         41.33         16.69        26.75 o                         
   0   6  28         32.88         44.64        25.59 o                         
 -22   1  29          1.14         26.62        43.21 o                         
 -20   1  29          7.47         10.66        18.57 o                         
 -18   1  29         57.54         85.26        17.94 o                         
 -16   1  29        468.42        510.27        28.99 o                         
 -14   1  29          0.18        -17.37        17.37 o                         
 -12   1  29        300.09        297.81        17.12 o                         
 -10   1  29         23.20         48.39        16.68 o                         
  -8   1  29        818.54        891.46        30.60 o                         
  -6   1  29        476.67        454.97        35.35 o                         
  -4   1  29         88.51         76.04        16.44 o                         
  -2   1  29        243.82        166.97        27.19 o                         
   0   1  29        105.53        110.59        17.97 o                         
   2   1  29         90.02        102.34        16.79 o                         
   4   1  29        176.27        150.08        37.32 o                         
   6   1  29          6.92         34.28        18.52 o                         
   8   1  29          4.58         15.93        19.36 o                         
 -21   2  29         60.13         62.82        33.42 o
[truncated: 30,052 more chars]
